# Supplementary material for: Regioselectively α- and β-alkynylated BODIPY dyes via gold(I)-catalyzed direct C–H functionalization and their photophysical properties
Source: Beilstein J Org Chem. 2020 Apr 1;16:587–95. doi: 10.3762/bjoc.16.53 (PMC7136566; doi:10.3762/bjoc.16.53)
Supplement: File 2 — Crystallographic information file of compound 3a. [file Beilstein_J_Org_Chem-16-587-s002.cif]

 
data_shelxl
 
_audit_creation_method            'SHELXL-2018/3'
_shelx_SHELXL_version_number      '2018/3'
_chemical_name_systematic         ?
_chemical_name_common             ?
_chemical_melting_point           ?
_chemical_formula_moiety          'C40 H57 B F2 N2 Si2'
_chemical_formula_sum             'C40 H57 B F2 N2 Si2' 
_chemical_formula_weight          670.86

loop_
 _atom_type_symbol
 _atom_type_description
 _atom_type_scat_dispersion_real
 _atom_type_scat_dispersion_imag
 _atom_type_scat_source
 'C'  'C'   0.0033   0.0016
 'International Tables Vol C Tables 4.2.6.8 and 6.1.1.4'
 'H'  'H'   0.0000   0.0000
 'International Tables Vol C Tables 4.2.6.8 and 6.1.1.4'
 'B'  'B'   0.0013   0.0007
 'International Tables Vol C Tables 4.2.6.8 and 6.1.1.4'
 'F'  'F'   0.0171   0.0103
 'International Tables Vol C Tables 4.2.6.8 and 6.1.1.4'
 'N'  'N'   0.0061   0.0033
 'International Tables Vol C Tables 4.2.6.8 and 6.1.1.4'
 'Si'  'Si'   0.0817   0.0704
 'International Tables Vol C Tables 4.2.6.8 and 6.1.1.4'
 
_space_group_crystal_system       monoclinic
_space_group_IT_number            13
_space_group_name_H-M_alt         'P 2/n'
_space_group_name_Hall            '-P 2yac'
 
_shelx_space_group_comment
;
The symmetry employed for this shelxl refinement is uniquely defined
by the following loop, which should always be used as a source of
symmetry information in preference to the above space-group names.
They are only intended as comments.
;
 
loop_
 _space_group_symop_operation_xyz
 'x, y, z'
 'x+1/2, -y, z+1/2'
 '-x, -y, -z'
 '-x-1/2, y, -z-1/2'
 
_cell_length_a                    19.9534(4)
_cell_length_b                    8.04654(17)
_cell_length_c                    25.0121(5)
_cell_angle_alpha                 90
_cell_angle_beta                  101.750(2)
_cell_angle_gamma                 90
_cell_volume                      3931.69(14)
_cell_formula_units_Z             4
_cell_measurement_temperature     100(2)
_cell_measurement_reflns_used                      34722
_cell_measurement_theta_min                        2.37
_cell_measurement_theta_max                        31.18
 
_exptl_crystal_description                         block
_exptl_crystal_colour                              green
_exptl_crystal_density_meas       ?
_exptl_crystal_density_method     'not measured'
_exptl_crystal_density_diffrn     1.133          
_exptl_crystal_F_000              1448
_exptl_transmission_factor_min    ?
_exptl_transmission_factor_max    ?
_exptl_crystal_size_max           0.250
_exptl_crystal_size_mid           0.200
_exptl_crystal_size_min           0.180
_exptl_absorpt_coefficient_mu     0.129
_shelx_estimated_absorpt_T_min    0.969
_shelx_estimated_absorpt_T_max    0.977
_exptl_absorpt_correction_type                     multi-scan
_exptl_absorpt_process_details
;
CrysAlisPro 1.171.39.46 (Rigaku Oxford Diffraction, 2018)
Empirical absorption correction using spherical harmonics,
 implemented in SCALE3 ABSPACK scaling algorithm.
;
_exptl_absorpt_correction_T_min                    0.638
_exptl_absorpt_correction_T_max                    0.977
_exptl_absorpt_special_details    ?
_diffrn_ambient_temperature       100(2)
_diffrn_radiation_wavelength      0.71073
_diffrn_radiation_type            MoK\a
_diffrn_source                    'rotating anode X-ray generator'
_diffrn_measurement_device_type   'Rigaku Varimax with Saturn'
_diffrn_measurement_method        '\w scans'
_diffrn_detector_area_resol_mean  7.111
_diffrn_reflns_number             64493
_diffrn_reflns_av_unetI/netI      0.0341
_diffrn_reflns_av_R_equivalents   0.0579
_diffrn_reflns_limit_h_min        -26
_diffrn_reflns_limit_h_max        26
_diffrn_reflns_limit_k_min        -10
_diffrn_reflns_limit_k_max        10
_diffrn_reflns_limit_l_min        -33
_diffrn_reflns_limit_l_max        33
_diffrn_reflns_theta_min          1.663
_diffrn_reflns_theta_max          27.998
_diffrn_reflns_theta_full         25.242
_diffrn_measured_fraction_theta_max   1.000
_diffrn_measured_fraction_theta_full  1.000
_diffrn_reflns_Laue_measured_fraction_max    1.000
_diffrn_reflns_Laue_measured_fraction_full   1.000
_diffrn_reflns_point_group_measured_fraction_max   1.000
_diffrn_reflns_point_group_measured_fraction_full  1.000
_reflns_number_total              9499
_reflns_number_gt                 7999
_reflns_threshold_expression      'I > 2\s(I)'
_reflns_Friedel_coverage          0.000
_reflns_Friedel_fraction_max      .
_reflns_Friedel_fraction_full     .
 
_reflns_special_details
;
 Reflections were merged by SHELXL according to the crystal
 class for the calculation of statistics and refinement.
 
 _reflns_Friedel_fraction is defined as the number of unique
 Friedel pairs measured divided by the number that would be
 possible theoretically, ignoring centric projections and
 systematic absences.
;
 
_computing_data_collection        'CrystalClear (Rigaku Inc., 2008)'
_computing_cell_refinement        'CrysAlisPro 1.171.39.46 (Rigaku OD, 2018)'
_computing_data_reduction         'CrysAlisPro 1.171.39.46 (Rigaku OD, 2018)'
_computing_structure_solution     'SHELXT 2018/2 (Sheldrick, 2018)'
_computing_structure_refinement   'SHELXL-2018/3 (Sheldrick, 2018)'
_computing_molecular_graphics     'CrystalStructure 4.3.1 (Rigaku, 2018)'
_computing_publication_material   'CrystalStructure 4.3.1 (Rigaku, 2018)'
_refine_special_details           ?
_refine_ls_structure_factor_coef  Fsqd
_refine_ls_matrix_type            full
_refine_ls_weighting_scheme       calc
_refine_ls_weighting_details
'w=1/[\s^2^(Fo^2^)+(0.0504P)^2^+2.3671P] where P=(Fo^2^+2Fc^2^)/3'
_atom_sites_solution_primary                       direct
_atom_sites_solution_secondary                     difmap
_atom_sites_solution_hydrogens    geom
_refine_ls_hydrogen_treatment     constr
_refine_ls_extinction_method      none
_refine_ls_extinction_coef        .
_refine_ls_number_reflns          9499
_refine_ls_number_parameters      439
_refine_ls_number_restraints      0
_refine_ls_R_factor_all           0.0571
_refine_ls_R_factor_gt            0.0462
_refine_ls_wR_factor_ref          0.1174
_refine_ls_wR_factor_gt           0.1111
_refine_ls_goodness_of_fit_ref    1.038
_refine_ls_restrained_S_all       1.038
_refine_ls_shift/su_max           0.001
_refine_ls_shift/su_mean          0.000
 
loop_
 _atom_site_label
 _atom_site_type_symbol
 _atom_site_fract_x
 _atom_site_fract_y
 _atom_site_fract_z
 _atom_site_U_iso_or_equiv
 _atom_site_adp_type
 _atom_site_occupancy
 _atom_site_site_symmetry_order  
 _atom_site_calc_flag
 _atom_site_refinement_flags_posn
 _atom_site_refinement_flags_adp
 _atom_site_refinement_flags_occupancy
 _atom_site_disorder_assembly
 _atom_site_disorder_group
Si1 Si 0.28061(2) 0.21403(5) 0.12560(2) 0.01481(10) Uani 1 1 d . . . . .
Si2 Si 0.63622(2) 0.18328(5) 0.11423(2) 0.01653(10) Uani 1 1 d . . . . .
F1 F 0.48870(4) 0.36768(10) 0.22195(4) 0.01867(19) Uani 1 1 d . . . . .
F2 F 0.48677(5) 0.61436(12) 0.17745(3) 0.0207(2) Uani 1 1 d . . . . .
N1 N 0.44416(6) 0.60849(15) 0.26099(5) 0.0126(2) Uani 1 1 d . . . . .
N2 N 0.56838(6) 0.58006(15) 0.26250(5) 0.0135(2) Uani 1 1 d . . . . .
C1 C 0.37533(7) 0.58676(18) 0.25031(6) 0.0144(3) Uani 1 1 d . . . . .
C2 C 0.34620(7) 0.68245(19) 0.28732(6) 0.0173(3) Uani 1 1 d . . . . .
H2 H 0.299000 0.689637 0.288513 0.021 Uiso 1 1 calc R U . . .
C3 C 0.39913(7) 0.76285(19) 0.32114(6) 0.0160(3) Uani 1 1 d . . . . .
H3 H 0.395323 0.836270 0.350120 0.019 Uiso 1 1 calc R U . . .
C4 C 0.46022(7) 0.71638(18) 0.30495(6) 0.0132(3) Uani 1 1 d . . . . .
C5 C 0.52815(7) 0.75464(17) 0.32849(6) 0.0129(3) Uani 1 1 d . . . . .
C6 C 0.58122(7) 0.68398(18) 0.30780(6) 0.0149(3) Uani 1 1 d . . . . .
C7 C 0.65295(7) 0.69479(19) 0.32677(6) 0.0184(3) Uani 1 1 d . . . . .
H7 H 0.676001 0.757132 0.357281 0.022 Uiso 1 1 calc R U . . .
C8 C 0.68298(8) 0.5987(2) 0.29297(7) 0.0207(3) Uani 1 1 d . . . . .
H8 H 0.730688 0.581503 0.295845 0.025 Uiso 1 1 calc R U . . .
C9 C 0.62966(7) 0.52961(19) 0.25293(6) 0.0168(3) Uani 1 1 d . . . . .
C10 C 0.34223(7) 0.47662(19) 0.20920(6) 0.0160(3) Uani 1 1 d . . . . .
C11 C 0.31580(7) 0.37781(19) 0.17511(6) 0.0168(3) Uani 1 1 d . . . . .
C12 C 0.31536(9) 0.0104(2) 0.15765(7) 0.0267(4) Uani 1 1 d . . . . .
H12 H 0.301282 0.002166 0.193713 0.032 Uiso 1 1 calc R U . . .
C13 C 0.39325(10) 0.0041(2) 0.16897(10) 0.0446(5) Uani 1 1 d . . . . .
H13A H 0.408948 0.004806 0.134313 0.054 Uiso 1 1 calc R U . . .
H13B H 0.409076 -0.097673 0.189168 0.054 Uiso 1 1 calc R U . . .
H13C H 0.411838 0.101069 0.190725 0.054 Uiso 1 1 calc R U . . .
C14 C 0.28439(10) -0.1400(2) 0.12355(8) 0.0322(4) Uani 1 1 d . . . . .
H14A H 0.302943 -0.242667 0.141888 0.039 Uiso 1 1 calc R U . . .
H14B H 0.295941 -0.134462 0.087346 0.039 Uiso 1 1 calc R U . . .
H14C H 0.234514 -0.138908 0.119675 0.039 Uiso 1 1 calc R U . . .
C15 C 0.18532(8) 0.2241(2) 0.11900(7) 0.0228(3) Uani 1 1 d . . . . .
H15 H 0.164442 0.133985 0.093420 0.027 Uiso 1 1 calc R U . . .
C16 C 0.16540(10) 0.1932(3) 0.17406(8) 0.0381(5) Uani 1 1 d . . . . .
H16A H 0.115428 0.195347 0.169345 0.046 Uiso 1 1 calc R U . . .
H16B H 0.185328 0.280137 0.199914 0.046 Uiso 1 1 calc R U . . .
H16C H 0.182672 0.084469 0.188210 0.046 Uiso 1 1 calc R U . . .
C17 C 0.15572(9) 0.3915(2) 0.09499(8) 0.0347(4) Uani 1 1 d . . . . .
H17A H 0.176867 0.482361 0.118610 0.042 Uiso 1 1 calc R U . . .
H17B H 0.106107 0.392666 0.092733 0.042 Uiso 1 1 calc R U . . .
H17C H 0.165372 0.405716 0.058388 0.042 Uiso 1 1 calc R U . . .
C18 C 0.31082(9) 0.2540(2) 0.06035(7) 0.0242(3) Uani 1 1 d . . . . .
H18 H 0.354655 0.191209 0.063189 0.029 Uiso 1 1 calc R U . . .
C19 C 0.32747(11) 0.4358(2) 0.05177(8) 0.0364(4) Uani 1 1 d . . . . .
H19A H 0.285794 0.502737 0.048511 0.044 Uiso 1 1 calc R U . . .
H19B H 0.345501 0.446587 0.018301 0.044 Uiso 1 1 calc R U . . .
H19C H 0.361807 0.474987 0.082983 0.044 Uiso 1 1 calc R U . . .
C20 C 0.26127(10) 0.1853(3) 0.00973(7) 0.0332(4) Uani 1 1 d . . . . .
H20A H 0.281591 0.198616 -0.022535 0.040 Uiso 1 1 calc R U . . .
H20B H 0.217930 0.246381 0.004344 0.040 Uiso 1 1 calc R U . . .
H20C H 0.252799 0.067138 0.015203 0.040 Uiso 1 1 calc R U . . .
C21 C 0.54367(7) 0.86564(18) 0.37725(6) 0.0130(3) Uani 1 1 d . . . . .
C22 C 0.55911(7) 0.79568(18) 0.42958(6) 0.0162(3) Uani 1 1 d . . . . .
C23 C 0.57464(8) 0.90011(19) 0.47451(6) 0.0185(3) Uani 1 1 d . . . . .
H23 H 0.585008 0.852924 0.510053 0.022 Uiso 1 1 calc R U . . .
C24 C 0.57545(7) 1.07217(19) 0.46895(6) 0.0181(3) Uani 1 1 d . . . . .
C25 C 0.55844(7) 1.13865(18) 0.41664(6) 0.0169(3) Uani 1 1 d . . . . .
H25 H 0.557729 1.255990 0.412373 0.020 Uiso 1 1 calc R U . . .
C26 C 0.54240(7) 1.03892(18) 0.37030(6) 0.0148(3) Uani 1 1 d . . . . .
C27 C 0.55904(9) 0.60941(19) 0.43745(7) 0.0240(3) Uani 1 1 d . . . . .
H27A H 0.560191 0.584134 0.475955 0.029 Uiso 1 1 calc R U . . .
H27B H 0.599390 0.561272 0.426624 0.029 Uiso 1 1 calc R U . . .
H27C H 0.517495 0.562088 0.414876 0.029 Uiso 1 1 calc R U . . .
C28 C 0.59598(9) 1.1830(2) 0.51828(7) 0.0265(4) Uani 1 1 d . . . . .
H28A H 0.570140 1.287247 0.512258 0.032 Uiso 1 1 calc R U . . .
H28B H 0.645086 1.206955 0.524052 0.032 Uiso 1 1 calc R U . . .
H28C H 0.586041 1.126772 0.550539 0.032 Uiso 1 1 calc R U . . .
C29 C 0.52584(8) 1.1173(2) 0.31464(6) 0.0210(3) Uani 1 1 d . . . . .
H29A H 0.559743 1.082490 0.293530 0.025 Uiso 1 1 calc R U . . .
H29B H 0.526848 1.238599 0.318377 0.025 Uiso 1 1 calc R U . . .
H29C H 0.480141 1.082075 0.295711 0.025 Uiso 1 1 calc R U . . .
C30 C 0.63495(7) 0.42402(19) 0.20866(6) 0.0177(3) Uani 1 1 d . . . . .
C31 C 0.63762(8) 0.33348(19) 0.17068(6) 0.0186(3) Uani 1 1 d . . . . .
C32 C 0.59519(9) -0.0142(2) 0.13308(7) 0.0268(4) Uani 1 1 d . . . . .
H32 H 0.544976 -0.001646 0.118305 0.032 Uiso 1 1 calc R U . . .
C33 C 0.60293(18) -0.0399(3) 0.19382(9) 0.0688(9) Uani 1 1 d . . . . .
H33A H 0.651265 -0.058735 0.210245 0.083 Uiso 1 1 calc R U . . .
H33B H 0.575958 -0.136635 0.200506 0.083 Uiso 1 1 calc R U . . .
H33C H 0.586605 0.059027 0.210138 0.083 Uiso 1 1 calc R U . . .
C34 C 0.61716(12) -0.1704(2) 0.10612(9) 0.0387(5) Uani 1 1 d . . . . .
H34A H 0.590438 -0.265751 0.114359 0.046 Uiso 1 1 calc R U . . .
H34B H 0.665942 -0.191162 0.120268 0.046 Uiso 1 1 calc R U . . .
H34C H 0.609146 -0.154128 0.066499 0.046 Uiso 1 1 calc R U . . .
C35 C 0.72787(8) 0.1539(2) 0.10824(7) 0.0239(3) Uani 1 1 d . . . . .
H35 H 0.729608 0.056542 0.083718 0.029 Uiso 1 1 calc R U . . .
C36 C 0.77405(9) 0.1142(3) 0.16393(8) 0.0352(4) Uani 1 1 d . . . . .
H36A H 0.774414 0.209057 0.188553 0.042 Uiso 1 1 calc R U . . .
H36B H 0.820737 0.092245 0.159030 0.042 Uiso 1 1 calc R U . . .
H36C H 0.756406 0.015924 0.179666 0.042 Uiso 1 1 calc R U . . .
C37 C 0.75584(9) 0.3054(3) 0.08241(8) 0.0354(4) Uani 1 1 d . . . . .
H37A H 0.804421 0.288203 0.082268 0.043 Uiso 1 1 calc R U . . .
H37B H 0.750575 0.405169 0.103672 0.043 Uiso 1 1 calc R U . . .
H37C H 0.730354 0.319587 0.044833 0.043 Uiso 1 1 calc R U . . .
C38 C 0.58336(8) 0.2820(2) 0.05136(7) 0.0247(3) Uani 1 1 d . . . . .
H38 H 0.605091 0.391423 0.046458 0.030 Uiso 1 1 calc R U . . .
C39 C 0.58300(10) 0.1808(3) -0.00062(7) 0.0359(4) Uani 1 1 d . . . . .
H39A H 0.558108 0.242186 -0.032359 0.043 Uiso 1 1 calc R U . . .
H39B H 0.560460 0.073744 0.001993 0.043 Uiso 1 1 calc R U . . .
H39C H 0.630199 0.161733 -0.004724 0.043 Uiso 1 1 calc R U . . .
C40 C 0.51002(9) 0.3186(3) 0.05799(8) 0.0380(5) Uani 1 1 d . . . . .
H40A H 0.486572 0.213907 0.062233 0.046 Uiso 1 1 calc R U . . .
H40B H 0.485317 0.377344 0.025584 0.046 Uiso 1 1 calc R U . . .
H40C H 0.511326 0.388027 0.090384 0.046 Uiso 1 1 calc R U . . .
B1 B 0.49595(8) 0.5367(2) 0.22745(6) 0.0134(3) Uani 1 1 d . . . . .
 
loop_
 _atom_site_aniso_label
 _atom_site_aniso_U_11
 _atom_site_aniso_U_22
 _atom_site_aniso_U_33
 _atom_site_aniso_U_23
 _atom_site_aniso_U_13
 _atom_site_aniso_U_12
Si1 0.01474(19) 0.0155(2) 0.01357(19) -0.00278(15) 0.00136(15) -0.00169(15)
Si2 0.0185(2) 0.0167(2) 0.0164(2) -0.00252(16) 0.00830(16) -0.00070(16)
F1 0.0191(4) 0.0130(4) 0.0232(5) -0.0048(3) 0.0025(4) -0.0012(3)
F2 0.0233(5) 0.0262(5) 0.0130(4) 0.0039(4) 0.0046(3) 0.0032(4)
N1 0.0120(5) 0.0131(6) 0.0122(5) -0.0016(5) 0.0011(4) -0.0011(5)
N2 0.0133(6) 0.0135(6) 0.0142(6) -0.0028(5) 0.0039(4) -0.0001(5)
C1 0.0135(6) 0.0157(7) 0.0135(6) 0.0011(5) 0.0012(5) -0.0021(5)
C2 0.0133(7) 0.0224(8) 0.0161(7) -0.0022(6) 0.0027(5) -0.0003(6)
C3 0.0151(7) 0.0190(7) 0.0138(7) -0.0029(6) 0.0023(5) 0.0016(6)
C4 0.0143(7) 0.0135(7) 0.0112(6) -0.0014(5) 0.0013(5) -0.0004(5)
C5 0.0148(7) 0.0108(6) 0.0127(6) 0.0009(5) 0.0022(5) 0.0003(5)
C6 0.0150(7) 0.0138(7) 0.0153(7) -0.0029(5) 0.0020(5) -0.0007(5)
C7 0.0143(7) 0.0201(8) 0.0203(7) -0.0051(6) 0.0022(6) -0.0014(6)
C8 0.0129(7) 0.0238(8) 0.0256(8) -0.0053(6) 0.0048(6) -0.0001(6)
C9 0.0157(7) 0.0165(7) 0.0191(7) -0.0015(6) 0.0060(6) 0.0000(6)
C10 0.0141(7) 0.0185(7) 0.0148(7) 0.0027(6) 0.0019(5) 0.0000(6)
C11 0.0165(7) 0.0175(7) 0.0160(7) 0.0013(6) 0.0019(5) -0.0011(6)
C12 0.0311(9) 0.0204(8) 0.0256(8) 0.0017(7) -0.0012(7) -0.0005(7)
C13 0.0348(11) 0.0247(10) 0.0636(14) 0.0078(10) -0.0149(10) 0.0042(8)
C14 0.0388(10) 0.0168(8) 0.0372(10) -0.0013(7) -0.0017(8) -0.0010(7)
C15 0.0161(7) 0.0275(9) 0.0240(8) -0.0111(7) 0.0019(6) -0.0036(6)
C16 0.0341(10) 0.0448(12) 0.0414(11) -0.0128(9) 0.0219(9) -0.0155(9)
C17 0.0247(9) 0.0382(11) 0.0370(10) -0.0120(8) -0.0035(7) 0.0107(8)
C18 0.0254(8) 0.0267(9) 0.0217(8) -0.0009(7) 0.0079(6) 0.0002(7)
C19 0.0500(12) 0.0349(10) 0.0270(9) 0.0059(8) 0.0141(8) -0.0094(9)
C20 0.0410(10) 0.0425(11) 0.0174(8) -0.0078(8) 0.0091(7) -0.0043(9)
C21 0.0102(6) 0.0149(7) 0.0135(6) -0.0027(5) 0.0012(5) -0.0004(5)
C22 0.0155(7) 0.0145(7) 0.0171(7) 0.0003(6) -0.0002(5) 0.0010(5)
C23 0.0213(7) 0.0203(8) 0.0120(7) 0.0001(6) -0.0012(6) 0.0013(6)
C24 0.0153(7) 0.0196(8) 0.0179(7) -0.0061(6) -0.0001(6) -0.0004(6)
C25 0.0170(7) 0.0114(7) 0.0219(7) -0.0025(6) 0.0027(6) -0.0004(5)
C26 0.0123(6) 0.0156(7) 0.0166(7) 0.0001(5) 0.0029(5) 0.0000(5)
C27 0.0340(9) 0.0150(8) 0.0203(8) 0.0007(6) -0.0010(7) -0.0002(7)
C28 0.0299(9) 0.0263(9) 0.0207(8) -0.0108(7) -0.0014(7) -0.0009(7)
C29 0.0270(8) 0.0185(8) 0.0171(7) 0.0023(6) 0.0039(6) -0.0011(6)
C30 0.0141(7) 0.0179(7) 0.0220(7) -0.0008(6) 0.0055(6) 0.0013(6)
C31 0.0174(7) 0.0176(7) 0.0225(8) 0.0000(6) 0.0080(6) 0.0014(6)
C32 0.0345(9) 0.0191(8) 0.0310(9) -0.0020(7) 0.0167(7) -0.0058(7)
C33 0.147(3) 0.0344(12) 0.0361(12) -0.0036(10) 0.0447(15) -0.0371(15)
C34 0.0560(13) 0.0204(9) 0.0444(11) -0.0071(8) 0.0211(10) -0.0069(9)
C35 0.0202(8) 0.0257(8) 0.0280(8) -0.0068(7) 0.0100(7) 0.0020(7)
C36 0.0262(9) 0.0348(10) 0.0432(11) -0.0017(9) 0.0041(8) 0.0094(8)
C37 0.0250(9) 0.0455(12) 0.0400(11) 0.0006(9) 0.0166(8) -0.0066(8)
C38 0.0234(8) 0.0288(9) 0.0219(8) 0.0019(7) 0.0043(6) -0.0017(7)
C39 0.0381(10) 0.0487(12) 0.0202(8) -0.0026(8) 0.0044(8) -0.0053(9)
C40 0.0263(9) 0.0486(12) 0.0368(11) 0.0019(9) 0.0014(8) 0.0062(9)
B1 0.0140(7) 0.0131(7) 0.0132(7) -0.0013(6) 0.0027(6) -0.0004(6)
 
_geom_special_details
;
 All esds (except the esd in the dihedral angle between two l.s. planes)
 are estimated using the full covariance matrix.  The cell esds are taken
 into account individually in the estimation of esds in distances, angles
 and torsion angles; correlations between esds in cell parameters are only
 used when they are defined by crystal symmetry.  An approximate (isotropic)
 treatment of cell esds is used for estimating esds involving l.s. planes.
;
 
loop_
 _geom_bond_atom_site_label_1
 _geom_bond_atom_site_label_2
 _geom_bond_distance
 _geom_bond_site_symmetry_2
 _geom_bond_publ_flag
Si1 C11 1.8464(15) . ?
Si1 C15 1.8766(16) . ?
Si1 C18 1.8792(16) . ?
Si1 C12 1.8925(17) . ?
Si2 C31 1.8543(16) . ?
Si2 C35 1.8800(16) . ?
Si2 C38 1.8817(17) . ?
Si2 C32 1.8906(17) . ?
F1 B1 1.3713(18) . ?
F2 B1 1.3765(18) . ?
N1 C1 1.3558(18) . ?
N1 C4 1.3864(18) . ?
N1 B1 1.5683(19) . ?
N2 C9 1.3551(18) . ?
N2 C6 1.3896(18) . ?
N2 B1 1.5694(19) . ?
C1 C10 1.415(2) . ?
C1 C2 1.417(2) . ?
C2 C3 1.373(2) . ?
C2 H2 0.9500 . ?
C3 C4 1.4108(19) . ?
C3 H3 0.9500 . ?
C4 C5 1.3979(19) . ?
C5 C6 1.3913(19) . ?
C5 C21 1.4923(19) . ?
C6 C7 1.416(2) . ?
C7 C8 1.370(2) . ?
C7 H7 0.9500 . ?
C8 C9 1.418(2) . ?
C8 H8 0.9500 . ?
C9 C30 1.416(2) . ?
C10 C11 1.206(2) . ?
C12 C13 1.523(3) . ?
C12 C14 1.536(2) . ?
C12 H12 1.0000 . ?
C13 H13A 0.9800 . ?
C13 H13B 0.9800 . ?
C13 H13C 0.9800 . ?
C14 H14A 0.9800 . ?
C14 H14B 0.9800 . ?
C14 H14C 0.9800 . ?
C15 C16 1.530(2) . ?
C15 C17 1.542(3) . ?
C15 H15 1.0000 . ?
C16 H16A 0.9800 . ?
C16 H16B 0.9800 . ?
C16 H16C 0.9800 . ?
C17 H17A 0.9800 . ?
C17 H17B 0.9800 . ?
C17 H17C 0.9800 . ?
C18 C19 1.525(3) . ?
C18 C20 1.542(2) . ?
C18 H18 1.0000 . ?
C19 H19A 0.9800 . ?
C19 H19B 0.9800 . ?
C19 H19C 0.9800 . ?
C20 H20A 0.9800 . ?
C20 H20B 0.9800 . ?
C20 H20C 0.9800 . ?
C21 C22 1.400(2) . ?
C21 C26 1.405(2) . ?
C22 C23 1.387(2) . ?
C22 C27 1.512(2) . ?
C23 C24 1.392(2) . ?
C23 H23 0.9500 . ?
C24 C25 1.390(2) . ?
C24 C28 1.510(2) . ?
C25 C26 1.393(2) . ?
C25 H25 0.9500 . ?
C26 C29 1.503(2) . ?
C27 H27A 0.9800 . ?
C27 H27B 0.9800 . ?
C27 H27C 0.9800 . ?
C28 H28A 0.9800 . ?
C28 H28B 0.9800 . ?
C28 H28C 0.9800 . ?
C29 H29A 0.9800 . ?
C29 H29B 0.9800 . ?
C29 H29C 0.9800 . ?
C30 C31 1.207(2) . ?
C32 C33 1.510(3) . ?
C32 C34 1.532(2) . ?
C32 H32 1.0000 . ?
C33 H33A 0.9800 . ?
C33 H33B 0.9800 . ?
C33 H33C 0.9800 . ?
C34 H34A 0.9800 . ?
C34 H34B 0.9800 . ?
C34 H34C 0.9800 . ?
C35 C37 1.537(3) . ?
C35 C36 1.539(3) . ?
C35 H35 1.0000 . ?
C36 H36A 0.9800 . ?
C36 H36B 0.9800 . ?
C36 H36C 0.9800 . ?
C37 H37A 0.9800 . ?
C37 H37B 0.9800 . ?
C37 H37C 0.9800 . ?
C38 C39 1.533(2) . ?
C38 C40 1.535(2) . ?
C38 H38 1.0000 . ?
C39 H39A 0.9800 . ?
C39 H39B 0.9800 . ?
C39 H39C 0.9800 . ?
C40 H40A 0.9800 . ?
C40 H40B 0.9800 . ?
C40 H40C 0.9800 . ?
 
loop_
 _geom_angle_atom_site_label_1
 _geom_angle_atom_site_label_2
 _geom_angle_atom_site_label_3
 _geom_angle
 _geom_angle_site_symmetry_1
 _geom_angle_site_symmetry_3
 _geom_angle_publ_flag
C11 Si1 C15 105.57(7) . . ?
C11 Si1 C18 108.35(7) . . ?
C15 Si1 C18 114.50(8) . . ?
C11 Si1 C12 106.10(7) . . ?
C15 Si1 C12 110.60(8) . . ?
C18 Si1 C12 111.19(8) . . ?
C31 Si2 C35 106.17(7) . . ?
C31 Si2 C38 106.27(7) . . ?
C35 Si2 C38 112.03(8) . . ?
C31 Si2 C32 107.34(7) . . ?
C35 Si2 C32 113.07(8) . . ?
C38 Si2 C32 111.45(8) . . ?
C1 N1 C4 107.35(11) . . ?
C1 N1 B1 126.76(12) . . ?
C4 N1 B1 125.73(11) . . ?
C9 N2 C6 107.53(12) . . ?
C9 N2 B1 126.58(12) . . ?
C6 N2 B1 125.83(12) . . ?
N1 C1 C10 121.88(13) . . ?
N1 C1 C2 109.58(12) . . ?
C10 C1 C2 128.48(13) . . ?
C3 C2 C1 106.98(13) . . ?
C3 C2 H2 126.5 . . ?
C1 C2 H2 126.5 . . ?
C2 C3 C4 107.42(13) . . ?
C2 C3 H3 126.3 . . ?
C4 C3 H3 126.3 . . ?
N1 C4 C5 121.32(12) . . ?
N1 C4 C3 108.66(12) . . ?
C5 C4 C3 129.87(13) . . ?
C6 C5 C4 119.97(13) . . ?
C6 C5 C21 120.11(12) . . ?
C4 C5 C21 119.87(12) . . ?
N2 C6 C5 121.42(13) . . ?
N2 C6 C7 108.43(12) . . ?
C5 C6 C7 130.12(13) . . ?
C8 C7 C6 107.32(13) . . ?
C8 C7 H7 126.3 . . ?
C6 C7 H7 126.3 . . ?
C7 C8 C9 107.31(13) . . ?
C7 C8 H8 126.3 . . ?
C9 C8 H8 126.3 . . ?
N2 C9 C30 122.10(13) . . ?
N2 C9 C8 109.40(13) . . ?
C30 C9 C8 128.51(14) . . ?
C11 C10 C1 177.36(16) . . ?
C10 C11 Si1 175.32(14) . . ?
C13 C12 C14 110.91(16) . . ?
C13 C12 Si1 112.31(13) . . ?
C14 C12 Si1 112.07(12) . . ?
C13 C12 H12 107.1 . . ?
C14 C12 H12 107.1 . . ?
Si1 C12 H12 107.1 . . ?
C12 C13 H13A 109.5 . . ?
C12 C13 H13B 109.5 . . ?
H13A C13 H13B 109.5 . . ?
C12 C13 H13C 109.5 . . ?
H13A C13 H13C 109.5 . . ?
H13B C13 H13C 109.5 . . ?
C12 C14 H14A 109.5 . . ?
C12 C14 H14B 109.5 . . ?
H14A C14 H14B 109.5 . . ?
C12 C14 H14C 109.5 . . ?
H14A C14 H14C 109.5 . . ?
H14B C14 H14C 109.5 . . ?
C16 C15 C17 110.07(15) . . ?
C16 C15 Si1 110.99(12) . . ?
C17 C15 Si1 111.89(12) . . ?
C16 C15 H15 107.9 . . ?
C17 C15 H15 107.9 . . ?
Si1 C15 H15 107.9 . . ?
C15 C16 H16A 109.5 . . ?
C15 C16 H16B 109.5 . . ?
H16A C16 H16B 109.5 . . ?
C15 C16 H16C 109.5 . . ?
H16A C16 H16C 109.5 . . ?
H16B C16 H16C 109.5 . . ?
C15 C17 H17A 109.5 . . ?
C15 C17 H17B 109.5 . . ?
H17A C17 H17B 109.5 . . ?
C15 C17 H17C 109.5 . . ?
H17A C17 H17C 109.5 . . ?
H17B C17 H17C 109.5 . . ?
C19 C18 C20 110.50(15) . . ?
C19 C18 Si1 113.83(12) . . ?
C20 C18 Si1 112.73(12) . . ?
C19 C18 H18 106.4 . . ?
C20 C18 H18 106.4 . . ?
Si1 C18 H18 106.4 . . ?
C18 C19 H19A 109.5 . . ?
C18 C19 H19B 109.5 . . ?
H19A C19 H19B 109.5 . . ?
C18 C19 H19C 109.5 . . ?
H19A C19 H19C 109.5 . . ?
H19B C19 H19C 109.5 . . ?
C18 C20 H20A 109.5 . . ?
C18 C20 H20B 109.5 . . ?
H20A C20 H20B 109.5 . . ?
C18 C20 H20C 109.5 . . ?
H20A C20 H20C 109.5 . . ?
H20B C20 H20C 109.5 . . ?
C22 C21 C26 120.65(13) . . ?
C22 C21 C5 119.52(13) . . ?
C26 C21 C5 119.82(13) . . ?
C23 C22 C21 118.95(13) . . ?
C23 C22 C27 120.08(14) . . ?
C21 C22 C27 120.96(13) . . ?
C22 C23 C24 121.81(14) . . ?
C22 C23 H23 119.1 . . ?
C24 C23 H23 119.1 . . ?
C25 C24 C23 118.11(14) . . ?
C25 C24 C28 121.03(14) . . ?
C23 C24 C28 120.85(14) . . ?
C24 C25 C26 122.17(14) . . ?
C24 C25 H25 118.9 . . ?
C26 C25 H25 118.9 . . ?
C25 C26 C21 118.27(13) . . ?
C25 C26 C29 119.94(13) . . ?
C21 C26 C29 121.77(13) . . ?
C22 C27 H27A 109.5 . . ?
C22 C27 H27B 109.5 . . ?
H27A C27 H27B 109.5 . . ?
C22 C27 H27C 109.5 . . ?
H27A C27 H27C 109.5 . . ?
H27B C27 H27C 109.5 . . ?
C24 C28 H28A 109.5 . . ?
C24 C28 H28B 109.5 . . ?
H28A C28 H28B 109.5 . . ?
C24 C28 H28C 109.5 . . ?
H28A C28 H28C 109.5 . . ?
H28B C28 H28C 109.5 . . ?
C26 C29 H29A 109.5 . . ?
C26 C29 H29B 109.5 . . ?
H29A C29 H29B 109.5 . . ?
C26 C29 H29C 109.5 . . ?
H29A C29 H29C 109.5 . . ?
H29B C29 H29C 109.5 . . ?
C31 C30 C9 178.28(16) . . ?
C30 C31 Si2 175.17(14) . . ?
C33 C32 C34 110.53(17) . . ?
C33 C32 Si2 113.91(13) . . ?
C34 C32 Si2 113.74(12) . . ?
C33 C32 H32 106.0 . . ?
C34 C32 H32 106.0 . . ?
Si2 C32 H32 106.0 . . ?
C32 C33 H33A 109.5 . . ?
C32 C33 H33B 109.5 . . ?
H33A C33 H33B 109.5 . . ?
C32 C33 H33C 109.5 . . ?
H33A C33 H33C 109.5 . . ?
H33B C33 H33C 109.5 . . ?
C32 C34 H34A 109.5 . . ?
C32 C34 H34B 109.5 . . ?
H34A C34 H34B 109.5 . . ?
C32 C34 H34C 109.5 . . ?
H34A C34 H34C 109.5 . . ?
H34B C34 H34C 109.5 . . ?
C37 C35 C36 110.09(15) . . ?
C37 C35 Si2 112.10(12) . . ?
C36 C35 Si2 111.51(12) . . ?
C37 C35 H35 107.6 . . ?
C36 C35 H35 107.6 . . ?
Si2 C35 H35 107.6 . . ?
C35 C36 H36A 109.5 . . ?
C35 C36 H36B 109.5 . . ?
H36A C36 H36B 109.5 . . ?
C35 C36 H36C 109.5 . . ?
H36A C36 H36C 109.5 . . ?
H36B C36 H36C 109.5 . . ?
C35 C37 H37A 109.5 . . ?
C35 C37 H37B 109.5 . . ?
H37A C37 H37B 109.5 . . ?
C35 C37 H37C 109.5 . . ?
H37A C37 H37C 109.5 . . ?
H37B C37 H37C 109.5 . . ?
C39 C38 C40 110.72(15) . . ?
C39 C38 Si2 112.93(13) . . ?
C40 C38 Si2 112.05(12) . . ?
C39 C38 H38 106.9 . . ?
C40 C38 H38 106.9 . . ?
Si2 C38 H38 106.9 . . ?
C38 C39 H39A 109.5 . . ?
C38 C39 H39B 109.5 . . ?
H39A C39 H39B 109.5 . . ?
C38 C39 H39C 109.5 . . ?
H39A C39 H39C 109.5 . . ?
H39B C39 H39C 109.5 . . ?
C38 C40 H40A 109.5 . . ?
C38 C40 H40B 109.5 . . ?
H40A C40 H40B 109.5 . . ?
C38 C40 H40C 109.5 . . ?
H40A C40 H40C 109.5 . . ?
H40B C40 H40C 109.5 . . ?
F1 B1 F2 111.56(12) . . ?
F1 B1 N1 110.57(12) . . ?
F2 B1 N1 109.77(12) . . ?
F1 B1 N2 110.06(12) . . ?
F2 B1 N2 110.09(12) . . ?
N1 B1 N2 104.56(11) . . ?
 
loop_
 _geom_torsion_atom_site_label_1
 _geom_torsion_atom_site_label_2
 _geom_torsion_atom_site_label_3
 _geom_torsion_atom_site_label_4
 _geom_torsion
 _geom_torsion_site_symmetry_1
 _geom_torsion_site_symmetry_2
 _geom_torsion_site_symmetry_3
 _geom_torsion_site_symmetry_4
 _geom_torsion_publ_flag
C4 N1 C1 C10 -176.88(13) . . . . ?
B1 N1 C1 C10 7.4(2) . . . . ?
C4 N1 C1 C2 0.52(16) . . . . ?
B1 N1 C1 C2 -175.23(13) . . . . ?
N1 C1 C2 C3 -0.27(17) . . . . ?
C10 C1 C2 C3 176.90(15) . . . . ?
C1 C2 C3 C4 -0.08(17) . . . . ?
C1 N1 C4 C5 175.37(13) . . . . ?
B1 N1 C4 C5 -8.8(2) . . . . ?
C1 N1 C4 C3 -0.57(16) . . . . ?
B1 N1 C4 C3 175.23(13) . . . . ?
C2 C3 C4 N1 0.40(17) . . . . ?
C2 C3 C4 C5 -175.07(15) . . . . ?
N1 C4 C5 C6 0.0(2) . . . . ?
C3 C4 C5 C6 174.99(15) . . . . ?
N1 C4 C5 C21 -177.42(13) . . . . ?
C3 C4 C5 C21 -2.4(2) . . . . ?
C9 N2 C6 C5 -179.07(13) . . . . ?
B1 N2 C6 C5 3.6(2) . . . . ?
C9 N2 C6 C7 -0.85(16) . . . . ?
B1 N2 C6 C7 -178.23(13) . . . . ?
C4 C5 C6 N2 2.5(2) . . . . ?
C21 C5 C6 N2 179.95(13) . . . . ?
C4 C5 C6 C7 -175.26(15) . . . . ?
C21 C5 C6 C7 2.2(2) . . . . ?
N2 C6 C7 C8 0.26(18) . . . . ?
C5 C6 C7 C8 178.26(15) . . . . ?
C6 C7 C8 C9 0.41(18) . . . . ?
C6 N2 C9 C30 -178.82(14) . . . . ?
B1 N2 C9 C30 -1.5(2) . . . . ?
C6 N2 C9 C8 1.11(17) . . . . ?
B1 N2 C9 C8 178.47(13) . . . . ?
C7 C8 C9 N2 -0.96(18) . . . . ?
C7 C8 C9 C30 178.97(16) . . . . ?
C11 Si1 C12 C13 -60.29(15) . . . . ?
C15 Si1 C12 C13 -174.30(14) . . . . ?
C18 Si1 C12 C13 57.32(16) . . . . ?
C11 Si1 C12 C14 174.07(13) . . . . ?
C15 Si1 C12 C14 60.06(15) . . . . ?
C18 Si1 C12 C14 -68.32(15) . . . . ?
C11 Si1 C15 C16 -59.90(14) . . . . ?
C18 Si1 C15 C16 -178.98(12) . . . . ?
C12 Si1 C15 C16 54.45(14) . . . . ?
C11 Si1 C15 C17 63.49(13) . . . . ?
C18 Si1 C15 C17 -55.60(14) . . . . ?
C12 Si1 C15 C17 177.84(12) . . . . ?
C11 Si1 C18 C19 -25.83(15) . . . . ?
C15 Si1 C18 C19 91.68(14) . . . . ?
C12 Si1 C18 C19 -142.06(13) . . . . ?
C11 Si1 C18 C20 -152.70(13) . . . . ?
C15 Si1 C18 C20 -35.19(15) . . . . ?
C12 Si1 C18 C20 91.06(14) . . . . ?
C6 C5 C21 C22 -82.13(18) . . . . ?
C4 C5 C21 C22 95.30(17) . . . . ?
C6 C5 C21 C26 98.12(17) . . . . ?
C4 C5 C21 C26 -84.45(17) . . . . ?
C26 C21 C22 C23 -1.4(2) . . . . ?
C5 C21 C22 C23 178.85(13) . . . . ?
C26 C21 C22 C27 178.63(14) . . . . ?
C5 C21 C22 C27 -1.1(2) . . . . ?
C21 C22 C23 C24 -0.2(2) . . . . ?
C27 C22 C23 C24 179.80(15) . . . . ?
C22 C23 C24 C25 1.6(2) . . . . ?
C22 C23 C24 C28 -176.88(14) . . . . ?
C23 C24 C25 C26 -1.5(2) . . . . ?
C28 C24 C25 C26 176.97(14) . . . . ?
C24 C25 C26 C21 0.0(2) . . . . ?
C24 C25 C26 C29 -178.68(14) . . . . ?
C22 C21 C26 C25 1.5(2) . . . . ?
C5 C21 C26 C25 -178.77(12) . . . . ?
C22 C21 C26 C29 -179.87(13) . . . . ?
C5 C21 C26 C29 -0.1(2) . . . . ?
C31 Si2 C32 C33 -26.6(2) . . . . ?
C35 Si2 C32 C33 90.17(19) . . . . ?
C38 Si2 C32 C33 -142.57(18) . . . . ?
C31 Si2 C32 C34 -154.48(14) . . . . ?
C35 Si2 C32 C34 -37.72(17) . . . . ?
C38 Si2 C32 C34 89.54(16) . . . . ?
C31 Si2 C35 C37 -73.53(14) . . . . ?
C38 Si2 C35 C37 42.07(15) . . . . ?
C32 Si2 C35 C37 169.03(12) . . . . ?
C31 Si2 C35 C36 50.43(14) . . . . ?
C38 Si2 C35 C36 166.03(12) . . . . ?
C32 Si2 C35 C36 -67.02(14) . . . . ?
C31 Si2 C38 C39 174.21(12) . . . . ?
C35 Si2 C38 C39 58.67(15) . . . . ?
C32 Si2 C38 C39 -69.16(14) . . . . ?
C31 Si2 C38 C40 -59.93(15) . . . . ?
C35 Si2 C38 C40 -175.47(13) . . . . ?
C32 Si2 C38 C40 56.70(15) . . . . ?
C1 N1 B1 F1 -54.09(18) . . . . ?
C4 N1 B1 F1 130.92(14) . . . . ?
C1 N1 B1 F2 69.42(18) . . . . ?
C4 N1 B1 F2 -105.57(15) . . . . ?
C1 N1 B1 N2 -172.51(13) . . . . ?
C4 N1 B1 N2 12.50(18) . . . . ?
C9 N2 B1 F1 54.45(19) . . . . ?
C6 N2 B1 F1 -128.66(14) . . . . ?
C9 N2 B1 F2 -68.93(18) . . . . ?
C6 N2 B1 F2 107.96(15) . . . . ?
C9 N2 B1 N1 173.22(13) . . . . ?
C6 N2 B1 N1 -9.89(18) . . . . ?
 
_refine_diff_density_max    0.565
_refine_diff_density_min   -0.391
_refine_diff_density_rms    0.053

_shelx_res_file
;
TITL xcalibur
    shelxl.res
    created by SHELXL-2018/3 at 17:03:51 on 07-Nov-2018
CELL  0.71073 19.95340 8.04654 25.01210 90.00000 101.75000 90.00000
ZERR  4 0.00040 0.00017 0.00050 0.00000 0.00200 0.00000
LATT 1
SYMM .50+X,    -Y, .50+Z
SFAC C H B F N SI
UNIT 160 228 4 8 8 8
SHEL 99999.000000 0.756947
L.S. 10
FMAP 2
PLAN 5
WPDB -2
HTAB
BOND $H
CONF
LIST 4
TEMP -173.0
ACTA
SIZE 0.250 0.200 0.180
WGHT    0.050400    2.367100
FVAR       0.23140
SI1   6    0.280611    0.214028    0.125600    11.00000    0.01474    0.01548 =
         0.01357   -0.00278    0.00136   -0.00169
SI2   6    0.636220    0.183282    0.114233    11.00000    0.01850    0.01674 =
         0.01637   -0.00252    0.00830   -0.00070
F1    4    0.488698    0.367684    0.221953    11.00000    0.01909    0.01297 =
         0.02316   -0.00484    0.00246   -0.00119
F2    4    0.486771    0.614356    0.177451    11.00000    0.02328    0.02622 =
         0.01297    0.00391    0.00456    0.00322
N1    5    0.444155    0.608491    0.260990    11.00000    0.01196    0.01312 =
         0.01224   -0.00163    0.00115   -0.00106
N2    5    0.568381    0.580062    0.262498    11.00000    0.01331    0.01350 =
         0.01420   -0.00276    0.00389   -0.00008
C1    1    0.375335    0.586760    0.250313    11.00000    0.01347    0.01572 =
         0.01349    0.00110    0.00118   -0.00206
C2    1    0.346195    0.682450    0.287320    11.00000    0.01332    0.02240 =
         0.01612   -0.00216    0.00274   -0.00027
AFIX  43
H2    2    0.299000    0.689637    0.288513    11.00000   -1.20000
AFIX   0
C3    1    0.399134    0.762852    0.321144    11.00000    0.01508    0.01895 =
         0.01376   -0.00293    0.00229    0.00156
AFIX  43
H3    2    0.395323    0.836270    0.350120    11.00000   -1.20000
AFIX   0
C4    1    0.460217    0.716384    0.304952    11.00000    0.01429    0.01354 =
         0.01123   -0.00136    0.00126   -0.00041
C5    1    0.528153    0.754645    0.328495    11.00000    0.01483    0.01082 =
         0.01270    0.00088    0.00217    0.00030
C6    1    0.581224    0.683985    0.307805    11.00000    0.01496    0.01384 =
         0.01530   -0.00291    0.00202   -0.00075
C7    1    0.652954    0.694791    0.326772    11.00000    0.01430    0.02015 =
         0.02031   -0.00505    0.00218   -0.00144
AFIX  43
H7    2    0.676001    0.757132    0.357281    11.00000   -1.20000
AFIX   0
C8    1    0.682983    0.598674    0.292974    11.00000    0.01291    0.02380 =
         0.02563   -0.00533    0.00482   -0.00012
AFIX  43
H8    2    0.730688    0.581503    0.295845    11.00000   -1.20000
AFIX   0
C9    1    0.629657    0.529610    0.252928    11.00000    0.01572    0.01651 =
         0.01912   -0.00154    0.00600    0.00002
C10   1    0.342228    0.476624    0.209195    11.00000    0.01412    0.01850 =
         0.01483    0.00266    0.00192   -0.00005
C11   1    0.315803    0.377806    0.175113    11.00000    0.01649    0.01745 =
         0.01602    0.00127    0.00194   -0.00108
C12   1    0.315356    0.010397    0.157650    11.00000    0.03111    0.02043 =
         0.02562    0.00169   -0.00123   -0.00048
AFIX  13
H12   2    0.301282    0.002166    0.193713    11.00000   -1.20000
AFIX   0
C13   1    0.393245    0.004087    0.168973    11.00000    0.03484    0.02472 =
         0.06363    0.00778   -0.01485    0.00419
AFIX 137
H13A  2    0.408948    0.004806    0.134313    11.00000   -1.20000
H13B  2    0.409076   -0.097673    0.189168    11.00000   -1.20000
H13C  2    0.411838    0.101069    0.190725    11.00000   -1.20000
AFIX   0
C14   1    0.284386   -0.140023    0.123554    11.00000    0.03876    0.01676 =
         0.03716   -0.00126   -0.00170   -0.00097
AFIX 137
H14A  2    0.302943   -0.242667    0.141888    11.00000   -1.20000
H14B  2    0.295941   -0.134462    0.087346    11.00000   -1.20000
H14C  2    0.234514   -0.138908    0.119675    11.00000   -1.20000
AFIX   0
C15   1    0.185316    0.224100    0.118996    11.00000    0.01611    0.02745 =
         0.02404   -0.01107    0.00194   -0.00364
AFIX  13
H15   2    0.164442    0.133985    0.093420    11.00000   -1.20000
AFIX   0
C16   1    0.165397    0.193241    0.174062    11.00000    0.03411    0.04476 =
         0.04142   -0.01280    0.02194   -0.01549
AFIX 137
H16A  2    0.115428    0.195347    0.169345    11.00000   -1.20000
H16B  2    0.185328    0.280137    0.199914    11.00000   -1.20000
H16C  2    0.182672    0.084469    0.188210    11.00000   -1.20000
AFIX   0
C17   1    0.155718    0.391464    0.094994    11.00000    0.02469    0.03820 =
         0.03697   -0.01195   -0.00347    0.01070
AFIX 137
H17A  2    0.176867    0.482361    0.118610    11.00000   -1.20000
H17B  2    0.106107    0.392666    0.092733    11.00000   -1.20000
H17C  2    0.165372    0.405716    0.058388    11.00000   -1.20000
AFIX   0
C18   1    0.310824    0.254011    0.060349    11.00000    0.02537    0.02671 =
         0.02173   -0.00086    0.00788    0.00023
AFIX  13
H18   2    0.354655    0.191209    0.063189    11.00000   -1.20000
AFIX   0
C19   1    0.327469    0.435825    0.051770    11.00000    0.05000    0.03488 =
         0.02697    0.00590    0.01412   -0.00944
AFIX 137
H19A  2    0.285794    0.502737    0.048511    11.00000   -1.20000
H19B  2    0.345501    0.446587    0.018301    11.00000   -1.20000
H19C  2    0.361807    0.474987    0.082983    11.00000   -1.20000
AFIX   0
C20   1    0.261273    0.185277    0.009730    11.00000    0.04099    0.04246 =
         0.01744   -0.00783    0.00909   -0.00432
AFIX 137
H20A  2    0.281591    0.198616   -0.022535    11.00000   -1.20000
H20B  2    0.217930    0.246381    0.004344    11.00000   -1.20000
H20C  2    0.252799    0.067138    0.015203    11.00000   -1.20000
AFIX   0
C21   1    0.543665    0.865642    0.377252    11.00000    0.01017    0.01486 =
         0.01347   -0.00272    0.00120   -0.00040
C22   1    0.559110    0.795676    0.429579    11.00000    0.01548    0.01453 =
         0.01708    0.00029   -0.00024    0.00100
C23   1    0.574639    0.900114    0.474507    11.00000    0.02126    0.02030 =
         0.01203    0.00010   -0.00124    0.00130
AFIX  43
H23   2    0.585008    0.852924    0.510053    11.00000   -1.20000
AFIX   0
C24   1    0.575451    1.072171    0.468952    11.00000    0.01534    0.01956 =
         0.01794   -0.00612   -0.00008   -0.00036
C25   1    0.558437    1.138649    0.416644    11.00000    0.01696    0.01137 =
         0.02186   -0.00253    0.00267   -0.00044
AFIX  43
H25   2    0.557729    1.255990    0.412373    11.00000   -1.20000
AFIX   0
C26   1    0.542397    1.038919    0.370296    11.00000    0.01230    0.01557 =
         0.01660    0.00009    0.00287    0.00003
C27   1    0.559040    0.609415    0.437450    11.00000    0.03396    0.01501 =
         0.02033    0.00072   -0.00100   -0.00025
AFIX 137
H27A  2    0.560191    0.584134    0.475955    11.00000   -1.20000
H27B  2    0.599390    0.561272    0.426624    11.00000   -1.20000
H27C  2    0.517495    0.562088    0.414876    11.00000   -1.20000
AFIX   0
C28   1    0.595981    1.183010    0.518278    11.00000    0.02988    0.02631 =
         0.02068   -0.01081   -0.00135   -0.00092
AFIX 137
H28A  2    0.570140    1.287247    0.512258    11.00000   -1.20000
H28B  2    0.645086    1.206955    0.524052    11.00000   -1.20000
H28C  2    0.586041    1.126772    0.550539    11.00000   -1.20000
AFIX   0
C29   1    0.525843    1.117340    0.314639    11.00000    0.02696    0.01854 =
         0.01713    0.00228    0.00390   -0.00107
AFIX 137
H29A  2    0.559743    1.082490    0.293530    11.00000   -1.20000
H29B  2    0.526848    1.238599    0.318377    11.00000   -1.20000
H29C  2    0.480141    1.082075    0.295711    11.00000   -1.20000
AFIX   0
C30   1    0.634950    0.424018    0.208665    11.00000    0.01412    0.01790 =
         0.02198   -0.00080    0.00546    0.00133
C31   1    0.637618    0.333480    0.170676    11.00000    0.01739    0.01756 =
         0.02250   -0.00001    0.00803    0.00143
C32   1    0.595194   -0.014193    0.133079    11.00000    0.03455    0.01906 =
         0.03101   -0.00196    0.01667   -0.00582
AFIX  13
H32   2    0.544976   -0.001646    0.118305    11.00000   -1.20000
AFIX   0
C33   1    0.602935   -0.039888    0.193820    11.00000    0.14701    0.03444 =
         0.03606   -0.00364    0.04469   -0.03713
AFIX 137
H33A  2    0.651265   -0.058735    0.210245    11.00000   -1.20000
H33B  2    0.575958   -0.136635    0.200506    11.00000   -1.20000
H33C  2    0.586605    0.059027    0.210138    11.00000   -1.20000
AFIX   0
C34   1    0.617158   -0.170373    0.106124    11.00000    0.05602    0.02043 =
         0.04438   -0.00712    0.02115   -0.00693
AFIX 137
H34A  2    0.590438   -0.265751    0.114359    11.00000   -1.20000
H34B  2    0.665942   -0.191162    0.120268    11.00000   -1.20000
H34C  2    0.609146   -0.154128    0.066499    11.00000   -1.20000
AFIX   0
C35   1    0.727874    0.153930    0.108236    11.00000    0.02018    0.02570 =
         0.02799   -0.00683    0.01000    0.00201
AFIX  13
H35   2    0.729608    0.056542    0.083718    11.00000   -1.20000
AFIX   0
C36   1    0.774052    0.114179    0.163929    11.00000    0.02618    0.03484 =
         0.04321   -0.00170    0.00412    0.00945
AFIX 137
H36A  2    0.774414    0.209057    0.188553    11.00000   -1.20000
H36B  2    0.820737    0.092245    0.159030    11.00000   -1.20000
H36C  2    0.756406    0.015924    0.179666    11.00000   -1.20000
AFIX   0
C37   1    0.755839    0.305446    0.082413    11.00000    0.02498    0.04554 =
         0.04002    0.00056    0.01659   -0.00658
AFIX 137
H37A  2    0.804421    0.288203    0.082268    11.00000   -1.20000
H37B  2    0.750575    0.405169    0.103672    11.00000   -1.20000
H37C  2    0.730354    0.319587    0.044833    11.00000   -1.20000
AFIX   0
C38   1    0.583361    0.281996    0.051363    11.00000    0.02340    0.02877 =
         0.02188    0.00189    0.00430   -0.00175
AFIX  13
H38   2    0.605091    0.391423    0.046458    11.00000   -1.20000
AFIX   0
C39   1    0.582999    0.180788   -0.000619    11.00000    0.03808    0.04866 =
         0.02024   -0.00263    0.00438   -0.00528
AFIX 137
H39A  2    0.558108    0.242186   -0.032359    11.00000   -1.20000
H39B  2    0.560460    0.073744    0.001993    11.00000   -1.20000
H39C  2    0.630199    0.161733   -0.004724    11.00000   -1.20000
AFIX   0
C40   1    0.510018    0.318628    0.057990    11.00000    0.02626    0.04863 =
         0.03682    0.00194    0.00138    0.00620
AFIX 137
H40A  2    0.486572    0.213907    0.062233    11.00000   -1.20000
H40B  2    0.485317    0.377344    0.025584    11.00000   -1.20000
H40C  2    0.511326    0.388027    0.090384    11.00000   -1.20000
AFIX   0
B1    3    0.495955    0.536663    0.227446    11.00000    0.01404    0.01307 =
         0.01319   -0.00126    0.00268   -0.00038
HKLF 4


REM  xcalibur
REM wR2 = 0.1174, GooF = S = 1.038, Restrained GooF = 1.038 for all data
REM R1 = 0.0462 for 7999 Fo > 4sig(Fo) and 0.0571 for all 9499 data
REM 439 parameters refined using 0 restraints

END

WGHT      0.0504      2.3670

REM No hydrogen bonds found for HTAB generation

REM Highest difference peak  0.565,  deepest hole -0.391,  1-sigma level  0.053
Q1    1   0.2793  0.3445  0.0507  11.00000  0.05    0.57
Q2    1   0.3371  0.0429  0.1269  11.00000  0.05    0.48
Q3    1   0.2260  0.2144  0.1190  11.00000  0.05    0.36
Q4    1   0.6166  0.0724  0.1261  11.00000  0.05    0.34
Q5    1   0.1395  0.3166  0.1175  11.00000  0.05    0.33
;
_shelx_res_checksum   87329

_shelx_hkl_file
;
   0   0   2  925.95    6.43
   0   0   2  941.82    5.79
  -1   0   2    0.05    0.08
   1   0  -2    0.01    0.09
   1   0  -2   -0.28    0.13
  -1   0   2   -0.01    0.08
   1   0  -2    0.05    0.06
  -1   0   2   -0.08    0.10
   2   0  -1    0.19    0.14
  -2   0   1    0.18    0.14
  -2   0   1    0.05    0.08
  -2   0   1    0.11    0.16
   2   0  -1    0.03    0.12
  -2   0   1    0.02    0.05
   2   0  -1    0.18    0.14
   2   0  -1    0.11    0.08
   2   0   0  285.63    3.09
   2   0   0  279.46    3.81
  -2   0   0  293.34    3.14
   2   0   0  293.72    3.85
  -2   0   0  284.49    3.08
  -2   0   0  305.29    3.98
  -2   0   0  306.06    3.97
   2   0   0  261.99    2.97
   1   0   2   -0.08    0.10
   1   0   2    0.29    0.14
  -1   0  -2    0.02    0.08
  -1   0  -2   -0.16    0.13
   1   0   2    0.31    0.16
  -1   0  -2    0.15    0.16
   2   0  -2  150.76    2.65
  -2   0   2  150.73    2.65
  -2   0   2  157.24    2.87
  -2   0   2  153.98    3.03
   2   0  -2  155.81    3.06
   2   0   1   -0.05    0.10
  -2   0  -1    0.22    0.13
   2   0   1    0.02    0.10
  -2   0  -1    0.05    0.23
  -2   0  -1    0.15    0.11
   2   0   1    0.01    0.12
   2   0   1    0.22    0.19
  -2   0  -1    0.18    0.19
   0   0   3    0.27    0.12
   0   0   3   -0.07    0.16
   0   0   3   -0.05    0.09
   0   0  -3    0.01    0.09
   0   0   3    0.21    0.11
   0   0  -3    0.15    0.08
   0   0  -3    0.05    0.16
   0   0  -3    0.26    0.14
  -1   0   3    0.92    0.22
  -1   0   3    0.98    0.26
  -1   0   3    0.59    0.21
   1   0  -3    0.62    0.26
   1   0  -3    0.70    0.22
   1   0  -3    0.83    0.19
   0  -1   0    5.13    0.55
   0  -1   0    4.54    0.48
   0   1   0    4.55    0.52
   0   1   0    3.89    0.42
   0  -1   0    5.04    0.48
   0  -1   0    3.46    0.43
   0   1  -1   10.63    0.72
   0  -1  -1    9.64    0.81
   0  -1   1   10.20    0.73
   0  -1   1   12.43    0.72
   0   1  -1   10.31    0.78
   0  -1   1    9.80    0.67
   0   1   1   11.22    0.89
   0   1   1   11.34    0.70
   0   1  -1    9.94    0.74
   0  -1   1   10.63    0.76
   0   1  -1    9.59    0.67
   0  -1  -1   10.31    0.68
   0  -1  -1   11.72    0.84
   0   1   1   10.37    0.78
   1  -1   0   55.68    1.90
   1  -1   0   60.46    2.06
  -1  -1   0   55.80    1.70
  -1   1   0   56.23    1.59
  -1   1   0   54.44    1.97
  -1   1   0   56.57    1.93
   1   1   0   59.76    1.95
   1  -1   0   56.77    1.56
  -1  -1   0   54.92    1.73
  -1  -1   0   53.40    1.78
   1   1   0   56.42    1.71
   1   1   0   55.01    1.76
   1   1  -1   28.08    1.13
   1   1  -1   29.02    1.26
  -1  -1   1   27.04    1.11
  -1   1   1   25.39    1.36
  -1   1   1   27.49    1.21
   1  -1  -1   29.01    1.26
   1  -1  -1   28.82    1.42
  -1  -1   1   30.35    1.31
   1  -1  -1   28.36    1.42
  -1  -1   1   26.20    1.18
  -1  -1   1   26.65    1.27
  -1   1   1   25.95    1.33
   1   0   3   22.58    0.90
  -1   0  -3   22.58    0.91
   1   0   3   23.02    1.13
  -1   0  -3   22.20    1.34
  -1   0  -3   22.96    1.00
   1   0   3   22.44    1.35
  -1   0  -3   20.34    1.13
   1   0   3   22.09    1.01
  -2   0   3    0.21    0.17
   2   0  -3    0.00    0.16
  -2   0   3    0.19    0.26
   2   0  -3    0.07    0.19
   2   0  -3    0.06    0.13
  -2   0   3    0.13    0.15
  -2   0  -2  248.26    4.19
   2   0   2  245.24    4.20
  -2   0  -2  261.22    3.59
   2   0   2  268.99    3.12
  -2   0  -2  262.76    3.02
  -2   0  -2  248.53    4.58
   2   0   2  273.46    4.81
   2   0   2  242.95    3.52
   1  -1   1  138.59    2.76
   1  -1   1  153.28    2.24
   1  -1   1  150.42    2.61
   1   1   1  145.83    2.86
   1  -1   1  139.63    3.27
   1  -1   1  154.82    3.05
  -1   1  -1  152.26    2.59
  -1  -1  -1  151.31    2.94
   1   1   1  146.47    3.12
  -1   1  -1  151.50    2.26
  -1   1  -1  149.87    3.42
  -1  -1  -1  141.18    2.98
   0   1   2 1291.75    8.11
   0   1  -2 1367.54    9.37
   0   1   2 1295.06    9.97
   0   1   2 1275.69    9.37
   0   1  -2 1383.33    7.17
   0  -1   2 1395.59    7.51
   0   1  -2 1367.05   10.15
   0  -1   2 1381.99    7.98
   0  -1  -2 1362.25    7.95
   0  -1  -2 1307.32    9.49
   0  -1   2 1364.18   10.04
   0   1   2 1379.07    7.90
   0  -1   2 1317.27    6.86
   0  -1  -2 1371.27    8.38
   0  -1  -2 1288.34    9.85
   0  -1   2 1327.52    9.21
  -3   0   1    1.60    0.39
  -3   0   1    1.85    0.33
   3   0  -1    1.97    0.32
  -3   0   1    2.18    0.45
   3   0  -1    2.09    0.38
   3   0  -1    1.79    0.38
  -3   0   1    2.04    0.33
   3   0  -1    1.49    0.28
  -1  -1   2  858.66    6.56
  -1  -1   2  797.37    5.99
  -1   1   2  814.93    7.45
   1   1  -2  803.03    5.36
   1  -1  -2  830.34    7.84
   1  -1  -2  811.29    7.97
   1   1  -2  763.65    5.84
  -1   1   2  843.24    8.20
  -1  -1   2  794.92    7.60
   1   1  -2  842.66    7.77
   1  -1  -2  808.65    7.36
  -1  -1   2  762.95    5.33
  -1   1   2  805.64    7.70
   3   0   0    0.15    0.23
  -3   0   0   -0.41    0.22
   3   0   0   -0.08    0.17
  -3   0   0    0.25    0.21
  -3   0   0    0.01    0.14
   3   0   0   -0.15    0.19
  -3   0   0    0.00    0.13
  -3   0   2    0.33    0.28
  -3   0   2    1.02    0.27
   3   0  -2    0.53    0.19
   3   0  -2    0.03    0.20
   3   0  -2    0.11    0.22
  -3   0   2    0.50    0.23
   3   0  -2    0.19    0.18
  -3   0   2    0.09    0.23
  -2  -1   1 1958.15   11.44
  -2  -1   1 1946.20    9.31
   2   1  -1 1968.03    9.69
   2   1  -1 1847.99   12.05
  -2  -1   1 1804.70   11.93
  -2   1   1 1914.74   12.28
  -2   1   1 1852.81   10.24
  -2   1   1 1787.90   13.06
   2  -1  -1 1945.45   10.50
   2  -1  -1 1989.19   12.55
   2  -1  -1 1936.09   13.34
  -1   0   4    0.13    0.10
   1   0  -4   -0.01    0.22
   1   0  -4    0.05    0.17
   1   0  -4   -0.04    0.18
  -1   0   4    0.13    0.16
  -1   0   4    0.55    0.27
   1   0  -4    0.44    0.15
  -1   0   4   -0.14    0.26
  -2   1   0   54.27    1.57
  -2  -1   0   38.64    1.63
   2   1   0   40.60    1.72
   2   1   0   57.45    2.10
   2   1   0   55.58    1.79
  -2  -1   0   59.09    2.13
  -2   1   0   57.26    2.40
   2  -1   0   53.31    2.00
  -2  -1   0   55.95    1.75
   2  -1   0   53.81    1.52
   2  -1   0   55.14    2.31
   2  -1   0   61.56    2.11
  -1   1  -2  643.76    6.65
  -1  -1  -2  676.12    7.05
   1  -1   2  679.03    6.85
   1   1   2  678.78    6.85
  -1   1  -2  665.87    7.85
  -1  -1  -2  633.27    6.66
  -1  -1  -2  661.35    7.21
   1  -1   2  721.20    8.11
  -1   1  -2  635.63    5.94
   1   1   2  663.13    7.21
  -1  -1  -2  675.78    7.11
   0   0  -4  328.25    3.88
   0   0   4  329.47    4.05
   0   0  -4  319.19    3.92
   0   0  -4  347.59    4.94
   0   0   4  305.65    5.26
   0   0   4  297.47    4.75
   0   0   4  322.97    3.89
   0   0  -4  339.85    5.65
  -3   0  -1 3224.50   17.14
  -3   0  -1 3069.46   15.87
   3   0   1 3117.16   16.59
  -3   0  -1 3036.41   11.95
   3   0   1 3118.98   16.01
  -3   0  -1 3020.80   13.12
  -2  -1   2  302.67    3.25
  -2   1   2  317.42    5.23
   2   1  -2  332.27    4.78
  -2  -1   2  324.16    3.79
  -2   1   2  315.77    4.65
  -2  -1   2  315.07    5.26
  -2   1   2  319.04    5.61
   2  -1  -2  318.67    4.66
  -2  -1   2  329.16    5.32
   2  -1  -2  344.44    5.34
   2   1  -2  325.17    3.70
   2  -1  -2  317.18    5.46
  -2  -1   2  342.50    4.72
   2   1  -2  323.51    3.43
  -2   1  -1  337.79    4.34
  -2   1  -1  313.70    5.66
   2  -1   1  329.40    4.35
  -2   1  -1  355.33    4.99
  -2   1  -1  331.67    3.31
   2   1   1  335.14    4.91
   2   1   1  329.86    5.16
   2   1   1  338.22    5.27
  -2  -1  -1  330.80    4.63
  -2  -1  -1  321.45    5.22
   2  -1   1  341.71    3.24
   2  -1   1  359.53    6.05
   2  -1   1  317.59    4.65
  -2  -1  -1  336.80    5.09
   2   0  -4 1090.45    9.76
  -2   0   4 1178.20   10.09
  -2   0   4 1213.98   10.34
  -2   0   4 1196.99    6.98
   2   0  -4 1135.65    9.91
   2   0  -4 1142.13    8.86
   2   0  -4 1149.55    6.91
  -2   0   4 1174.28    8.87
   0   1   3 2062.28   13.54
   0   1   3 2016.92   12.53
   0  -1  -3 2151.79   13.48
   0   1   3 2101.47   11.77
   0  -1  -3 2204.53   13.53
   0   1  -3 2059.18    9.31
   0   1  -3 2008.16    8.42
   0  -1   3 2071.00    8.85
   0  -1   3 2214.78   13.82
   0  -1   3 2088.77    8.57
   0  -1   3 2175.97   14.41
   0  -1  -3 2117.02   11.80
   0  -1  -3 2088.33   11.21
   0   1   3 2035.28   11.43
  -1   1   3   35.20    1.67
  -1  -1   3   31.67    1.71
  -1  -1   3   35.53    1.38
   1   1  -3   32.25    1.74
  -1  -1   3   33.44    1.44
   1  -1  -3   34.77    1.75
   1   1  -3   34.91    1.36
   1  -1  -3   35.23    1.27
   1  -1  -3   32.31    1.64
  -1   1   3   35.29    1.79
   1  -1  -3   32.81    1.61
  -1   1   3   34.64    1.28
  -1   1   3   33.34    1.68
   1   1  -3   34.22    1.46
  -2   0  -3    0.50    0.28
   2   0   3    0.34    0.39
   2   0   3    0.40    0.21
  -2   0  -3    0.15    0.13
  -2   0  -3    0.24    0.22
   2   0   3    0.17    0.27
  -2   0  -3   -0.10    0.12
  -2   0  -3    0.11    0.14
  -3   0   3 2329.62   13.52
   3   0  -3 2408.53   13.05
  -3   0   3 2353.15   14.00
  -3   0   3 2395.85   13.12
   3   0  -3 2435.19   14.79
   3   0  -3 2510.45   10.03
  -3   0   3 2475.87   10.41
   1   0   4    0.10    0.17
  -1   0  -4    0.44    0.38
   1   0   4    0.00    0.24
  -1   0  -4    0.15    0.19
   1   0   4    0.12    0.30
  -1   0  -4    0.17    0.21
  -1   0  -4    0.04    0.26
   1   0   4    0.03    0.11
   3   0   2    0.61    0.41
   3   0   2    0.32    0.22
  -3   0  -2    0.10    0.26
   3   0   2    0.36    0.20
  -3   0  -2    0.09    0.17
  -3   0  -2    0.15    0.31
  -3   0  -2    0.30    0.19
   3   0   2   -0.13    0.20
   1   1   3  198.71    4.14
   1  -1   3  223.62    3.43
  -1   1  -3  204.25    3.36
   1   1   3  210.73    4.29
  -1  -1  -3  190.25    4.11
  -1  -1  -3  227.17    4.39
   1  -1   3  213.70    4.41
  -1   1  -3  197.56    4.25
  -1   1  -3  214.65    4.97
   1  -1   3  207.92    4.74
   1   1   3  209.56    3.29
  -1  -1  -3  200.69    4.24
  -1  -1  -3  207.51    3.19
   1   1   3  206.06    4.27
  -2   1   3  131.42    3.29
   2  -1  -3  107.48    2.13
  -2   1   3  115.35    3.24
   2   1  -3  109.65    3.37
   2   1  -3  117.10    2.63
  -2  -1   3  115.31    2.78
  -2   1   3  119.39    3.51
   2  -1  -3  108.19    3.02
   2   1  -3  122.05    2.96
  -2  -1   3  126.71    3.61
  -2  -1   3  124.66    2.92
   2  -1  -3  127.18    3.61
   2  -1  -3  127.08    3.39
  -2   1   3  116.55    2.16
  -2  -1  -2  182.61    3.92
   2  -1   2  167.67    4.31
  -2  -1  -2  182.13    4.17
  -2   1  -2  180.49    3.54
   2  -1   2  177.90    3.45
  -2   1  -2  171.30    4.38
   2   1   2  178.42    4.00
  -2  -1  -2  173.50    3.64
   2   1   2  186.57    4.17
   2  -1   2  165.19    3.67
  -2   1  -2  192.31    3.84
   2   1   2  165.28    3.72
  -3  -1   1   27.24    1.22
  -3  -1   1   18.53    1.22
   3  -1  -1   26.06    1.54
   3   1  -1   29.26    1.70
   3  -1  -1   26.54    1.54
   3   1  -1   26.07    1.20
   3  -1  -1   26.01    1.06
  -3  -1   1   25.81    1.65
   3   1  -1   29.12    1.05
  -3   1   1   27.23    1.11
   3  -1  -1   29.27    1.88
  -3   1   1   25.67    1.27
   3   1  -1   22.07    1.40
  -3  -1   1   27.99    1.07
   3  -1  -1   25.71    1.29
  -3   1   1   27.19    1.83
   3   1   0  376.76    5.08
  -3  -1   0  365.86    6.18
  -3   1   0  356.83    4.25
   3  -1   0  369.44    4.59
  -3   1   0  373.95    4.77
   3   1   0  388.41    6.18
  -3  -1   0  405.36    5.88
  -3  -1   0  378.70    4.83
  -3   1   0  363.12    6.77
   3  -1   0  367.68    6.66
   3  -1   0  385.35    4.44
  -3   1   0  336.19    5.32
   3   1   0  352.43    5.64
   3   0  -4    0.83    0.27
   3   0  -4   -0.26    0.33
   3   0  -4   -0.32    0.31
  -3   0   4   -0.16    0.19
   3   0  -4    0.80    0.43
  -3   0   4    0.22    0.37
  -3   0   4    0.19    0.20
  -1   0   5    1.01    0.46
   1   0  -5    0.34    0.32
  -1   0   5    0.35    0.25
   1   0  -5    0.48    0.23
  -1   0   5    0.28    0.17
   1   0  -5    0.16    0.27
   1   0  -5    0.39    0.16
  -1   0   5    0.51    0.33
  -4   0   1   -0.21    0.23
   4   0  -1   -0.23    0.26
  -4   0   1   -0.17    0.22
   4   0  -1   -0.15    0.34
   4   0  -1    0.46    0.28
  -4   0   1    0.04    0.18
   4   0  -1    0.55    0.30
  -4   0   1   -0.23    0.28
   3   1  -2  283.67    3.51
   3   1  -2  278.27    3.79
   3   1  -2  252.37    4.69
  -3   1   2  268.30    4.45
   3   1  -2  285.52    5.39
  -3  -1   2  258.83    5.22
  -3  -1   2  286.19    3.95
   3  -1  -2  266.31    3.26
  -3   1   2  269.91    3.31
   3  -1  -2  297.62    5.95
  -3  -1   2  284.78    3.36
  -3   1   2  261.38    5.65
   3  -1  -2  284.88    5.14
  -3  -1   2  294.90    4.91
   3  -1  -2  263.84    4.44
  -3   1   2  277.77    5.22
  -1   1   4   37.46    1.95
   1  -1  -4   38.44    1.84
   1   1  -4   36.21    1.72
  -1   1   4   36.70    1.90
  -1   1   4   37.08    1.86
  -1   1   4   37.24    1.62
  -1  -1   4   37.94    1.78
   1   1  -4   37.20    2.03
  -1  -1   4   35.67    1.96
   1  -1  -4   35.80    1.83
   1   1  -4   37.03    1.48
   1  -1  -4   39.86    1.97
   1  -1  -4   37.27    1.61
  -1  -1   4   36.73    1.41
   0   0   5   -0.28    0.34
   0   0   5    0.53    0.27
   0   0  -5    0.62    0.45
   0   0  -5    0.22    0.19
   0   0   5    0.08    0.24
   0   0   5    0.14    0.26
   0   0  -5    0.49    0.32
   0   0  -5    0.31    0.20
   4   0  -2   10.04    1.03
  -4   0   2    8.81    0.91
  -4   0   2   10.42    0.80
  -4   0   2    7.66    0.78
   4   0  -2    9.85    0.90
   4   0  -2    9.42    0.72
  -4   0   2    8.17    1.01
   4   0  -2    8.57    0.89
  -4   0   0  214.78    4.75
  -4   0   0  221.12    4.81
  -4   0   0  226.06    3.91
   4   0   0  223.48    3.87
   4   0   0  220.42    4.72
   4   0   0  227.31    4.71
   4   0   0  236.04    4.06
  -4   0   0  229.68    3.90
   0  -1  -4 2431.63   14.43
   0   1   4 2321.02   15.38
   0   1   4 2452.83   13.97
   0   1   4 2546.73   15.21
   0   1  -4 2435.59    9.76
   0   1  -4 2418.07   16.15
   0  -1   4 2304.16    9.55
   0  -1   4 2424.61   17.15
   0  -1  -4 2399.63   14.74
   0   1  -4 2367.35   10.01
   0  -1   4 2316.27   15.81
   0   1   4 2438.72   14.59
   0  -1  -4 2374.77   15.01
   0  -1   4 2410.68   14.44
  -3  -1  -1  833.26    7.81
   3  -1   1  827.09    5.59
  -3  -1  -1  856.94    8.60
   3  -1   1  874.83    8.37
  -3   1  -1  922.86    8.81
   3   1   1  904.21    9.75
   3   1   1  779.75    8.53
   3   1   1  791.39    8.00
  -3   1  -1  852.87    8.22
  -3  -1  -1  858.88    9.84
   3  -1   1  878.57    8.17
   2   0  -5    0.99    0.39
  -2   0   5   -0.01    0.19
  -2   0   5    0.55    0.51
   2   0  -5   -0.12    0.25
   2   0  -5    0.64    0.29
   2   0  -5   -0.03    0.15
  -2   0   5    0.00    0.30
  -2   0   5    0.60    0.30
  -2   0  -4 1255.01    8.11
   2   0   4 1215.51    9.36
   2   0   4 1296.47   10.46
   2  -1  -4   65.46    2.57
  -2  -1   4   62.70    2.29
  -2  -1   4   59.05    2.65
   2   1  -4   64.23    2.22
   2   1  -4   63.64    2.20
   2  -1  -4   55.57    2.33
  -2   1   4   61.46    2.42
   2   1  -4   55.42    2.58
  -2   1   4   59.01    2.47
  -2  -1   4   65.74    2.18
   2  -1  -4   58.71    1.88
   2  -1  -4   63.13    2.66
  -2   1   4   59.32    1.93
  -2   1   4   60.56    2.63
   2   1   3  756.91    5.95
  -2   1  -3  796.13    8.98
  -2  -1  -3  766.34    8.59
   2  -1   3  755.34    7.24
   2  -1   3  828.29   10.18
  -2  -1  -3  740.85    5.87
  -2  -1  -3  802.74    8.49
   2   1   3  755.31    8.93
  -2  -1  -3  726.74    9.18
   2   1   3  700.45    8.26
   2  -1   3  741.12    8.58
  -2   1  -3  760.23    7.29
  -2   1  -3  703.31    9.75
  -2  -1  -3  696.52    7.76
  -3   0  -3  775.36    9.24
  -3   0  -3  745.48    9.75
  -3   0  -3  741.89    6.17
  -3   0  -3  822.05    7.79
   3   0   3  823.04   10.19
   3   0   3  774.76    9.06
  -3  -1   3 1259.69   12.05
  -3   1   3 1222.86   10.26
   3  -1  -3 1202.22   10.31
  -3   1   3 1178.80    7.45
  -3  -1   3 1167.62    9.99
  -3  -1   3 1199.02   11.56
   3   1  -3 1268.09    9.18
  -3  -1   3 1285.24    9.52
   3  -1  -3 1218.65   12.30
  -3   1   3 1194.78   10.82
   3  -1  -3 1212.67   10.86
  -3   1   3 1287.55   12.93
   3   1  -3 1226.68    6.27
   3   1  -3 1206.99   10.38
  -3   1   3 1195.24    7.73
  -3  -1   3 1165.23    5.63
   4   0  -3    0.22    0.32
  -4   0   3    0.44    0.34
   4   0  -3   -0.05    0.17
  -4   0   3   -0.15    0.17
   4   0  -3   -0.13    0.21
   4   0  -3    0.28    0.33
  -4   0   3    0.25    0.35
  -4   0   3    0.68    0.33
   4   0   1    0.51    0.40
  -4   0  -1    0.00    0.17
   4   0   1    0.57    0.28
   4   0   1   -0.26    0.44
  -4   0  -1    0.74    0.29
  -4   0  -1    0.15    0.37
  -4   0  -1   -0.35    0.27
   4   0   1    0.30    0.24
   1   1   4    6.95    0.71
   1   1   4    6.86    0.87
   1   1   4    7.71    0.87
   1   1   4   10.35    1.09
  -1  -1  -4    7.99    0.91
  -1  -1  -4    6.90    0.92
  -1   1  -4    6.70    0.95
  -1   1  -4    6.77    0.63
  -1  -1  -4    7.89    0.90
   1  -1   4    7.26    0.67
  -1  -1  -4    6.65    0.72
   1  -1   4    5.62    0.92
   1  -1   4    8.90    1.03
  -1   1  -4    5.23    0.99
  -1   0  -5   99.86    2.43
   1   0   5   92.79    3.44
   1   0   5   97.77    2.62
   1   0   5   89.71    2.91
  -1   0  -5   91.52    3.41
  -1   0  -5  100.01    3.01
   1   0   5   93.00    2.36
  -1   0  -5  101.15    2.57
   3   1   2    0.56    0.38
   3   1   2    0.87    0.42
  -3  -1  -2    0.67    0.48
  -3  -1  -2    0.76    0.33
  -3  -1  -2    0.52    0.27
   3   1   2    0.70    0.35
  -3   1  -2   -0.13    0.22
   3  -1   2    0.48    0.31
   3  -1   2    0.25    0.34
  -3   1  -2    1.15    0.56
  -3   1  -2    0.67    0.36
  -3  -1  -2    0.30    0.29
   3   1   2    0.36    0.18
   3  -1   2    0.72    0.30
   3   0  -5  444.09    6.41
   3   0  -5  426.12    4.83
   3   0  -5  442.32    7.15
  -3   0   5  441.27    7.32
  -3   0   5  414.32    6.15
  -3   0   5  447.01    6.99
   3   0  -5  442.22    7.00
  -3   0   5  423.71    4.73
   4   0  -4  424.47    6.31
  -4   0   4  421.57    7.15
  -4   0   4  430.39    6.36
  -4   0   4  435.08    6.81
  -4   0   4  430.24    6.88
   4   0  -4  449.21    4.86
   4   0  -4  449.45    7.49
  -4   0  -2  154.02    4.21
   4   0   2  140.51    3.47
   4   0   2  151.30    4.36
  -4   0  -2  142.16    4.40
   4   0   2  149.84    3.08
  -4   0  -2  149.12    3.07
  -4   0  -2  144.43    3.45
   4   0   2  146.30    4.08
   3   1  -4    8.96    1.12
   3  -1  -4   10.44    0.84
  -3   1   4   11.98    0.89
  -3  -1   4   10.63    1.01
   3   1  -4   11.66    1.07
  -3   1   4   11.55    1.11
   3  -1  -4   10.07    1.16
  -3   1   4   10.92    1.13
   3   1  -4    9.26    0.92
  -3  -1   4   12.58    1.31
   3  -1  -4   11.59    1.11
  -3  -1   4   10.79    0.98
  -3   1   4   11.33    1.25
   3  -1  -4   11.18    1.11
  -1  -1   5   50.74    2.28
  -1  -1   5   54.21    1.84
  -1  -1   5   52.31    1.18
  -1   1   5   54.70    2.40
   1   1  -5   51.18    2.20
   1   1  -5   48.91    1.73
   1   1  -5   56.83    2.76
  -1  -1   5   51.31    2.56
  -1   1   5   55.40    2.47
   1  -1  -5   53.52    2.39
   1  -1  -5   51.70    2.31
  -1   1   5   53.25    2.45
   1  -1  -5   49.60    2.27
  -1   1   5   56.89    2.30
   1   1  -5   51.28    1.23
   1  -1  -5   53.26    2.21
  -4  -1   1    1.67    0.63
   4  -1  -1    0.94    0.37
  -4   1   1    0.83    0.28
  -4   1   1    1.46    0.37
   4   1  -1    0.75    0.42
   4   1  -1    1.49    0.43
  -4  -1   1    1.78    0.39
   4  -1  -1    1.08    0.40
  -4   1   1    1.42    0.61
   4  -1  -1    1.15    0.34
  -4   1   1    1.28    0.48
   4   1  -1    0.91    0.35
   4   1  -1    1.19    0.31
   4  -1  -1    0.77    0.37
  -4  -1   1    1.23    0.44
  -4  -1   1    0.64    0.24
   0  -1   5   10.28    1.06
   0  -1   5   10.58    0.70
   0  -1   5   11.89    0.75
   0  -1   5   13.75    1.56
   0   1  -5    9.22    1.13
   0   1  -5   12.13    0.77
   0   1  -5   11.51    0.72
   0  -1   5    9.68    1.20
   0   1   5   12.82    1.21
   0   1   5    9.07    1.04
   0  -1  -5   11.27    1.08
   0   1   5    9.60    0.97
   0  -1  -5   13.63    1.12
   0   1   5   12.14    1.10
   0  -1  -5   10.87    1.15
   0  -1  -5   11.50    1.13
  -4   1   2  146.97    3.55
  -4  -1   2  137.07    3.68
  -4  -1   2  155.10    4.43
  -4  -1   2  148.47    2.76
  -4   1   2  147.60    3.12
  -4  -1   2  145.47    3.21
   4  -1  -2  138.84    3.50
   4   1  -2  143.20    4.20
   4  -1  -2  151.06    3.05
   4   1  -2  132.31    3.70
   4  -1  -2  153.88    4.71
  -4   1   2  153.92    4.77
   4  -1  -2  139.39    3.71
   4  -1  -2  144.57    3.89
   4   1  -2  156.04    3.22
   4   1  -2  151.41    2.89
  -4  -1   0    1.16    0.55
   4   1   0    2.66    0.66
  -4  -1   0    1.24    0.33
   4   1   0   -0.02    0.34
  -4   1   0    1.54    0.35
   4   1   0    2.07    0.45
  -4  -1   0    0.65    0.35
   4  -1   0    1.11    0.34
  -4  -1   0    1.17    0.31
   4  -1   0    0.33    0.21
  -4   1   0    1.40    0.62
   4  -1   0    1.12    0.48
   4  -1   0    0.62    0.40
  -4   1   0    0.79    0.30
  -4   1   0    0.79    0.33
   4   1   0    0.83    0.25
   1   0  -6    0.12    0.19
  -1   0   6   -0.36    0.43
  -1   0   6   -0.23    0.26
   1   0  -6    0.15    0.37
  -1   0   6    0.47    0.35
   1   0  -6    0.09    0.19
  -1   0   6    0.50    0.32
   1   0  -6   -0.07    0.32
   2   1  -5  435.14    5.87
  -2  -1   5  460.70    6.92
  -2   1   5  448.05    6.93
  -2   1   5  427.02    6.08
   2  -1  -5  433.64    6.88
   2  -1  -5  404.61    6.93
   2  -1  -5  427.43    5.93
  -2   1   5  410.34    6.79
  -2   1   5  419.43    7.30
   2  -1  -5  452.96    7.05
  -2  -1   5  433.29    7.54
  -2  -1   5  447.15    5.91
   2   1  -5  404.37    6.15
   2   1  -5  420.02    7.57
  -2  -1  -4    1.39    0.36
   2   1   4    1.77    0.45
  -2  -1  -4    2.65    0.72
  -2  -1  -4    1.23    0.47
  -2   1  -4    0.15    0.52
   2  -1   4    0.77    0.33
  -2   1  -4    1.34    0.34
   2   1   4    2.32    0.60
   2   1   4    1.60    0.38
   2  -1   4    2.51    0.45
  -2   1  -4    1.23    0.43
  -2  -1  -4    1.80    0.44
  -2  -1  -4    2.65    0.56
   2  -1   4    0.12    0.26
   0   0   6  129.00    3.84
   0   0  -6  128.52    3.07
   0   0   6  126.05    3.01
   0   0   6  128.33    4.20
   0   0  -6  116.14    4.04
   0   0  -6  126.92    3.69
   0   0   6  128.48    3.10
   0   0  -6  134.22    2.97
   2   0  -6  474.86    6.52
  -2   0   6  490.90    7.80
  -2   0   6  488.80    5.58
   2   0  -6  499.31    5.29
   2   0  -6  465.80    7.76
  -2   0   6  492.00    6.77
  -2   0   6  471.95    7.72
  -3   0  -4    0.23    0.30
   3   0   4    0.09    0.26
  -3   0  -4    0.08    0.23
  -3   0  -4    0.03    0.16
   3   0   4   -0.03    0.31
   3   0   4   -0.14    0.27
  -3   0  -4   -0.21    0.40
   2   0   5    0.51    0.26
   2   0   5   -0.18    0.21
   2   0   5    0.06    0.25
  -2   0  -5    0.25    0.19
  -2   0  -5    0.62    0.59
   2   0   5    0.82    0.56
   2   0   5   -0.10    0.31
  -2   0  -5   -0.09    0.21
  -3   1  -3   78.57    2.62
  -3  -1  -3   83.92    2.86
   3   1   3   81.26    2.97
  -3  -1  -3   86.73    3.52
  -3   1  -3   89.51    3.70
   3  -1   3   74.68    3.30
   3  -1   3   88.12    2.76
   3   1   3   81.34    2.40
   3   1   3   80.43    3.25
  -3  -1  -3   81.34    2.85
   3   1   3   80.42    2.93
   3  -1   3   78.44    3.03
   3   1   3   83.95    2.08
  -3   1  -3   81.56    3.13
   0  -2   0  826.12    8.70
   0   2   0  855.81    8.77
   0  -2   0  843.85    9.10
   0  -2   0  851.88    9.32
   0  -2   0  826.02    7.44
   0  -2   0  816.04    9.64
   0  -2   0  837.50    7.31
  -4   1   3  291.58    4.35
   4   1  -3  286.52    5.51
   4   1  -3  304.00    3.65
   4  -1  -3  307.11    5.55
  -4  -1   3  280.86    6.06
   4  -1  -3  279.72    5.24
   4  -1  -3  293.75    4.38
   4   1  -3  300.50    4.84
  -4  -1   3  294.62    5.01
   4  -1  -3  288.66    5.59
  -4  -1   3  297.94    3.43
  -4  -1   3  303.73    5.61
   4   1  -3  296.39    6.13
  -4   1   3  298.84    5.34
  -4   1  -1  445.10    6.75
   4  -1   1  438.64    6.58
   4  -1   1  419.84    6.37
  -4   1  -1  425.76    4.69
   4  -1   1  428.64    4.60
  -4  -1  -1  424.97    4.93
  -4   1  -1  433.03    6.74
   4   1   1  428.01    5.13
  -4   1  -1  409.51    8.06
   4   1   1  407.41    6.06
  -4  -1  -1  426.03    6.57
   4   1   1  404.83    6.59
  -4  -1  -1  455.95    6.17
   4  -1   1  414.75    7.99
  -4  -1  -1  397.70    7.56
   4   1   1  473.56    7.88
   5   0  -1 1017.43    9.60
  -5   0   1 1132.84    9.99
  -5   0   1 1108.32   12.05
   5   0  -1 1119.14   11.82
  -5   0   1 1010.40    8.99
   5   0  -1 1136.27   11.58
  -5   0   1 1049.10   11.43
   0  -2   1  722.84    8.20
   0   2   1  759.40   10.02
   0  -2   1  746.37    8.96
   0  -2  -1  694.60    6.36
   0  -2  -1  743.20    8.02
   0  -2   1  719.72    7.46
   0  -2  -1  704.54    9.40
   0  -2  -1  738.63    9.29
   0   2   1  706.32    6.37
   0   2   1  763.48    8.20
   0  -2   1  716.01    8.39
   0   2  -1  744.76    7.57
   0   2  -1  756.53    8.60
   0   2  -1  728.03    8.82
  -5   0   2    0.10    0.21
   5   0  -2   -0.04    0.26
  -5   0   2   -0.14    0.21
  -5   0   2   -0.18    0.51
   5   0  -2   -0.43    0.35
  -5   0   2   -0.11    0.27
   5   0  -2    0.45    0.27
   5   0  -2    0.28    0.34
   1  -1   5  310.60    5.95
   1   1   5  327.68    5.37
   1  -1   5  313.00    4.44
   1  -1   5  317.91    6.50
  -1   1  -5  310.02    2.98
   1   1   5  307.07    5.93
   1   1   5  312.21    5.73
   1   1   5  306.80    6.25
  -1  -1  -5  310.82    6.35
   1  -1   5  317.97    3.07
  -1  -1  -5  301.93    5.66
  -1   1  -5  323.00    4.50
  -1  -1  -5  325.30    5.17
  -1   1  -5  306.62    6.50
  -1  -1  -5  312.30    5.71
   1   2   0  192.52    3.52
   1  -2   0  183.96    2.99
   1   2   0  182.85    3.88
   1  -2   0  174.86    4.62
  -1   2   0  183.86    4.63
   1  -2   0  175.85    4.06
  -1   2   0  181.38    2.95
   1   2   0  174.10    4.50
   1   2   0  179.89    4.70
  -1  -2   0  184.45    3.49
  -1  -2   0  177.75    4.52
  -1   2   0  182.65    4.12
  -1   2   0  180.33    4.70
  -1  -2   0  183.10    3.93
   1  -2   0  176.95    4.53
  -1  -2   0  179.35    4.43
  -1  -2   1   45.03    2.04
  -1  -2   1   41.95    1.77
   1   2  -1   38.41    2.08
  -1   2   1   34.58    1.90
   1  -2  -1   40.97    2.16
  -1  -2   1   38.63    2.08
  -1   2   1   41.95    2.37
   1  -2  -1   37.36    1.98
   1   2  -1   41.64    2.23
   1   2  -1   38.62    1.78
  -1  -2   1   39.72    1.97
  -1  -2   1   45.32    2.17
  -1   2   1   40.87    2.17
   1  -2  -1   42.07    2.35
   5   0   0    0.03    0.26
   5   0   0    0.59    0.40
  -5   0   0   -0.19    0.29
   5   0   0    0.07    0.23
  -5   0   0    0.02    0.19
  -5   0   0    0.21    0.18
   5   0   0   -0.15    0.24
  -5   0   0    0.17    0.26
  -4   0   5   -0.21    0.22
   4   0  -5    0.03    0.26
   4   0  -5   -0.06    0.45
   4   0  -5    0.43    0.35
  -4   0   5    0.82    0.56
  -4   0   5   -0.19    0.34
   4   0  -5    0.02    0.16
   4   0  -5    0.58    0.29
   1  -2   1   22.51    1.61
   1  -2   1   22.32    1.23
  -1  -2  -1   18.62    1.53
  -1  -2  -1   20.64    1.33
   1   2   1   17.92    1.05
  -1   2  -1   21.68    1.21
   1  -2   1   23.39    1.69
  -1  -2  -1   21.34    1.64
   1   2   1   18.59    1.24
   1   2   1   21.56    1.66
   1  -2   1   19.91    1.31
   1  -2   1   18.63    1.32
  -1   2  -1   21.92    1.69
  -1  -2  -1   18.98    1.07
  -1  -2  -1   23.64    1.76
  -1   2  -1   23.81    1.73
  -4   0  -3    0.37    0.29
   4   0   3   -0.49    0.54
  -4   0  -3   -0.25    0.35
  -4   0  -3   -0.08    0.21
   4   0   3   -0.14    0.23
   4   0   3   -0.12    0.19
  -4   0  -3    0.17    0.47
   4   0   3   -0.11    0.25
   5   0  -3 1845.01   11.10
  -5   0   3 1841.56   13.65
   5   0  -3 1916.17   15.96
   5   0  -3 1760.67   13.32
   5   0  -3 1858.30   14.81
  -5   0   3 1822.15   15.16
  -5   0   3 1872.85   11.81
   1   0   6   -0.27    0.48
   1   0   6    0.33    0.24
   1   0   6   -0.21    0.25
  -1   0  -6    0.20    0.37
   1   0   6    0.01    0.28
  -1   0  -6   -0.20    0.44
  -1   0  -6   -0.17    0.21
  -1   0  -6    0.12    0.18
   3  -1  -5    6.63    0.78
   3  -1  -5   10.13    1.10
  -3   1   5    6.26    0.82
  -3  -1   5    6.31    1.04
  -3   1   5    8.09    1.00
   3   1  -5    5.43    0.94
   3  -1  -5    8.19    1.16
   3  -1  -5    8.72    1.03
  -3  -1   5    8.09    0.90
   3   1  -5    8.70    1.00
   3   1  -5    7.41    0.88
  -3   1   5    7.59    1.09
  -3   1   5    7.55    0.79
  -3  -1   5    8.43    1.01
  -3   0   6    0.19    0.25
   3   0  -6   -0.19    0.19
   3   0  -6   -0.12    0.23
  -3   0   6    0.39    0.31
  -3   0   6    0.59    0.26
  -3   0   6   -0.38    0.45
   3   0  -6    0.46    0.44
   3   0  -6   -0.39    0.39
   0   2  -2  678.24    9.27
   0   2   2  760.89   10.31
   0   2   2  738.39    6.73
   0  -2   2  837.29    8.84
   0  -2  -2  785.06    7.09
   0  -2   2  798.03    9.44
   0  -2  -2  793.91   10.35
   0  -2  -2  776.10    8.20
   0   2   2  770.45    8.39
   0   2  -2  777.34    8.89
   0  -2   2  813.62    9.08
   0  -2  -2  843.02   10.22
   0   2  -2  770.86    8.53
   0   2  -2  764.24    8.20
   0  -2   2  777.12    8.19
   0   2   2  762.72    9.66
   1   2  -2  397.23    6.48
  -1  -2   2  385.12    5.95
   1  -2  -2  437.77    6.95
  -1  -2   2  429.75    6.73
  -1  -2   2  394.97    6.04
   1   2  -2  393.33    6.09
  -1   2   2  426.32    7.73
   1   2  -2  393.36    6.17
   1  -2  -2  401.61    7.43
  -1   2   2  381.28    6.71
   1  -2  -2  422.49    7.02
  -1  -2   2  417.84    6.28
  -1   2   2  403.39    6.82
   1   2  -2  396.20    6.61
  -4   1   4   16.05    1.37
  -4   1   4   14.84    1.54
  -4  -1   4   14.74    1.27
  -4  -1   4   16.28    0.70
   4   1  -4   19.50    1.49
   4   1  -4   18.17    0.78
   4   1  -4   16.10    1.24
  -4   1   4   17.96    1.17
   4  -1  -4   17.40    1.42
  -4   1   4   16.06    1.16
   4  -1  -4   18.66    1.43
  -4  -1   4   16.85    1.33
   4  -1  -4   19.51    1.74
  -4  -1   4   12.38    1.36
  -4   1   4   19.02    1.46
  -4  -1   4   17.43    1.57
   4  -1   2    1.09    0.25
  -4  -1  -2    0.40    0.24
   4   1   2    1.22    0.45
  -4  -1  -2    1.23    0.36
  -4   1  -2    1.02    0.22
   4   1   2    0.35    0.22
  -4   1  -2    0.15    0.35
  -4   1  -2    1.41    0.43
  -4  -1  -2    0.65    0.37
   4  -1   2    0.42    0.29
   4   1   2    1.48    0.51
  -4   1  -2    0.62    0.32
   4  -1   2    1.05    0.39
   4  -1   2    0.59    0.35
  -4  -1  -2    1.35    0.65
   4   1   2    0.76    0.28
  -5   0  -1    0.73    0.53
  -5   0  -1    0.52    0.45
  -5   0  -1    0.67    0.28
   5   0   1    0.92    0.31
  -5   0  -1    0.50    0.20
   5   0   1    0.03    0.25
   5   0   1    0.27    0.30
   5   0   1    0.37    0.38
  -2  -2   1  143.65    2.84
  -2  -2   1  163.30    4.01
   2   2  -1  156.30    4.03
  -2   2   1  159.79    4.75
   2   2  -1  156.58    4.11
   2   2  -1  166.41    4.50
  -2   2   1  145.76    3.79
   2  -2  -1  166.99    4.73
  -2   2   1  159.56    4.79
  -2  -2   1  164.54    4.24
   2  -2  -1  165.76    4.83
  -2  -2   1  150.69    4.08
   2  -2  -1  171.55    4.15
  -2  -2   0  184.13    4.45
  -2  -2   0  192.97    4.81
   2  -2   0  192.94    2.91
   2   2   0  181.34    4.81
  -2   2   0  190.74    4.09
   2  -2   0  174.67    5.01
   2  -2   0  179.14    4.80
  -2   2   0  204.32    5.45
   2   2   0  176.76    4.62
   2  -2   0  178.49    3.96
  -2   2   0  183.46    4.88
  -2  -2   0  186.78    4.54
   2   2   0  195.08    4.48
  -2   2   0  190.09    2.83
  -1  -2  -2  214.77    5.18
  -1  -2  -2  215.23    5.39
   1   2   2  190.34    5.08
   1  -2   2  212.87    4.87
  -1   2  -2  191.93    5.06
   1  -2   2  199.59    3.88
  -1   2  -2  189.31    4.06
   1  -2   2  206.59    3.95
   1   2   2  197.58    3.54
   1  -2   2  193.55    5.04
  -1   2  -2  204.35    4.73
  -1  -2  -2  203.24    3.52
  -1  -2  -2  219.60    5.39
   1  -2   2  207.11    4.26
  -1  -2  -2  199.04    4.35
   1   2   2  194.81    4.12
   1  -1  -6 1137.39   11.28
  -1  -1   6 1128.90   11.67
  -1   1   6 1121.96   11.48
  -1   1   6 1027.10   11.28
   1   1  -6 1086.01   13.01
  -1  -1   6 1091.59    8.72
  -1  -1   6 1053.84   12.49
   1  -1  -6 1159.81   11.80
  -1   1   6 1146.83   11.75
   1  -1  -6 1053.89   10.99
   1   1  -6 1092.07   11.03
   1  -1  -6 1079.80   11.40
   1   1  -6  995.08    8.37
  -1   1   6  998.33   11.38
   1   1  -6 1030.39    6.01
  -5   0   4    0.13    0.30
   5   0  -4   -0.04    0.19
  -5   0   4    0.00    0.16
  -5   0   4    0.53    0.37
  -5   0   4   -0.04    0.28
   5   0  -4   -0.03    0.28
   5   0  -4   -0.17    0.32
   0   1  -6 1496.07   13.28
   0   1   6 1422.90   13.61
   0  -1   6 1692.41   16.13
   0   1  -6 1466.36    8.80
   0  -1  -6 1689.17   14.78
   0   1   6 1464.27   13.17
   0  -1  -6 1473.40   12.54
   0  -1   6 1525.02    9.08
   0  -1  -6 1437.94   12.96
   0   1   6 1591.58   13.60
   0   1   6 1445.74   13.22
   0   1  -6 1572.06    9.02
   0  -1  -6 1629.63   13.59
   0   1  -6 1515.77   15.39
   0  -1   6 1475.56    8.78
  -2   2   2  276.23    5.60
  -2   2   2  259.61    6.05
  -2  -2   2  248.80    3.82
  -2  -2   2  225.61    4.38
   2   2  -2  269.80    5.02
  -2  -2   2  268.96    5.72
   2  -2  -2  242.74    5.85
   2  -2  -2  266.76    6.02
   2  -2  -2  265.63    5.41
  -2  -2   2  276.46    5.44
  -2  -2   2  280.95    5.10
  -2   2   2  266.98    6.30
   2   2  -2  268.36    5.56
  -2  -2   2  268.22    5.62
   2   2   1    4.34    0.83
  -2  -2  -1    3.81    0.74
   2  -2   1    3.27    0.69
   2  -2   1    2.82    0.50
   2   2   1    4.41    0.71
  -2   2  -1    3.65    0.86
   2   2   1    2.73    0.66
  -2  -2  -1    3.62    0.74
  -2   2  -1    3.32    0.53
   2  -2   1    4.89    0.87
   2  -2   1    3.05    0.49
  -2  -2  -1    2.30    0.50
  -2   2  -1    4.25    0.55
  -2   1   6  132.81    4.37
  -2  -1   6  136.94    4.55
  -2  -1   6  133.05    3.38
  -2   1   6  133.83    3.81
   2  -1  -6  134.03    3.96
   2  -1  -6  134.92    4.07
   2   1  -6  129.14    3.83
   2  -1  -6  131.57    3.73
   2   1  -6  126.60    4.51
   2  -1  -6  126.84    4.07
   2   1  -6  124.53    3.24
  -2  -1   6  133.74    4.09
  -2   1   6  136.95    4.08
  -2   1   6  134.80    4.07
   3   1   4  643.23    6.64
   3   1   4  670.66    7.94
   3  -1   4  654.83    7.74
  -3  -1  -4  721.71    8.88
   3  -1   4  669.64    9.67
  -3  -1  -4  639.25    8.63
   3   1   4  643.33    9.76
  -3   1  -4  658.89    9.69
   3  -1   4  627.81   10.14
  -3   1  -4  656.22    7.83
  -3  -1  -4  697.18    8.75
  -3  -1  -4  674.57   10.42
  -3   1  -4  683.26   10.88
   3   1   4  666.89    8.79
   2   1   5   53.06    2.55
   2  -1   5   53.51    2.06
  -2  -1  -5   57.75    2.58
   2   1   5   57.72    2.22
  -2   1  -5   51.90    2.80
  -2  -1  -5   61.76    3.10
  -2  -1  -5   61.12    2.25
  -2   1  -5   55.88    3.27
   2   1   5   55.56    2.90
   2  -1   5   53.95    3.02
  -2  -1  -5   55.59    2.49
   2   1   5   58.06    2.59
  -2   1  -5   57.98    2.18
   2  -1   5   59.61    2.99
   0  -2  -3  508.66    8.56
   0  -2   3  549.37    7.73
   0  -2   3  498.43    8.01
   0   2   3  509.61    6.93
   0   2  -3  514.02    7.00
   0  -2  -3  536.96    8.46
   0   2   3  512.52    6.02
   0  -2  -3  524.81    6.37
   0  -2   3  524.80    6.31
   0  -2   3  527.98    7.20
   0  -2  -3  510.24    6.79
   0   2   3  526.93    8.83
   0   2  -3  512.88    7.65
   0   2  -3  494.49    8.17
   0   2  -3  473.85    6.39
   0   2   3  509.56    8.10
  -1  -2   3 1296.31   10.76
   1   2  -3 1121.62   11.75
   1  -2  -3 1290.19    8.03
  -1  -2   3 1244.89   10.36
   1  -2  -3 1258.29   12.01
   1   2  -3 1265.27   10.98
  -1  -2   3 1214.99   11.94
  -1   2   3 1219.54    7.54
   1  -2  -3 1256.14   13.62
   1   2  -3 1346.85   10.86
  -1   2   3 1203.02   12.05
   1  -2  -3 1191.26   12.39
  -1   2   3 1315.21   12.78
   1   2  -3 1210.43   12.43
  -1  -2   3 1302.71   12.35
  -3   0  -5  358.43    7.91
   3   0   5  339.36    6.95
  -3   0  -5  340.20    4.79
   3   0   5  333.57    5.76
  -3   0  -5  352.34    5.75
  -3   0  -5  360.85    7.48
  -3   0  -5  333.96    4.78
   3   0   5  328.40    7.43
  -5  -1   1   18.75    1.21
  -5  -1   1   19.64    1.29
  -5   1   1   18.93    1.31
   5  -1  -1   18.05    1.83
   5  -1  -1   19.43    1.36
   5   1  -1   16.14    1.17
   5  -1  -1   17.04    1.35
   5  -1  -1   18.07    1.23
  -5  -1   1   17.27    1.41
  -5   1   1   17.18    1.76
  -5   1   1   17.69    1.44
  -5   1   1   17.84    1.34
   5   1  -1   16.78    1.46
   5   1  -1   15.84    1.52
   5   1  -1   17.32    1.19
  -5  -1   1   15.46    1.58
   1   0  -7    7.43    0.98
   1   0  -7    9.25    0.81
  -1   0   7    7.58    1.10
  -1   0   7    8.80    1.07
   1   0  -7    7.01    1.06
   1   0  -7    9.88    0.98
  -1   0   7    8.81    0.85
  -1   0   7    9.60    0.97
  -5   1   2    7.36    0.95
  -5  -1   2    7.62    1.06
  -5  -1   2    8.90    0.77
  -5  -1   2    6.29    0.80
   5  -1  -2    7.33    0.92
   5   1  -2    6.88    0.74
  -5   1   2    7.23    0.86
   5  -1  -2    6.65    0.77
   5   1  -2    6.89    0.83
   5   1  -2    7.93    1.03
  -5  -1   2    7.86    1.01
  -5   1   2    7.96    0.90
   5  -1  -2    8.34    1.25
   5  -1  -2    6.87    0.82
   5   1  -2    7.29    1.08
  -5   1   2    9.11    1.29
  -2   0   7   -0.22    0.39
  -2   0   7    0.16    0.25
  -2   0   7    0.03    0.21
   2   0  -7   -0.22    0.24
   2   0  -7    0.36    0.38
  -2   0   7   -0.08    0.29
   2   0  -7   -0.37    0.33
   2   0  -7    0.34    0.48
   5   0   2    0.27    0.24
   5   0   2    0.02    0.21
  -5   0  -2   -0.10    0.23
   5   0   2    0.06    0.26
  -5   0  -2    0.71    0.41
  -5   0  -2    0.63    0.33
   5   0   2   -0.06    0.34
   2   0   6  188.59    5.58
   2   0   6  184.43    4.64
  -2   0  -6  197.49    4.25
   2   0   6  186.30    3.72
  -2   0  -6  186.90    3.70
   2   0   6  183.03    4.23
   2   0   6  195.31    5.49
   5   1   0   50.76    2.01
  -5   1   0   51.50    2.00
   5   1   0   53.46    2.24
   5  -1   0   51.51    1.98
   5  -1   0   53.75    2.39
  -5   1   0   50.92    2.40
  -5  -1   0   51.99    2.92
  -5   1   0   54.76    3.19
  -5  -1   0   51.85    2.12
  -5  -1   0   48.92    2.01
  -5  -1   0   56.73    2.55
   5  -1   0   47.44    2.88
   5   1   0   48.02    2.40
   5  -1   0   51.29    2.36
   5   1   0   48.17    2.71
  -5   1   0   52.53    2.47
  -4   0   6    1.13    0.32
  -4   0   6    0.73    0.34
  -4   0   6    1.84    0.67
   4   0  -6    0.28    0.31
  -4   0   6    0.81    0.38
   4   0  -6    1.42    0.57
   4   0  -6    1.30    0.34
   4   0  -6    1.38    0.48
   0   0  -7    0.68    0.28
   0   0   7   -0.08    0.33
   0   0  -7   -0.13    0.32
   0   0   7    0.59    0.32
   0   0  -7    0.45    0.57
   0   0   7    0.26    0.30
   0   0  -7    1.02    0.33
   0   0   7   -0.13    0.21
   1  -2   3  530.19    8.90
  -1   2  -3  501.50    7.59
  -1  -2  -3  510.09    8.35
   1   2   3  505.64    8.57
   1  -2   3  545.28    7.65
   1  -2   3  526.97    5.86
   1  -2   3  537.17    7.61
  -1  -2  -3  518.66    5.85
   1   2   3  512.92    7.02
  -1  -2  -3  517.40    7.41
  -1  -2  -3  542.82    8.72
   1   2   3  519.70    6.22
   1  -2   3  519.09    7.06
  -1   2  -3  519.23    9.12
   1   2   3  542.39    8.71
  -4   1   5  121.80    3.83
  -4  -1   5  120.74    3.64
  -4   1   5  117.28    3.28
  -4  -1   5  112.93    4.21
  -4   1   5  121.74    3.83
   4  -1  -5  116.46    3.78
   4   1  -5  128.04    3.73
   4  -1  -5  123.10    4.52
   4  -1  -5  117.20    3.28
   4  -1  -5  116.54    3.75
  -4  -1   5  116.94    3.70
  -4   1   5  116.28    4.38
   4   1  -5  106.62    4.26
   4   1  -5  119.08    3.72
  -2  -2   3  148.13    3.57
   2   2  -3  151.20    3.58
  -2  -2   3  146.47    3.84
   2   2  -3  155.01    4.20
  -2   2   3  162.54    4.98
   2  -2  -3  150.24    4.32
  -2   2   3  159.70    4.50
  -2  -2   3  143.25    4.39
  -2  -2   3  149.86    3.35
   2  -2  -3  144.34    4.62
  -2   2   3  141.71    4.51
   2  -2  -3  157.93    4.72
   4   0   4    4.91    0.96
  -4   0  -4    3.80    0.73
   4   0   4    3.91    0.89
  -4   0  -4    2.97    0.85
  -4   0  -4    3.35    0.61
  -4   0  -4    5.03    0.59
   4   0   4    3.95    0.66
   4   0   4    4.60    0.62
  -2   2  -2  390.24    5.93
  -2   2  -2  336.48    7.29
   2  -2   2  371.79    5.76
   2  -2   2  325.00    6.34
  -2  -2  -2  355.54    6.67
  -2  -2  -2  328.64    6.30
   2  -2   2  378.71    7.63
   2   2   2  359.25    6.35
   2   2   2  345.86    7.01
  -2  -2  -2  351.31    6.80
   2  -2   2  339.17    6.23
   2  -2   2  359.76    4.89
  -4   1  -3  208.98    2.57
   4   1   3  205.05    4.89
  -4   1  -3  203.09    4.65
  -4   1  -3  191.31    5.74
  -4  -1  -3  192.82    5.73
   4  -1   3  216.12    2.62
   4  -1   3  195.10    5.22
  -4   1  -3  213.58    5.58
  -4  -1  -3  219.26    4.48
   4   1   3  195.33    5.54
   4   1   3  205.19    4.21
   4   1   3  201.83    4.95
   4  -1   3  192.19    5.74
  -4  -1  -3  223.61    4.87
  -4  -1  -3  215.29    4.92
   4  -1   3  204.83    4.58
   5  -1  -3  224.19    4.99
  -5  -1   3  229.22    5.20
  -5  -1   3  241.59    3.63
   5  -1  -3  245.79    4.62
  -5  -1   3  238.03    6.03
  -5   1   3  233.24    4.55
  -5  -1   3  230.91    4.90
  -5   1   3  236.79    5.03
   5   1  -3  240.03    4.77
   5   1  -3  240.78    6.00
   5   1  -3  242.50    3.75
   5  -1  -3  222.49    5.25
   5  -1  -3  233.59    6.28
   5   1  -3  249.47    5.56
  -5   1   3  242.32    6.63
   5  -1  -3  221.98    4.90
  -1  -1  -6  346.49    6.50
   1  -1   6  356.25    7.87
  -1  -1  -6  332.14    7.06
   1  -1   6  384.44    7.08
  -1  -1  -6  379.18    6.14
   1  -1   6  353.14    7.44
   1  -1   6  368.34    3.89
  -1  -1  -6  346.51    6.30
   1  -1   6  343.73    4.85
   1   1   6  343.41    6.00
   1   1   6  356.09    6.40
  -1   1  -6  353.98    3.67
   1   1   6  328.04    6.97
   1   1   6  335.66    6.50
  -1   1  -6  380.38    7.92
  -1   1  -6  351.22    4.90
   3   1  -6  385.05    6.28
   3   1  -6  385.40    8.05
  -3   1   6  405.37    6.54
  -3   1   6  395.96    6.95
  -3  -1   6  402.99    6.35
   3   1  -6  409.00    6.99
   3  -1  -6  391.04    6.86
   3  -1  -6  373.40    6.88
  -3   1   6  401.16    7.97
  -3  -1   6  391.40    6.98
   3  -1  -6  381.57    6.31
  -3   1   6  385.90    7.03
  -3  -1   6  414.49    8.14
   3  -1  -6  406.61    7.73
  -3  -2   1   14.73    1.41
  -3   2   1   11.60    1.48
   3   2  -1   16.42    1.50
   3  -2  -1   16.47    1.68
  -3  -2   1   14.94    1.21
  -3  -2   1   14.76    1.40
   3   2  -1   12.43    1.15
   3  -2  -1   13.27    1.13
   3   2  -1   13.87    1.38
  -3   2   1   10.59    1.31
   3  -2  -1   12.64    1.39
  -3   2   1   13.64    1.21
   3  -2   0    4.84    0.68
   3  -2   0    7.97    1.02
  -3  -2   0    6.25    1.00
  -3  -2   0    7.36    0.93
   3   2   0    7.47    1.01
   3   2   0    6.51    0.92
  -3   2   0    5.45    1.06
   3   2   0    5.06    0.86
   3  -2   0    6.80    0.61
  -3   2   0    6.87    0.61
   3  -2   0    9.71    1.37
  -3   2   0    6.91    0.79
   3  -2   0    6.65    1.01
  -3  -2   0    5.19    0.88
   5   0  -5  543.18    5.90
   5   0  -5  530.24    6.46
   5   0  -5  503.91    8.55
  -5   0   5  577.70    8.37
   5   0  -5  553.52    8.19
  -5   0   5  539.81    8.62
  -5   0   5  526.47    8.64
  -5   0   5  521.57    9.01
   5   1   1  340.01    6.39
  -5   1  -1  332.31    6.17
   5  -1   1  336.67    4.59
  -5  -1  -1  347.99    6.35
   5  -1   1  322.70    7.62
  -5   1  -1  369.82    8.16
  -5  -1  -1  336.85    5.32
   5   1   1  320.15    7.07
  -5  -1  -1  333.03    5.66
  -5   1  -1  333.30    6.52
   5  -1   1  346.56    6.54
   5  -1   1  343.12    6.12
   5   1   1  351.59    5.47
   5   1   1  348.82    6.10
  -5   1  -1  347.64    4.76
  -5  -1  -1  309.56    7.36
  -3  -2   2  101.68    3.48
  -3   2   2   93.78    4.00
   3  -2  -2   95.27    3.22
   3   2  -2   95.98    3.64
  -3  -2   2   90.86    2.67
  -3  -2   2   98.03    3.74
   3   2  -2   95.24    3.05
   3   2  -2   95.84    3.51
  -3  -2   2   96.87    2.27
  -3   2   2   96.75    3.34
  -3   2   2  106.68    4.09
   3  -2  -2   98.89    3.83
   3  -2  -2   93.49    3.85
  -3  -2   2   98.00    2.94
   3   0  -7  357.88    6.35
  -3   0   7  370.52    7.52
   3   0  -7  357.31    7.36
  -3   0   7  379.05    7.51
  -3   0   7  374.24    5.23
  -3   0   7  372.28    6.52
   3   0  -7  379.02    5.03
   3   0  -7  367.60    7.35
  -1  -2   4  561.03    7.52
  -1  -2   4  510.15    8.35
   1  -2  -4  538.67    7.99
   1   2  -4  564.37    6.63
   1   2  -4  534.47    7.09
  -1  -2   4  535.84    6.64
  -1   2   4  569.94    8.83
  -1  -2   4  567.96    6.79
  -1   2   4  523.03    9.13
   1   2  -4  497.97    8.41
  -1   2   4  536.73    5.97
   1  -2  -4  522.81    8.57
  -1  -2   4  541.60    8.89
   1  -2  -4  525.06    9.09
   1  -2  -4  527.97    5.98
  -1   2   4  554.04    8.45
   0  -2  -4  626.33    9.81
   0   2  -4  595.62    6.80
   0   2   4  594.25    7.89
   0  -2  -4  596.67    9.18
   0  -2  -4  614.17    7.60
   0   2   4  607.17    7.22
   0  -2   4  608.00    7.03
   0   2   4  661.67    9.61
   0  -2   4  615.36    7.61
   0  -2   4  604.42    8.86
   0   2  -4  631.12    9.24
   0   2  -4  605.16    9.72
   0  -2  -4  629.55    7.87
   0   2   4  619.56    9.95
   0  -2   4  618.49    6.58
   0  -2   4  630.61    9.82
  -3   2  -1    1.25    0.51
   3  -2   1    2.18    0.60
   3  -2   1    0.83    0.29
   3  -2   1    0.20    0.38
   3  -2   1    0.59    0.45
  -3   2  -1    1.06    0.35
  -3  -2  -1    0.37    0.30
  -3   2  -1    1.54    0.38
  -3  -2  -1    1.18    0.45
   3   2   1    0.45    0.43
  -3  -2  -1    1.43    0.63
   3  -2   1    1.01    0.33
   3   2   1   -0.12    0.38
   3   2   1    1.65    0.55
  -1   0  -7   94.98    2.91
   1   0   7   99.12    2.91
   1   0   7   93.89    3.52
  -1   0  -7   92.48    2.75
  -1   0  -7   90.12    3.99
   1   0   7   88.95    3.91
  -1   0  -7   92.07    3.40
   1   0   7   94.96    3.01
   5   1  -4  162.68    4.16
  -5  -1   4  166.54    2.79
  -5  -1   4  161.09    4.36
  -5   1   4  162.09    3.82
  -5  -1   4  164.73    5.14
  -5   1   4  161.22    4.42
  -5  -1   4  163.32    4.46
  -5   1   4  181.83    5.87
   5  -1  -4  171.92    4.43
   5   1  -4  164.08    4.62
   5  -1  -4  158.65    4.38
   5   1  -4  161.40    2.80
   5  -1  -4  162.66    5.34
   5  -1  -4  154.31    4.42
  -5   1   4  163.36    4.00
  -6   0   2 9692.59   39.05
   6   0  -2 9576.53   33.28
  -6   0   2 9636.60   29.82
   6   0  -2 9999.00   37.16
  -6   0   2 9276.03   36.92
   6   0  -2 9438.96   37.47
  -6   0   1   -0.19    0.22
   6   0  -1   -0.18    0.27
  -6   0   1    0.76    0.37
  -6   0   1    0.57    0.47
  -6   0   1    0.61    0.42
   6   0  -1   -0.18    0.22
   6   0  -1   -0.25    0.50
   6   0  -1    0.03    0.35
  -2  -2   4   62.32    2.17
  -2  -2   4   67.64    3.03
   2   2  -4   58.39    2.53
   2  -2  -4   64.32    1.69
  -2   2   4   60.00    3.00
   2   2  -4   65.58    3.14
  -2  -2   4   65.32    2.54
   2  -2  -4   63.39    2.98
  -2  -2   4   63.07    3.09
   2   2  -4   64.00    2.14
  -2   2   4   65.21    1.76
  -2   2   4   65.23    2.97
  -2  -2   4   56.25    2.30
   2  -2  -4   64.83    3.23
  -2   2   4   70.55    3.39
   2  -2  -4   59.69    2.92
   2  -2   3   14.16    1.58
  -2  -2  -3   12.74    1.40
   2   2   3   13.46    1.41
  -2  -2  -3   18.01    1.66
   2   2   3   15.13    0.92
   2  -2   3   12.42    0.86
   2  -2   3   14.48    0.90
   2  -2   3   13.38    1.19
  -2  -2  -3   15.34    0.86
  -2  -2  -3   16.78    1.55
  -2  -2  -3   16.98    1.50
   2  -2   3   15.58    1.42
   2  -2   3   15.09    1.32
   2   2   3   15.04    1.34
  -2   2  -3   12.14    1.53
  -2   2  -3   12.21    1.18
  -3  -2   3   81.80    3.54
   3  -2  -3   86.80    3.68
  -3   2   3   87.15    3.87
   3   2  -3   89.63    3.33
   3   2  -3   76.32    2.54
  -3   2   3   81.91    3.22
  -3   2   3   76.52    3.61
  -3  -2   3   78.64    2.43
   3  -2  -3   83.61    3.69
  -3  -2   3   93.52    3.30
  -3  -2   3   79.47    2.41
   3  -2  -3   81.13    3.15
   3   2  -3   83.79    2.34
  -3  -2   3   81.64    3.48
  -5   0  -3  175.22    4.32
  -5   0  -3  202.72    4.02
   5   0   3  174.83    4.43
  -5   0  -3  203.24    6.06
   5   0   3  199.36    5.75
   5   0   3  198.01    5.49
   5   0   3  193.01    3.96
  -5   0  -3  194.38    5.36
   3  -1   5   59.01    2.37
  -3   1  -5   59.70    3.14
   3   1   5   67.95    2.79
  -3  -1  -5   60.70    3.34
   3   1   5   59.45    2.81
  -3  -1  -5   65.91    2.78
   3   1   5   61.51    2.33
  -3   1  -5   72.29    3.68
   3  -1   5   67.73    3.38
  -3  -1  -5   61.14    2.70
  -3  -1  -5   64.06    2.82
   3  -1   5   57.53    3.28
  -3   1  -5   71.57    2.68
   3   1   5   55.91    3.09
  -1  -1   7    0.36    0.12
   1  -1  -7    1.42    0.49
  -1   1   7    0.08    0.30
  -1  -1   7    0.05    0.23
  -1   1   7    0.50    0.38
   1   1  -7    0.04    0.29
   1   1  -7    0.13    0.17
  -1  -1   7    0.22    0.28
   1  -1  -7    0.29    0.41
   1  -1  -7    0.31    0.35
  -1   1   7    0.30    0.33
  -1  -1   7    0.51    0.29
   1   1  -7    0.52    0.31
  -1   1   7    0.23    0.31
   1   1  -7    0.15    0.13
   1  -1  -7    0.27    0.28
  -6   0   3    0.17    0.34
   6   0  -3    0.05    0.44
  -6   0   3   -0.35    0.34
  -6   0   3    0.03    0.37
   6   0  -3   -0.08    0.26
  -6   0   3    0.10    0.22
   6   0  -3    0.25    0.26
   6   0  -3    0.46    0.42
   6   0   0    2.23    0.57
  -6   0   0    3.66    0.63
  -6   0   0    3.19    0.82
   6   0   0    3.40    0.77
  -6   0   0    3.60    0.67
  -6   0   0    4.41    0.90
   6   0   0    2.71    0.56
   6   0   0    4.48    0.76
   1   2   4   12.56    1.06
  -1   2  -4   10.45    0.83
   1   2   4   12.90    1.23
   1  -2   4   12.77    1.20
   1  -2   4   12.84    0.85
  -1   2  -4    6.71    1.34
  -1  -2  -4    9.57    1.23
  -1  -2  -4   14.95    1.53
   1   2   4   11.19    1.32
  -1  -2  -4   12.03    1.25
  -1   2  -4   10.23    1.23
   1  -2   4   13.04    1.10
  -1  -2  -4   11.39    0.96
   1  -2   4   11.93    1.50
   1   2   4   10.63    1.34
   1  -2   4   11.61    1.25
   2  -1  -7   77.66    3.40
  -2  -1   7   65.58    3.35
   2   1  -7   77.21    1.39
   2  -1  -7   78.30    3.14
   2   1  -7   80.94    3.30
  -2   1   7   74.47    3.18
   2  -1  -7   78.22    3.22
  -2   1   7   67.67    3.29
  -2  -1   7   76.42    3.30
  -2   1   7   80.72    3.30
  -2  -1   7   77.30    2.71
   2  -1  -7   80.87    3.22
   2   1  -7   59.11    3.17
   2   1  -7   77.87    2.73
  -2   1   7   82.20    3.33
  -5  -1  -2    2.45    0.60
   5   1   2    1.63    0.41
   5  -1   2    3.05    0.65
  -5   1  -2    2.39    0.38
   5  -1   2    2.05    0.35
  -5   1  -2    1.67    0.55
   5  -1   2    1.88    0.58
   5   1   2    1.97    0.61
  -5  -1  -2    2.90    0.77
  -5   1  -2    2.96    0.65
  -5  -1  -2    2.34    0.56
  -5   1  -2    1.46    0.49
   5  -1   2    2.94    0.74
   5   1   2    1.86    0.54
   5   1   2    1.87    0.55
  -5  -1  -2    1.45    0.38
   2   1   6   -0.01    0.36
   2  -1   6   -0.02    0.31
   2  -1   6   -0.22    0.33
  -2   1  -6    0.08    0.16
  -2   1  -6    0.14    0.42
  -2  -1  -6    0.41    0.41
  -2   1  -6   -0.20    0.40
  -2  -1  -6    0.12    0.27
  -2  -1  -6    1.18    0.58
   2   1   6   -0.15    0.44
  -2  -1  -6    0.17    0.31
   2  -1   6    0.50    0.30
   2   1   6   -0.32    0.34
   2   1   6    0.29    0.26
   4   1  -6  284.75    7.02
   4  -1  -6  313.08    7.31
   4   1  -6  276.39    5.71
   4  -1  -6  278.24    5.94
   4   1  -6  285.74    6.00
  -4   1   6  319.78    6.61
  -4  -1   6  297.13    5.87
  -4   1   6  286.51    7.15
  -4   1   6  284.48    5.59
   4  -1  -6  297.46    6.31
  -4  -1   6  286.96    6.20
  -4   1   6  282.86    6.09
  -4  -1   6  300.05    7.13
   4  -1  -6  295.98    5.69
  -3   2  -2  549.23    7.33
  -3  -2  -2  510.06    8.71
   3  -2   2  562.05    5.81
   3  -2   2  548.56    7.35
  -3   2  -2  543.64   10.09
   3   2   2  548.44    8.73
  -3  -2  -2  560.21    8.43
   3   2   2  513.27    8.45
  -3  -2  -2  570.22    9.05
   3  -2   2  564.19    8.34
   3  -2   2  590.24   10.36
  -3   2  -2  569.80    6.02
   3   2   2  573.75    9.27
   0   1   7  244.54    5.62
   0  -1   7  224.51    3.81
   0   1   7  230.06    5.94
   0  -1   7  233.77    3.78
   0  -1  -7  225.90    5.83
   0   1   7  227.22    5.50
   0  -1  -7  217.30    5.18
   0  -1   7  247.10    5.99
   0  -1  -7  249.70    5.60
   0   1  -7  233.56    3.83
   0   1  -7  240.99    6.60
   0  -1  -7  225.07    5.36
   0   1  -7  228.09    3.68
   0   1  -7  224.29    5.65
   0   1   7  229.35    5.58
   0  -1   7  232.54    6.42
  -4  -1  -4   62.43    3.43
   4  -1   4   57.96    2.50
  -4   1  -4   63.17    3.26
  -4  -1  -4   58.79    2.63
   4  -1   4   66.61    3.30
   4   1   4   65.09    2.91
  -4  -1  -4   61.59    2.70
  -4   1  -4   62.60    2.64
   4   1   4   60.88    2.53
   4  -1   4   65.13    3.46
   4   1   4   67.86    3.47
   4   1   4   67.33    2.30
  -4   1  -4   69.00    3.61
   4   1   4   61.61    2.80
  -3   0  -6   -0.15    0.35
   3   0   6    0.19    0.41
   3   0   6   -0.19    0.56
   3   0   6   -0.37    0.34
  -3   0  -6    0.37    0.27
  -3   0  -6    1.00    0.34
   3   0   6    0.58    0.40
  -3   0  -6    0.01    0.55
   4   0  -7   -0.19    0.26
   4   0  -7    0.15    0.37
   4   0  -7    0.19    0.26
  -4   0   7    0.06    0.26
  -4   0   7    0.16    0.45
  -4   0   7    0.09    0.23
   4   0  -7   -0.34    0.49
  -4   0   7    0.01    0.31
   5   0  -6   -0.05    0.17
  -5   0   6    0.13    0.34
  -5   0   6    0.22    0.39
   5   0  -6   -0.05    0.19
  -5   0   6    0.75    0.51
   5   0  -6   -0.19    0.39
   5   0  -6   -0.15    0.39
   5   0  -6   -0.18    0.35
   6   0  -4   17.60    1.79
   6   0  -4   20.02    1.72
  -6   0   4   20.14    1.34
   6   0  -4   16.73    1.48
   6   0  -4   20.14    1.26
  -6   0   4   20.96    1.67
  -6   0   4   21.17    1.75
  -6   0   4   18.24    1.79
   4   0   5   -0.33    0.34
  -4   0  -5    0.03    0.19
  -4   0  -5   -0.46    0.54
  -4   0  -5    0.14    0.29
   4   0   5    0.26    0.43
   4   0   5   -0.20    0.31
  -4   0  -5    0.53    0.38
   6   0   1   -0.26    0.34
   6   0   1   -0.25    0.41
  -6   0  -1   -0.02    0.24
   6   0   1    0.15    0.28
  -6   0  -1   -0.01    0.21
  -6   0  -1    0.01    0.35
  -6   0  -1   -0.57    0.35
   6   0   1    0.41    0.34
  -5   1   5  634.35    9.16
  -5   1   5  643.65    8.38
  -5   1   5  646.58   11.06
   5   1  -5  618.48    9.06
  -5  -1   5  621.62   10.58
   5  -1  -5  648.07    9.25
  -5  -1   5  624.43    9.12
  -5  -1   5  647.24    9.05
  -5  -1   5  600.49   10.16
   5  -1  -5  661.63    9.28
  -5  -1   5  628.60    5.11
   5  -1  -5  643.24   10.78
   5   1  -5  632.52    4.92
  -5   1   5  641.26    8.13
  -3  -2   4 1086.09    8.44
   3   2  -4 1072.48    9.51
   3   2  -4 1130.25    8.89
  -3  -2   4 1068.12   12.90
   3  -2  -4 1044.67   13.01
  -3  -2   4 1101.39   11.25
  -3   2   4 1058.01   12.25
  -3  -2   4 1052.10   13.61
  -3  -2   4 1005.75    9.70
  -3   2   4 1080.64   13.74
   3   2  -4 1020.90   11.17
   3  -2  -4 1030.85   13.12
   3  -2  -4 1090.80   12.14
  -3   2   4 1158.00   13.83
  -1  -2   5  562.58    6.12
  -1  -2   5  564.75    8.12
  -1   2   5  579.29    7.18
  -1   2   5  519.56    8.69
  -1   2   5  519.87    8.46
   1  -2  -5  535.34    9.43
   1  -2  -5  553.67    8.48
  -1   2   5  564.14    9.92
   1  -2  -5  550.86    6.89
   1   2  -5  557.44    7.10
  -1  -2   5  563.81    6.87
   1   2  -5  527.52    9.24
   1  -2  -5  532.09    9.01
  -1  -2   5  549.28    6.59
  -1  -2   5  537.61    9.09
  -4  -2   1  300.87    6.53
  -4  -2   1  276.08    5.17
   4  -2  -1  280.98    7.38
   4  -2  -1  282.01    5.36
  -4   2   1  311.78    7.86
   4  -2  -1  277.61    6.26
   4   2  -1  272.61    5.48
  -4   2   1  286.81    5.49
  -4   2   1  290.39    3.87
   4  -2  -1  285.68    3.73
   4  -2  -1  276.67    6.53
   4   2  -1  276.80    6.36
  -4  -2   1  283.04    6.70
   4   2  -1  268.01    6.42
   1   0  -8    0.16    0.34
  -1   0   8    0.05    0.23
   1   0  -8    0.12    0.23
  -1   0   8   -0.14    0.23
  -1   0   8    0.28    0.44
  -1   0   8    0.74    0.41
   1   0  -8    0.26    0.22
   1   0  -8    0.32    0.34
   3  -1  -7  173.88    4.96
  -3   1   7  184.94    5.07
   3   1  -7  195.17    5.18
  -3   1   7  199.21    5.91
  -3   1   7  183.64    4.86
   3   1  -7  179.72    5.71
   3  -1  -7  175.25    4.66
  -3  -1   7  184.91    5.71
   3  -1  -7  173.75    5.36
   3  -1  -7  184.61    4.91
   3   1  -7  176.43    4.40
  -3  -1   7  177.38    5.03
  -3  -1   7  195.03    4.70
  -3   1   7  180.65    4.92
   0   2   5   79.43    2.98
   0  -2   5   74.77    2.63
   0  -2  -5   76.84    3.52
   0  -2  -5   76.11    2.85
   0   2   5   79.88    3.69
   0  -2   5   69.33    3.76
   0   2   5   70.12    3.25
   0   2   5   68.96    2.89
   0   2  -5   75.65    3.43
   0  -2  -5   66.69    3.25
   0  -2   5   80.72    2.49
   0  -2  -5   76.46    2.96
   0  -2   5   72.67    3.30
   0  -2   5   78.94    2.30
   0   2  -5   75.97    2.38
   4  -2  -2   27.40    1.77
   4  -2  -2   24.41    2.11
   4   2  -2   25.90    1.62
  -4   2   2   22.38    1.61
   4   2  -2   28.62    2.02
  -4  -2   2   25.84    2.08
   4   2  -2   24.67    1.98
  -4  -2   2   26.81    1.56
  -4   2   2   25.42    2.24
   4  -2  -2   24.48    1.97
  -4  -2   2   29.39    2.02
   4   2  -2   20.23    0.98
  -4  -2   2   26.99    1.22
  -4   2   2   29.44    2.24
  -2   0   8 1347.99   12.66
  -2   0   8 1359.08   10.98
   2   0  -8 1339.11   10.03
  -2   0   8 1313.36   14.55
   2   0  -8 1365.84   14.53
   2   0  -8 1292.62   14.89
  -2   0   8 1325.23   15.10
  -4   2   0  149.34    3.24
   4  -2   0  135.94    3.47
   4  -2   0  144.27    4.68
  -4   2   0  146.04    3.66
   4  -2   0  128.41    5.01
   4   2   0  138.05    4.11
  -4  -2   0  154.46    4.10
  -4  -2   0  101.13    3.91
   4   2   0  147.81    4.78
  -4  -2   0  152.18    4.92
   4  -2   0  151.46    3.27
   4  -2   0  135.49    4.38
  -4   2   0  135.46    5.25
   2   0   7    0.57    0.39
   2   0   7    0.21    0.27
   2   0   7    0.64    0.55
  -2   0  -7    0.53    0.34
   2   0   7    0.47    0.33
  -2   0  -7    0.33    0.43
   2   0   7    0.27    0.44
  -2   0  -7    0.03    0.16
  -2   2   5   99.16    4.00
  -2  -2   5  102.98    4.07
  -2  -2   5  104.64    4.23
  -2  -2   5   96.28    3.14
   2   2  -5   97.97    2.47
   2   2  -5   91.00    3.91
  -2  -2   5   85.32    3.11
   2   2  -5   93.66    3.20
  -2  -2   5   94.56    2.51
   2  -2  -5   91.44    3.92
  -2   2   5  100.62    3.92
  -2   2   5   95.05    4.04
   2  -2  -5   91.02    3.70
   2  -2  -5   95.10    3.85
  -2   2   5  102.23    2.69
   2  -2  -5   96.72    2.56
  -1  -1  -7   66.01    3.35
   1   1   7   68.92    3.13
  -1  -1  -7   71.85    3.05
   1  -1   7   66.94    3.47
  -1   1  -7   67.43    3.52
   1  -1   7   63.08    3.53
   1   1   7   61.01    3.22
   1  -1   7   64.93    1.87
   1   1   7   65.34    2.87
   1  -1   7   70.19    3.26
  -1   1  -7   68.33    1.85
  -1   1  -7   62.61    2.22
  -1  -1  -7   61.02    2.66
  -1  -1  -7   68.66    3.04
   1  -1   7   65.57    2.30
   1   1   7   62.32    2.82
   2   2   4  244.88    5.83
   2  -2   4  243.87    3.46
  -2  -2  -4  234.49    5.91
  -2  -2  -4  260.03    6.23
   2   2   4  244.20    6.30
   2  -2   4  260.24    7.00
  -2   2  -4  238.74    5.69
  -2   2  -4  259.72    7.03
   2  -2   4  246.49    3.29
   2  -2   4  242.43    4.99
   2   2   4  255.09    4.30
  -2  -2  -4  240.56    5.95
  -2  -2  -4  246.92    3.94
  -2   2  -4  250.97    5.33
  -2  -2  -4  247.26    6.25
   2  -2   4  261.51    5.95
   6   1  -2  162.15    4.77
  -6  -1   2  170.14    4.81
  -6   1   2  156.56    5.64
   6  -1  -2  171.81    4.30
   6  -1  -2  170.96    4.53
   6   1  -2  167.90    4.35
  -6  -1   2  168.60    5.46
   6  -1  -2  163.00    4.21
   6   1  -2  167.18    5.25
  -6   1   2  159.52    4.26
  -6  -1   2  163.62    4.35
   6  -1  -2  171.30    5.84
   6   1  -2  160.55    3.68
  -6   1   2  160.88    4.40
  -6   1   2  174.16    4.80
  -6  -1   2  174.80    3.71
   6  -1  -1  289.72    5.27
   6  -1  -1  312.91    6.02
   6   1  -1  320.46    5.57
   6   1  -1  305.59    5.72
  -6  -1   1  320.12    5.34
   6  -1  -1  301.99    7.71
  -6   1   1  314.67    5.62
  -6   1   1  325.79    6.56
  -6  -1   1  319.37    5.90
  -6   1   1  318.12    6.37
   6   1  -1  303.79    6.48
  -6   1   1  322.41    8.05
  -6  -1   1  274.46    6.06
   6   1  -1  304.67    7.13
   6  -1  -1  294.18    5.92
  -6  -1   1  334.15    7.74
   0   0  -8   63.97    2.38
   0   0   8   60.91    3.34
   0   0  -8   70.00    3.14
   0   0  -8   66.17    2.57
   0   0   8   66.03    2.55
   0   0   8   69.10    2.64
   0   0  -8   67.98    3.56
   0   0   8   69.98    3.29
   3  -2   3  247.29    5.48
   3   2   3  253.27    6.33
  -3   2  -3  263.53    7.10
  -3  -2  -3  266.45    6.17
  -3  -2  -3  241.67    6.17
  -3  -2  -3  263.58    3.06
   3  -2   3  256.38    5.56
   3  -2   3  253.34    3.46
   3   2   3  255.39    6.16
   3   2   3  266.20    3.39
  -3   2  -3  264.60    3.71
   3  -2   3  226.19    6.53
   3   2   3  232.91    5.98
  -3  -2  -3  235.58    5.94
  -3   2  -3  260.69    5.83
  -3   2  -3  259.36    5.69
  -4   2   3    0.47    0.38
  -4  -2   3    0.75    0.45
   4   2  -3    0.04    0.21
   4  -2  -3    0.37    0.45
   4   2  -3    0.56    0.26
   4  -2  -3    0.38    0.27
  -4  -2   3   -0.09    0.22
   4  -2  -3   -0.06    0.38
  -4   2   3    0.53    0.34
  -4  -2   3    0.26    0.20
  -4   2   3    0.00    0.37
   4   2  -3    0.35    0.25
  -4  -2   3    0.08    0.41
  -5  -1  -3  783.60   12.39
  -5   1  -3  821.25   11.68
   5  -1   3  827.19    9.98
  -5  -1  -3  830.66    9.85
   5   1   3  796.57   11.99
  -5   1  -3  813.37    9.96
   5  -1   3  789.01    6.25
  -5   1  -3  788.11   12.38
   5  -1   3  855.58   11.73
  -5   1  -3  760.25    6.08
  -5  -1  -3  871.98   10.48
   5  -1   3  792.98   12.42
  -5  -1  -3  849.52    9.43
   5   1   3  811.10   10.23
   5   1   3  830.20   10.45
   5   1   3  817.35    9.49
  -4   2  -1   37.37    1.85
  -4  -2  -1   30.48    1.89
   4   2   1   33.97    2.31
  -4   2  -1   39.09    2.82
   4  -2   1   37.18    1.87
   4  -2   1   33.35    2.13
   4   2   1   32.44    2.09
  -4  -2  -1   32.37    2.21
   4   2   1   31.04    2.29
  -4  -2  -1   32.07    2.31
   4  -2   1   36.16    2.72
  -4   2  -1   34.45    2.23
   4  -2   1   33.99    1.60
  -4   2  -1   35.02    1.67
  -5   0  -4    0.02    0.36
   5   0   4    1.01    0.49
   5   0   4    0.03    0.31
   5   0   4    0.05    0.18
  -5   0  -4    0.55    0.43
  -5   0  -4   -0.25    0.51
   5   0   4    0.12    0.30
  -5   0  -4   -0.11    0.17
  -6  -1   3  106.58    4.30
   6  -1  -3  105.26    3.57
   6   1  -3  108.51    3.55
   6   1  -3  106.75    3.92
   6   1  -3  103.90    2.77
  -6  -1   3  108.08    3.70
   6  -1  -3   99.52    3.44
  -6   1   3  110.80    3.85
  -6   1   3  107.06    4.69
   6  -1  -3  108.41    4.63
  -6   1   3  107.72    3.68
  -6   1   3  104.44    3.49
  -6  -1   3  105.99    2.77
   6   1  -3  109.49    4.33
  -6  -1   3   97.92    3.64
   6  -1  -3  108.97    3.42
  -6  -1   0 1741.67   13.42
  -6   1   0 1678.16   15.32
  -6  -1   0 1631.30   14.60
  -6  -1   0 1600.89   13.14
   6   1   0 1602.46   14.81
  -6   1   0 1650.72   12.32
   6   1   0 1748.81   13.60
   6   1   0 1743.80   17.59
  -6   1   0 1562.67   17.96
   6  -1   0 1681.92   18.49
  -6   1   0 1696.21   15.08
   6  -1   0 1616.53   14.12
  -6  -1   0 1782.47   18.03
   6  -1   0 1716.09   14.97
  -3   0   8   -0.09    0.26
   3   0  -8   -0.39    0.38
  -3   0   8   -0.20    0.31
  -3   0   8   -0.17    0.38
   3   0  -8    0.28    0.39
   3   0  -8    0.25    0.33
  -3   0   8   -0.07    0.20
   3   0  -8   -0.07    0.18
   1  -2   5  650.13    5.72
  -1   2  -5  630.73    9.99
  -1  -2  -5  672.54    7.84
  -1   2  -5  665.83    6.24
  -1  -2  -5  687.58   10.45
   1   2   5  675.88   10.48
   1  -2   5  670.12    7.75
   1   2   5  647.30    8.22
   1  -2   5  599.61   10.81
  -1  -2  -5  646.43    9.44
   1   2   5  681.32    9.45
   1   2   5  667.25   10.73
  -1  -2  -5  636.94   10.01
   1  -2   5  655.78   10.04
  -1   2  -5  673.49   11.32
  -1   2  -5  650.50    8.02
  -6   0   5    0.40    0.33
   6   0  -5    1.10    0.57
   6   0  -5    0.08    0.20
  -6   0   5   -0.25    0.41
  -6   0   5    0.40    0.67
  -6   0   5   -0.38    0.49
  -6   0   5    0.39    0.25
   6   0  -5   -0.29    0.35
  -6   0  -2  538.65    7.98
  -6   0  -2  569.69   10.32
   6   0   2  565.42    8.23
  -6   0  -2  592.05    7.53
   6   0   2  565.22    9.69
  -6   0  -2  544.80    9.40
   6   0   2  564.24    9.94
   6   0   2  569.88    7.44
  -3  -2   5   74.26    2.88
   3   2  -5   65.48    3.40
  -3  -2   5   64.08    3.36
   3  -2  -5   64.98    1.90
   3   2  -5   67.23    2.63
  -3   2   5   65.33    1.96
   3  -2  -5   70.04    3.22
  -3   2   5   68.24    3.51
  -3   2   5   71.42    3.30
   3  -2  -5   63.43    3.31
   3   2  -5   64.09    2.83
   3  -2  -5   62.63    3.31
  -3   2   5   65.53    3.39
  -3  -2   5   70.27    2.88
   3   2  -5   65.08    1.95
  -3  -2   5   63.95    1.90
  -3  -1  -6  204.46    5.07
  -3   1  -6  198.87    6.07
  -3   1  -6  217.67    6.66
   3  -1   6  192.65    4.47
   3   1   6  203.86    4.74
  -3  -1  -6  197.23    5.17
   3  -1   6  203.76    6.36
  -3   1  -6  194.61    4.64
   3  -1   6  206.72    6.20
   3   1   6  187.02    5.97
  -3  -1  -6  204.53    5.15
  -3  -1  -6  190.58    6.13
   3   1   6  193.81    5.29
  -4   1   7   -0.24    0.28
   4  -1  -7    0.35    0.29
  -4  -1   7    0.57    0.39
  -4  -1   7   -0.02    0.25
   4   1  -7    0.37    0.22
   4  -1  -7    0.87    0.55
   4   1  -7    1.42    0.58
  -4   1   7    1.09    0.68
   4   1  -7    0.26    0.31
  -4   1   7    0.81    0.41
   4  -1  -7    0.02    0.40
  -4  -1   7    1.40    0.67
   4  -1  -7    0.44    0.29
  -4   1   7    0.25    0.26
  -5  -1   6    6.26    1.21
  -5  -1   6    6.48    0.48
   5   1  -6    5.60    0.89
   5   1  -6    7.46    0.47
   5   1  -6    7.60    1.07
  -5   1   6    6.67    0.94
   5  -1  -6    5.71    0.86
  -5   1   6    9.26    1.21
   5  -1  -6    3.87    0.74
  -5  -1   6    5.95    0.96
  -5   1   6    7.95    1.22
  -5   1   6    7.03    0.95
   5  -1  -6    7.61    1.05
   5  -1  -6    4.81    1.01
  -5  -1   6    7.11    1.05
  -6  -1   4   89.95    4.01
  -6  -1   4   98.86    2.50
  -6   1   4   88.31    3.42
   6   1  -4   88.32    2.43
   6   1  -4   90.90    3.70
  -6  -1   4   96.49    3.62
   6  -1  -4   85.93    4.18
   6   1  -4   98.67    3.52
  -6   1   4   88.27    4.26
   6   1  -4   85.15    3.84
   6  -1  -4   90.34    3.36
   6  -1  -4   91.80    3.19
  -6  -1   4   87.06    3.49
   6  -1  -4   92.71    3.47
  -6   1   4   82.11    3.13
   6  -1  -4   84.60    3.45
  -4   1  -5  179.45    5.72
  -4  -1  -5  175.22    4.74
  -4  -1  -5  179.62    4.78
   4   1   5  173.51    4.97
  -4  -1  -5  172.45    5.96
   4  -1   5  177.49    4.56
   4   1   5  179.60    5.88
  -4  -1  -5  185.26    5.06
   4   1   5  183.84    4.18
   4  -1   5  155.41    5.59
  -4   1  -5  195.13    4.79
  -4   1  -5  176.61    6.03
   4  -1   5  180.08    5.76
   4   1   5  174.72    4.71
  -1   0  -8   -0.15    0.47
   1   0   8   -0.46    0.43
   1   0   8   -0.32    0.34
   1   0   8    0.48    0.39
   1   0   8   -0.06    0.21
  -1   0  -8    0.01    0.22
  -1   0  -8    0.17    0.27
  -1   0  -8    0.14    0.35
  -6  -1  -1   53.99    2.46
   6  -1   1   49.82    2.74
  -6   1  -1   46.15    2.69
   6  -1   1   44.68    3.06
   6   1   1   40.00    2.73
   6   1   1   44.56    2.26
  -6  -1  -1   35.11    2.63
   6   1   1   45.83    2.36
  -6  -1  -1   50.50    2.59
   6  -1   1   46.36    1.93
  -6   1  -1   47.86    1.99
  -6  -1  -1   48.05    2.30
   6   1   1   46.17    2.54
  -6   1  -1   45.99    2.51
  -6   1  -1   45.29    3.10
   6  -1   1   49.47    2.50
  -4  -2   4  248.98    6.69
  -4  -2   4  225.32    4.57
  -4   2   4  235.11    6.78
  -4   2   4  248.60    6.52
   4  -2  -4  245.58    6.44
   4  -2  -4  248.59    6.96
   4   2  -4  229.85    5.72
  -4  -2   4  238.22    5.57
   4   2  -4  254.32    4.39
   4   2  -4  239.64    4.49
  -4  -2   4  229.46    6.39
  -4   2   4  239.06    3.00
   4  -2  -4  245.83    5.86
  -4   2   4  254.58    6.03
  -4  -2   4  238.15    3.84
  -4   2   4  227.30    3.07
  -4   2  -2    9.97    1.21
   4   2   2    6.57    1.09
  -4  -2  -2   10.07    1.20
  -4  -2  -2   10.94    1.32
  -4  -2  -2    6.60    1.10
   4   2   2    6.59    1.07
   4  -2   2    7.95    1.33
  -4   2  -2    8.16    1.42
  -4   2  -2    8.59    0.76
   4  -2   2    8.13    0.71
   4   2   2    8.30    1.17
  -4   2  -2    5.88    0.84
   4  -2   2    8.52    1.03
   4  -2   2    8.11    1.09
  -5   0   7   30.22    2.43
  -5   0   7   30.26    2.09
   5   0  -7   34.25    1.55
   5   0  -7   32.38    1.66
   5   0  -7   33.80    2.47
   5   0  -7   36.62    2.29
  -5   0   7   32.03    2.35
   5   0  -7   28.23    2.17
   1   1  -8    0.97    0.46
   1  -1  -8    1.20    0.50
  -1   1   8    0.75    0.51
  -1  -1   8    1.55    0.53
  -1  -1   8    1.62    0.59
   1  -1  -8    1.60    0.50
   1  -1  -8    1.70    0.45
   1   1  -8    2.38    0.35
  -1  -1   8    1.69    0.43
  -1   1   8    1.99    0.69
  -1   1   8    2.11    0.68
   1   1  -8    1.91    0.45
   1   1  -8    0.75    0.41
   1  -1  -8    1.74    0.61
  -1   1   8    1.50    0.49
  -1  -1   8    1.35    0.29
   2   1  -8  266.68    7.19
  -2  -1   8  265.13    3.31
  -2  -1   8  264.10    6.60
   2   1  -8  260.71    6.30
  -2   1   8  258.33    6.71
   2   1  -8  241.96    4.95
  -2   1   8  263.29    6.15
  -2   1   8  254.62    6.30
  -2  -1   8  268.04    7.26
   2   1  -8  271.53    3.03
  -2  -1   8  258.97    5.16
   2  -1  -8  275.52    6.42
   2  -1  -8  275.06    6.07
  -2   1   8  280.94    6.44
   2  -1  -8  278.37    6.35
   2  -1  -8  254.74    6.43
  -1   2   6  938.84   12.01
  -1   2   6  981.22   10.53
   1  -2  -6  938.03    9.99
  -1  -2   6  963.12    7.57
  -1  -2   6 1010.24   11.63
   1   2  -6  989.39   13.20
   1  -2  -6  972.13   11.59
  -1   2   6  921.72   12.09
   1   2  -6  891.46    8.99
  -1  -2   6 1026.54   14.07
   1  -2  -6  963.81   12.51
  -1  -2   6  988.77   13.13
  -1  -2   6  980.62    8.70
   1  -2  -6  949.94   12.80
  -1   2   6  888.69   12.81
  -1  -2   6  957.44    8.96
   2   1   7    8.64    1.35
  -2   1  -7   10.57    0.65
   2  -1   7    7.44    1.09
   2  -1   7    9.04    0.63
  -2  -1  -7   10.00    1.18
  -2  -1  -7    9.64    1.39
  -2   1  -7    9.22    0.93
   2  -1   7    9.59    1.45
  -2   1  -7    7.39    1.23
   2  -1   7    8.68    1.39
   2  -1   7    8.25    0.89
   2   1   7    8.62    1.05
  -2  -1  -7    9.60    1.09
   2   1   7   11.03    1.25
   2   1   7    8.49    1.13
  -2  -1  -7    7.68    1.06
   4   0  -8  119.22    3.11
  -4   0   8  124.78    4.84
  -4   0   8  108.61    2.97
  -4   0   8  127.31    4.74
   4   0  -8  109.20    3.86
   4   0  -8  106.58    4.33
   4   0  -8  106.35    4.33
  -4   0   8  111.44    4.01
   0  -2   6   48.03    3.14
   0   2  -6   48.33    1.88
   0   2  -6   46.29    1.98
   0  -2  -6   53.67    3.03
   0  -2   6   43.94    1.73
   0  -2  -6   47.69    2.52
   0   2   6   47.20    2.99
   0   2   6   38.49    2.48
   0  -2  -6   45.39    2.79
   0   2  -6   43.30    2.80
   0  -2   6   48.95    2.65
   0  -2   6   45.96    1.83
   0  -2   6   47.71    2.88
   0  -2  -6   51.17    2.48
   0   2   6   50.66    2.61
   0   2   6   44.58    2.47
  -2   2   6  147.83    4.91
  -2   2   6  144.99    4.98
  -2   2   6  153.99    5.44
  -2  -2   6  154.19    2.73
  -2  -2   6  146.83    2.99
  -2  -2   6  158.34    4.05
   2   2  -6  136.99    5.06
   2   2  -6  143.67    3.94
   2  -2  -6  165.22    5.19
   2  -2  -6  149.85    4.96
  -2   2   6  147.58    3.72
   2   2  -6  152.13    4.36
   2  -2  -6  148.36    5.14
   2  -2  -6  153.74    3.75
  -2  -2   6  142.37    5.06
  -2  -2   6  158.07    4.56
   0  -1  -8  419.57    7.68
   0   1   8  415.26    7.79
   0  -1  -8  410.86    7.36
   0  -1   8  438.59    8.47
   0   1   8  447.09    8.92
   0  -1  -8  403.43    8.39
   0  -1   8  440.11    5.80
   0  -1  -8  413.12    7.65
   0   1  -8  429.08    8.08
   0   1  -8  437.14    5.70
   0  -1   8  436.99    9.31
   0  -1   8  436.13    5.54
   0   1  -8  416.26    9.19
   0   1   8  455.61    8.41
   0   1   8  454.77    8.07
   0   1  -8  434.53    5.43
  -3   2  -4  315.83    8.16
   3   2   4  297.41    6.94
   3  -2   4  288.99    3.16
   3  -2   4  297.68    5.91
   3  -2   4  281.87    3.24
  -3   2  -4  308.64    6.38
  -3  -2  -4  296.85    7.07
   3  -2   4  279.96    6.38
  -3  -2  -4  286.51    6.51
  -3  -2  -4  283.55    7.00
   3  -2   4  302.11    7.89
  -3  -2  -4  285.54    6.70
  -3   2  -4  286.03    6.52
   3   2   4  274.67    6.70
   3   2   4  290.28    4.25
  -3  -2  -4  298.99    4.02
  -4   0  -6    8.02    1.29
   4   0   6    5.40    0.86
  -4   0  -6    7.97    1.36
  -4   0  -6    8.49    1.01
  -4   0  -6    6.94    0.78
   4   0   6    8.84    1.39
  -4   0  -6    6.12    0.76
   4   0   6    6.71    1.19
  -2  -2  -5    6.38    0.73
  -2   2  -5    4.62    0.95
   2   2   5    5.95    1.02
   2  -2   5    5.94    0.51
  -2  -2  -5    3.70    0.82
  -2  -2  -5    5.98    1.04
  -2  -2  -5    6.57    1.10
   2   2   5    4.06    0.85
  -2   2  -5    5.89    0.84
  -2   2  -5    4.52    1.10
   2  -2   5    6.00    0.80
   2  -2   5    5.49    1.13
   2  -2   5    5.67    0.98
  -2  -2  -5    4.29    0.83
   2  -2   5    5.58    0.43
   2   2   5    6.04    0.76
  -7   0   2    0.27    0.43
   7   0  -2    0.17    0.34
   7   0  -2   -0.03    0.33
  -7   0   2   -0.31    0.34
  -7   0   2    0.37    0.37
   7   0  -2   -0.10    0.29
  -7   0   2   -0.23    0.54
   7   0  -2    0.40    0.51
  -3   0  -7   15.10    1.18
   3   0   7   17.03    1.82
   3   0   7   16.88    1.61
  -3   0  -7   16.83    1.41
  -3   0  -7   15.51    1.78
   3   0   7   15.32    1.38
   3   0   7   16.15    1.22
   3   0   7   16.20    1.87
  -6   0   6   38.70    2.52
   6   0  -6   42.14    2.78
  -6   0   6   34.92    2.51
  -6   0   6   41.99    2.84
   6   0  -6   36.73    1.68
   6   0  -6   40.74    2.44
  -6   0   6   36.06    2.30
   6   0  -6   37.36    1.91
  -7   0   1   22.32    1.63
   7   0  -1   23.40    1.74
  -7   0   1   21.00    1.98
   7   0  -1   20.73    1.88
  -7   0   1   23.25    1.69
   7   0  -1   25.36    1.69
   7   0  -1   20.74    1.96
  -7   0   1   20.29    2.00
  -5   1  -4   29.12    2.49
   5  -1   4   28.67    2.43
   5   1   4   24.94    1.86
   5   1   4   28.72    1.92
  -5  -1  -4   26.95    1.88
   5   1   4   31.34    2.13
   5  -1   4   32.16    2.03
  -5  -1  -4   31.96    2.04
  -5  -1  -4   22.27    2.22
  -5  -1  -4   25.92    1.83
   5  -1   4   27.27    1.08
   5   1   4   26.75    2.35
  -5   1  -4   27.85    2.32
  -5   1  -4   26.50    1.05
   5  -1   4   25.36    2.13
  -5   1  -4   32.54    2.08
   6   0   3    0.37    0.34
  -6   0  -3    0.56    0.31
   6   0   3    0.23    0.40
  -6   0  -3    0.61    0.45
  -6   0  -3   -0.16    0.22
   6   0   3    0.03    0.43
  -6   0  -3    0.64    0.50
   6   0   3    0.15    0.51
  -5  -2   1   18.10    1.67
   5  -2  -1   22.79    1.27
   5   2  -1   22.97    2.05
   5   2  -1   17.74    1.65
   5  -2  -1   24.06    1.60
   5  -2  -1   22.34    1.96
  -5  -2   1   23.32    2.07
  -5   2   1   23.56    1.36
  -5   2   1   21.23    2.20
   5   2  -1   23.69    0.96
  -5  -2   1   25.62    1.12
   5   2  -1   22.87    1.65
  -5   2   1   23.22    1.61
   5  -2  -1   25.08    1.96
  -5  -2   1   21.63    1.48
   5  -2  -1   23.10    2.28
   3   1  -8  332.31    6.31
  -3  -1   8  317.40    6.11
  -3   1   8  318.03    6.97
   3  -1  -8  331.49    6.80
   3  -1  -8  310.36    6.72
   3  -1  -8  321.10    7.44
   3  -1  -8  321.73    6.99
  -3  -1   8  332.07    7.43
   3   1  -8  310.39    6.87
  -3   1   8  336.52    8.13
  -3   1   8  321.80    6.86
   3   1  -8  310.96    7.88
  -3  -1   8  347.12    8.25
  -3   1   8  311.22    6.96
   5  -2  -2   66.66    3.78
  -5   2   2   66.60    3.87
   5   2  -2   66.11    1.93
   5  -2  -2   69.29    3.34
   5   2  -2   66.56    2.69
   5   2  -2   58.26    3.25
   5  -2  -2   69.03    2.86
  -5   2   2   64.81    2.03
  -5  -2   2   62.50    2.02
   5  -2  -2   63.38    1.90
  -5  -2   2   62.02    3.39
  -5  -2   2   61.12    3.00
  -5   2   2   68.22    2.90
   5  -2  -2   59.19    3.16
   5   2  -2   64.07    3.18
  -5  -2   2   67.51    2.47
  -7   0   3   25.16    1.87
  -7   0   3   27.19    2.27
  -7   0   3   23.45    1.61
   7   0  -3   23.22    1.95
   7   0  -3   23.39    1.54
   7   0  -3   24.91    2.20
   7   0  -3   25.00    1.84
  -7   0   3   21.18    1.92
  -6   1   5   65.59    3.75
  -6  -1   5   71.76    3.68
  -6   1   5   69.86    2.88
   6   1  -5   67.33    3.02
   6  -1  -5   74.63    3.12
   6  -1  -5   70.78    3.21
  -6  -1   5   66.26    3.17
   6  -1  -5   62.07    3.00
  -6   1   5   77.32    3.37
   6   1  -5   61.87    3.12
  -6  -1   5   68.32    2.02
  -6  -1   5   70.06    3.19
   6  -1  -5   67.13    3.77
   6   1  -5   65.00    1.92
  -6   1   5   70.85    3.04
  -6  -1   5   67.53    3.64
  -6  -1  -2  165.83    4.48
   6  -1   2  153.66    3.37
   6  -1   2  168.38    6.06
  -6  -1  -2  155.28    4.21
  -6   1  -2  156.42    3.39
   6   1   2  156.40    4.68
   6   1   2  153.08    5.39
   6  -1   2  171.87    5.26
   6  -1   2  148.38    4.40
  -6   1  -2  153.21    5.15
  -6  -1  -2  152.09    5.62
   6   1   2  166.39    4.72
  -6   1  -2  156.42    4.62
  -6   1  -2  153.42    5.71
   6   1   2  157.53    4.34
  -6  -1  -2  159.13    4.63
  -5  -2   0   -0.22    0.36
  -5   2   0   -0.09    0.30
   5  -2   0   -0.31    0.34
  -5   2   0    0.48    0.31
   5  -2   0   -0.59    0.54
   5   2   0    0.30    0.30
  -5  -2   0    0.35    0.25
  -5  -2   0    0.12    0.36
   5  -2   0    0.48    0.34
   5   2   0    0.13    0.29
  -5   2   0    0.25    0.38
   5  -2   0    0.28    0.36
   5   2   0    0.44    0.37
   4   2  -5  310.33    4.39
  -4   2   5  314.42    4.34
  -4   2   5  322.95    7.66
  -4  -2   5  325.40    7.98
   4   2  -5  323.25    5.75
  -4  -2   5  315.38    3.96
   4  -2  -5  323.80    4.28
  -4   2   5  321.41    7.06
  -4  -2   5  314.48    6.51
   4  -2  -5  325.78    8.00
  -4  -2   5  331.58    7.80
   4  -2  -5  320.58    7.50
   4  -2  -5  307.40    6.94
   4   2  -5  292.89    6.42
  -4  -2   5  336.27    6.17
  -4   2   5  314.63    8.02
  -7   0   0    0.58    0.37
  -7   0   0    0.10    0.28
   7   0   0    0.22    0.40
  -7   0   0    0.09    0.39
   7   0   0    0.07    0.33
   7   0   0    0.38    0.40
   7   0   0    1.16    0.45
  -7   0   0    0.52    0.40
  -5   0  -5  121.98    3.95
   5   0   5  121.29    3.40
   5   0   5  113.06    4.56
  -5   0  -5  127.79    4.81
   5   0   5  122.76    5.02
   5   0   5  105.87    3.77
  -5   0  -5  119.69    3.21
  -5   0  -5  114.73    4.95
   4   2   3   92.92    1.93
  -4   2  -3   99.95    3.81
   4  -2   3  104.47    4.73
   4   2   3   99.63    2.22
   4   2   3   87.48    3.89
   4   2   3   93.74    3.87
   4   2   3   99.83    4.17
   4  -2   3   97.78    3.71
   4  -2   3   91.41    2.08
   4  -2   3   93.24    3.51
  -4   2  -3   91.44    2.16
  -4  -2  -3  100.58    3.81
  -4  -2  -3  102.36    4.06
  -4   2  -3  100.20    3.67
  -4   2  -3   95.91    4.73
  -4  -2  -3   89.93    4.09
  -5  -2   3  251.36    6.87
  -5   2   3  238.36    3.67
   5  -2  -3  230.84    6.96
  -5   2   3  247.74    7.36
  -5   2   3  237.59    5.64
   5   2  -3  241.68    6.61
   5   2  -3  240.44    6.15
   5  -2  -3  222.53    6.27
  -5  -2   3  244.80    4.53
   5   2  -3  245.38    4.25
  -5  -2   3  234.79    4.30
   5  -2  -3  232.92    3.53
  -5  -2   3  256.97    6.17
   5   2  -3  234.82    4.78
   5  -2  -3  261.74    6.40
   5  -2  -3  234.16    5.55
  -1  -2  -6  857.95   11.56
  -1  -2  -6  897.15    9.88
   1   2   6  914.51   13.00
   1   2   6  898.04   10.39
  -1  -2  -6  862.22   12.12
  -1  -2  -6  856.56   11.91
   1  -2   6  889.63    8.95
  -1   2  -6  839.80    6.91
   1  -2   6  919.25   13.91
  -1   2  -6  853.59   12.39
  -1   2  -6  942.04    9.71
   1  -2   6  909.71   12.74
   1   2   6  863.05   12.06
   1  -2   6  878.55    6.62
  -1   2  -6  956.70   14.57
   1   2   6  875.97   11.59
   1   0  -9   60.36    2.33
  -1   0   9   64.31    2.83
  -1   0   9   65.62    3.63
  -1   0   9   70.62    2.74
   1   0  -9   66.57    3.25
   1   0  -9   58.51    2.65
  -1   0   9   61.83    3.31
   1   0  -9   60.12    3.50
   3  -2  -6   97.11    3.93
  -3  -2   6   92.18    4.30
  -3   2   6   93.98    4.28
   3   2  -6  101.44    3.59
  -3   2   6   98.30    2.85
   3   2  -6  104.11    2.19
  -3  -2   6   94.44    3.35
  -3  -2   6   96.97    3.56
   3  -2  -6   91.55    2.68
   3  -2  -6   96.56    4.19
  -3   2   6   96.93    4.19
  -3   2   6   95.42    4.01
  -3  -2   6   95.64    2.17
   3   2  -6   91.70    4.21
   3  -2  -6  104.91    4.44
   3   2  -6   94.13    3.41
  -2   0   9   -0.02    0.42
  -2   0   9   -0.25    0.32
   2   0  -9    0.24    0.37
  -2   0   9    0.41    0.40
  -2   0   9    0.29    0.27
   2   0  -9   -0.32    0.29
   2   0  -9    0.15    0.32
   2   0  -9    0.52    0.56
   2   0   8    0.67    0.48
   2   0   8    0.23    0.41
  -2   0  -8    0.71    0.35
  -2   0  -8    0.99    0.42
   2   0   8    0.74    0.43
  -2   0  -8    0.17    0.39
   2   0   8    0.17    0.21
  -7   0   4   -0.20    0.49
  -7   0   4   -0.04    0.23
   7   0  -4    0.43    0.56
   7   0  -4    0.12    0.20
  -7   0   4    0.58    0.46
   7   0  -4   -0.45    0.37
  -7   0   4    0.10    0.23
   7   0  -4    0.35    0.29
   1   1   8   -0.18    0.30
  -1  -1  -8   -0.09    0.23
   1  -1   8    0.60    0.53
  -1   1  -8    0.28    0.19
  -1  -1  -8    0.39    0.74
   1  -1   8    0.32    0.22
   1   1   8   -0.28    0.45
  -1  -1  -8    0.61    0.39
   1  -1   8   -0.41    0.56
  -1  -1  -8    0.89    0.43
   1  -1   8    0.56    0.33
   1  -1   8    1.03    0.58
  -1   1  -8    1.18    0.73
  -1   1  -8    0.49    0.35
   1   1   8    0.31    0.41
   1   1   8    0.22    0.30
   5   1  -7  288.88    6.64
   5   1  -7  280.35    7.38
   5  -1  -7  292.54    7.59
   5  -1  -7  298.81    6.55
  -5  -1   7  301.86    7.09
  -5   1   7  293.00    6.47
   5  -1  -7  309.24    6.98
  -5   1   7  268.95    7.57
  -5   1   7  307.15    6.52
   5  -1  -7  284.86    6.14
  -5   1   7  312.57    7.01
  -5  -1   7  308.71    7.86
   5   1  -7  325.77    6.80
  -5  -1   7  291.27    6.49
   5  -2   1  151.49    3.48
  -5   2  -1  148.61    4.87
  -5  -2  -1  153.79    4.97
   5  -2   1  154.86    4.16
   5  -2   1  153.33    5.91
   5   2   1  143.56    4.99
  -5  -2  -1  148.06    4.32
   5  -2   1  151.80    4.74
  -5   2  -1  162.59    3.68
   5   2   1  159.72    4.92
   5   2   1  154.86    5.32
  -5  -2  -1  174.94    5.84
  -5   2  -1  149.45    5.89
  -5   2  -1  172.12    4.48
   0   0  -9   -0.10    0.24
   0   0   9    0.50    0.47
   0   0  -9   -0.20    0.47
   0   0   9   -0.06    0.23
   0   0  -9    0.01    0.27
   0   0  -9    0.34    0.28
   0   0   9   -0.11    0.23
  -3   0   9  149.35    4.63
   3   0  -9  138.95    5.26
  -3   0   9  150.24    5.41
  -3   0   9  142.65    5.31
   3   0  -9  143.07    4.47
  -3   0   9  150.97    3.81
   3   0  -9  148.01    3.51
   3   0  -9  152.68    5.22
   7   0   1 1034.10   11.04
   7   0   1 1066.02   14.13
  -7   0  -1 1137.95   14.56
  -7   0  -1 1121.61   11.92
   7   0   1 1074.32   11.81
  -7   0  -1 1154.67   11.62
   7   0   1 1127.80   14.39
  -7   0  -1 1143.06   15.10
  -4   1   8   23.55    1.94
  -4  -1   8   23.93    1.83
  -4   1   8   25.45    2.03
  -4   1   8   22.70    1.84
   4   1  -8   24.00    2.05
   4  -1  -8   22.61    2.06
  -4  -1   8   23.66    2.06
   4   1  -8   24.31    1.83
   4  -1  -8   23.02    1.84
   4   1  -8   23.01    2.15
  -4   1   8   25.04    2.32
  -4  -1   8   24.97    2.29
   4  -1  -8   23.63    1.86
   4  -1  -8   26.13    2.06
  -5  -2   4    3.46    0.76
  -5   2   4    3.97    0.48
  -5  -2   4    3.54    0.59
   5   2  -4    3.62    0.59
  -5   2   4    6.01    1.20
  -5   2   4    4.28    0.54
  -5  -2   4    4.90    1.09
  -5  -2   4    3.96    0.94
   5  -2  -4    4.12    0.86
  -5  -2   4    4.25    0.56
  -5   2   4    5.17    1.00
  -5   2   4    4.78    0.87
   5  -2  -4    4.59    0.98
   5  -2  -4    4.23    0.91
   5   2  -4    5.23    0.67
   5   2  -4    2.68    0.70
  -4  -1  -6    3.83    0.76
  -4  -1  -6    3.78    0.79
   4  -1   6    3.18    0.93
  -4  -1  -6    2.51    0.78
   4  -1   6    2.74    0.85
  -4   1  -6    3.32    0.93
   4   1   6    2.68    0.71
   4  -1   6    3.12    0.66
  -4   1  -6    3.54    0.72
   4   1   6    2.65    0.56
   4   1   6    2.16    0.73
  -4  -1  -6    1.97    0.59
   4   1   6    2.07    0.66
  -4   1  -6    4.20    1.00
  -5   0   8   -0.20    0.37
  -5   0   8   -0.41    0.42
   5   0  -8    0.12    0.35
   5   0  -8   -0.43    0.45
  -5   0   8   -0.10    0.23
   5   0  -8   -0.15    0.35
  -5   0   8   -0.07    0.45
   5   0  -8   -0.15    0.24
   7  -1  -2    8.52    1.06
  -7  -1   2    4.10    0.96
   7   1  -2    6.28    1.14
  -7   1   2    9.08    1.11
   7   1  -2    6.17    0.83
  -7   1   2    6.56    1.02
  -7  -1   2    5.54    0.90
  -7   1   2    4.89    1.08
   7  -1  -2    6.76    0.96
   7  -1  -2    5.79    1.23
   7   1  -2    6.48    0.96
   7  -1  -2    7.21    1.01
   7   1  -2    8.15    1.16
  -7   1   2    8.26    1.13
  -7  -1   2    8.52    0.92
  -7  -1   2    6.82    0.97
   3   1   7   91.75    4.46
  -3  -1  -7   90.99    3.60
   3  -1   7   95.86    4.62
  -3   1  -7  102.32    4.62
  -3  -1  -7   91.85    4.48
   3  -1   7   94.40    4.45
   3  -1   7   89.11    3.17
  -3   1  -7  100.41    4.88
  -3   1  -7   90.82    1.67
   3   1   7   85.75    3.25
  -3   1  -7   86.56    1.73
  -3  -1  -7   98.82    3.48
  -3   1  -7   97.67    3.34
   3   1   7  101.75    4.00
  -3  -1  -7   96.33    3.73
   0  -3   0   87.33    3.66
   0  -3   0   92.02    3.75
   0  -3   0   89.19    4.00
   0  -3   0   82.49    2.85
   0   3   0   83.83    3.49
   0  -3   0   81.29    3.41
   0  -3   0   84.76    2.82
   0   3   0   97.25    4.18
   6  -1  -6   17.89    1.67
   6   1  -6   19.24    1.73
  -6  -1   6   20.78    1.04
  -6   1   6   15.91    1.59
  -6  -1   6   15.77    1.79
  -6   1   6   16.16    1.91
   6  -1  -6   15.44    1.43
   6  -1  -6   20.50    1.80
  -6   1   6   19.04    1.60
   6   1  -6   16.62    1.58
  -6  -1   6   19.32    1.81
   6   1  -6   18.14    0.93
  -6  -1   6   19.66    1.74
   6  -1  -6   21.42    2.20
  -6  -1   6   17.13    2.00
  -6   1   6   19.04    1.65
   7   1  -1   96.21    3.53
  -7   1   1   96.77    3.80
  -7   1   1   86.56    3.66
  -7  -1   1   99.74    3.87
  -7   1   1   99.08    4.79
  -7  -1   1   97.64    3.72
   7  -1  -1   86.94    3.12
  -7  -1   1   92.19    3.15
  -7   1   1   85.35    3.15
   7   1  -1   96.73    4.32
   7  -1  -1   82.12    3.35
   7  -1  -1   93.40    3.63
  -7  -1   1   95.35    4.47
   7  -1  -1   86.50    4.51
   7   1  -1   94.15    3.87
   7   1  -1   88.54    3.21
   3   2   5  554.42    6.73
  -3  -2  -5  540.89    9.26
  -3  -2  -5  584.00    6.49
  -3   2  -5  576.22    8.68
  -3  -2  -5  592.75   10.31
   3   2   5  504.21    9.46
   3  -2   5  554.95    9.73
   3   2   5  566.89   10.10
  -3  -2  -5  536.60    9.46
  -3   2  -5  554.42    9.82
   3  -2   5  524.64    7.86
  -3  -2  -5  520.77   10.04
  -3   2  -5  535.72   11.11
   3  -2   5  518.94   10.64
  -6  -1  -3  132.91    4.22
   6  -1   3  129.28    2.93
  -6   1  -3  104.76    4.44
  -6  -1  -3  130.65    4.25
   6   1   3  121.12    4.20
  -6   1  -3  144.65    5.67
  -6  -1  -3  141.41    5.61
  -6   1  -3  134.94    4.38
  -6  -1  -3  131.24    4.07
   6   1   3  128.22    4.13
   6  -1   3  137.54    5.53
   6   1   3  143.04    4.62
   6  -1   3  125.23    4.16
  -6   1  -3  135.75    2.97
   6  -1   3  119.04    4.59
   6   1   3  124.83    5.10
  -1  -2   7   50.29    3.12
   1  -2  -7   52.69    2.67
  -1   2   7   52.74    3.01
  -1  -2   7   55.77    1.82
  -1   2   7   60.40    3.20
   1   2  -7   53.33    2.24
  -1   2   7   63.54    3.53
   1  -2  -7   56.56    2.94
  -1   2   7   59.16    2.81
   1  -2  -7   67.40    3.45
  -1  -2   7   59.08    2.27
   1  -2  -7   61.35    3.34
   1   2  -7   57.13    3.38
  -1  -2   7   54.95    2.11
  -1  -2   7   64.39    3.73
  -1  -2   7   61.49    3.10
  -6   0   7    0.41    0.39
  -6   0   7   -0.18    0.39
   6   0  -7    0.45    0.25
  -6   0   7    0.63    0.32
   6   0  -7   -0.08    0.40
   6   0  -7    0.15    0.32
  -6   0   7    0.23    0.46
   6   0  -7    0.23    0.28
  -7   0   5   73.51    3.39
  -7   0   5   83.63    4.15
  -7   0   5   78.50    2.88
   7   0  -5   71.36    3.45
   7   0  -5   82.65    4.03
  -7   0   5   80.43    3.71
   7   0  -5   72.60    3.32
   7   0  -5   78.66    2.66
   0  -3  -1   25.85    1.87
   0  -3   1   24.36    2.07
   0  -3   1   28.98    2.07
   0   3  -1   24.16    1.95
   0  -3  -1   20.48    1.97
   0  -3  -1   26.45    1.55
   0  -3   1   31.03    2.13
   0  -3  -1   29.30    2.20
   0   3   1   31.79    2.04
   0  -3   1   29.34    1.77
   0  -3   1   24.79    1.70
   0  -3  -1   25.59    2.18
   0   3   1   26.04    2.23
   0   3  -1   25.56    2.08
   0  -3   1   21.57    1.96
  -7   1   3  264.09    6.29
   7  -1  -3  248.00    5.73
   7   1  -3  257.80    4.88
   7  -1  -3  276.13    7.81
  -7   1   3  254.31    6.05
  -7   1   3  260.07    5.98
   7   1  -3  256.93    5.98
   7   1  -3  288.81    6.89
  -7   1   3  249.72    7.55
  -7  -1   3  252.13    6.10
  -7  -1   3  269.84    4.88
   7  -1  -3  263.11    5.86
  -7  -1   3  269.75    7.39
   7   1  -3  275.49    7.30
  -7  -1   3  277.86    6.54
   7  -1  -3  257.58    5.83
  -6   0  -4  173.11    4.81
   6   0   4  186.86    5.16
  -6   0  -4  189.67    5.94
   6   0   4  184.75    5.95
   6   0   4  180.86    6.07
   6   0   4  179.49    4.26
  -6   0  -4  185.52    4.19
  -6   0  -4  167.58    6.14
   1   3   0    4.99    0.98
  -1  -3   0    5.08    0.81
   1  -3   0    5.91    0.68
   1  -3   0    4.16    0.89
   1   3   0    5.75    0.81
  -1   3   0    3.80    0.97
  -1  -3   0    4.66    0.78
  -1  -3   0    4.33    0.76
  -1  -3   0    5.34    1.00
  -1   3   0    4.90    0.88
  -1  -3   0    3.67    0.99
  -1  -3   0    4.44    0.95
   1  -3   0    3.80    0.53
   1  -3   0    5.95    1.06
   1  -3   0    3.94    0.94
   1  -3   0    6.90    1.18
  -2  -2   7   24.74    1.04
  -2   2   7   25.91    1.77
   2  -2  -7   23.92    1.65
  -2  -2   7   26.80    2.29
  -2  -2   7   27.36    2.02
   2  -2  -7   24.03    2.08
   2   2  -7   25.94    2.29
   2   2  -7   21.83    1.81
  -2  -2   7   25.29    1.63
  -2  -2   7   25.98    1.25
  -2   2   7   26.83    2.17
   2  -2  -7   21.77    1.94
  -2   2   7   24.49    2.15
   2  -2  -7   25.67    2.22
  -2   2   7   21.46    2.04
   2   2  -7   24.46    1.68
   1   3  -1   50.67    2.87
   1  -3  -1   51.19    1.88
  -1  -3   1   46.96    2.84
   1   3  -1   49.20    2.44
  -1  -3   1   58.54    3.02
   1  -3  -1   53.90    1.87
  -1   3   1   53.54    2.91
   1  -3  -1   50.40    3.08
  -1  -3   1   47.48    2.39
  -1  -3   1   54.90    2.65
   1  -3  -1   47.76    2.75
  -1   3   1   50.66    2.86
   1  -3  -1   46.22    2.69
  -1   3   1   46.48    2.99
  -1  -3   1   51.78    2.54
   1   3  -1   57.12    3.06
  -5   2  -2  174.93    4.89
  -5   2  -2  169.58    6.34
  -5   2  -2  183.97    5.42
   5  -2   2  161.59    6.16
  -5  -2  -2  173.33    5.97
   5  -2   2  193.67    5.33
   5   2   2  176.59    5.81
   5  -2   2  184.01    4.97
   5   2   2  186.28    5.48
   5   2   2  188.25    5.82
  -5   2  -2  184.19    3.61
  -5  -2  -2  168.30    5.30
   5  -2   2  175.03    3.40
  -5  -2  -2  171.47    4.82
  -2   2  -6    0.89    0.21
  -2  -2  -6    1.86    0.68
   2  -2   6    0.04    0.35
   2  -2   6    1.42    0.23
  -2  -2  -6    0.68    0.55
   2   2   6    0.84    0.37
  -2   2  -6    2.73    0.82
   2  -2   6    1.82    0.84
  -2  -2  -6    1.34    0.57
   2   2   6    0.84    0.45
   2   2   6    0.88    0.54
  -2  -2  -6    0.96    0.34
  -2   2  -6    2.10    0.54
  -2   2  -6    1.98    0.76
   2  -2   6    1.18    0.46
   2   2   6    1.41    0.71
   4  -2  -6   34.45    2.43
  -4  -2   6   39.28    2.85
   4   2  -6   35.20    2.70
  -4   2   6   33.28    2.66
   4  -2  -6   38.83    2.80
   4  -2  -6   37.22    1.71
  -4   2   6   33.86    2.56
   4   2  -6   35.36    2.09
  -4  -2   6   33.13    2.13
   4   2  -6   34.95    2.24
  -4  -2   6   35.48    1.14
  -4   2   6   33.53    1.65
   4   2  -6   36.57    1.31
  -4   2   6   36.74    2.50
  -4  -2   6   37.08    2.26
   4  -2  -6   38.14    2.66
   0  -2   7   27.54    1.44
   0  -2   7   29.22    2.42
   0   2  -7   28.48    1.48
   0   2   7   26.25    2.02
   0  -2   7   26.16    2.05
   0  -2  -7   22.78    2.00
   0   2   7   29.12    2.23
   0  -2   7   26.50    1.37
   0   2   7   23.79    1.92
   0   2  -7   24.57    2.25
   0  -2  -7   25.42    1.95
   0  -2  -7   27.62    1.93
   0  -2  -7   28.26    2.28
   0   2   7   25.03    2.20
   0  -2   7   29.78    2.62
   0   2  -7   27.56    1.56
   7   1   0  590.02    8.77
  -7   1   0  577.64    7.98
   7  -1   0  578.19    7.82
   7   1   0  592.67    9.61
   7   1   0  568.00    8.38
   7  -1   0  564.89   11.28
  -7   1   0  596.72   11.84
  -7  -1   0  570.28   11.09
  -7  -1   0  587.01    8.97
  -7   1   0  568.47    9.73
  -7   1   0  649.73    9.91
   7   1   0  559.77   10.52
   7  -1   0  598.65    9.59
  -7  -1   0  633.30    9.79
  -7  -1   0  586.19    8.21
   7  -1   0  581.49    8.94
  -5   1  -5    0.76    0.44
   5   1   5    0.27    0.33
   5   1   5    0.90    0.44
  -5  -1  -5    0.49    0.27
  -5  -1  -5    1.21    0.66
   5   1   5    1.22    0.60
   5  -1   5    0.70    0.25
  -5  -1  -5    0.53    0.36
   5   1   5    1.64    0.54
  -5   1  -5    1.02    0.21
   5  -1   5    0.79    0.62
   5  -1   5    1.21    0.37
   5  -1   5    0.26    0.43
  -5   1  -5    1.44    0.66
  -5   1  -5    2.03    0.77
   4   2   4   33.91    2.55
  -4   2  -4   40.63    1.21
   4   2   4   39.75    2.63
   4  -2   4   34.63    2.87
  -4  -2  -4   37.38    2.43
   4   2   4   41.17    1.55
  -4  -2  -4   41.89    2.66
  -4   2  -4   41.32    2.58
   4   2   4   41.24    1.74
   4  -2   4   35.92    2.18
   4  -2   4   37.59    1.08
  -4   2  -4   38.58    2.35
   4   2   4   34.51    2.58
   4  -2   4   36.13    2.41
  -4  -2  -4   42.38    2.96
  -4   2  -4   41.44    3.14
  -1  -3  -1   39.85    2.02
  -1   3  -1   42.07    2.72
  -1   3  -1   41.82    2.74
   1   3   1   34.26    2.51
  -1  -3  -1   38.93    2.69
   1   3   1   41.11    2.15
   1  -3   1   45.10    2.49
  -1  -3  -1   42.09    2.73
  -1  -3  -1   41.50    2.16
  -1   3  -1   41.51    1.98
   1   3   1   41.26    2.09
  -1  -3  -1   43.45    2.68
   1  -3   1   44.52    2.04
   1  -3   1   34.39    2.48
   1  -3   1   39.44    2.38
   1  -3   1   46.00    2.78
  -1   0  -9  345.41    8.76
   1   0   9  364.84    6.41
  -1   0  -9  351.16    6.17
  -1   0  -9  347.87    6.09
  -1   0  -9  347.46    7.52
   1   0   9  356.48    8.86
   1   0   9  367.07    7.98
   1   0   9  372.94    6.79
   1   1  -9   30.53    2.23
   1   1  -9   30.73    2.62
   1   1  -9   32.81    1.79
  -1  -1   9   33.71    2.75
  -1   1   9   33.58    2.32
  -1   1   9   30.05    2.16
   1  -1  -9   32.72    2.25
  -1  -1   9   29.81    1.42
   1  -1  -9   30.11    2.36
  -1   1   9   37.63    2.66
   1  -1  -9   36.78    2.50
   1  -1  -9   31.17    2.11
  -1  -1   9   30.70    1.76
  -1   1   9   35.58    2.59
   1   1  -9   30.20    1.35
  -1  -1   9   26.77    2.19
   0   3  -2  695.63   10.49
   0   3   2  688.55    9.64
   0  -3   2  639.30    8.81
   0   3  -2  667.03    9.02
   0  -3  -2  648.85   11.19
   0  -3  -2  660.99   10.51
   0  -3   2  646.22   10.20
   0  -3   2  624.12    9.28
   0   3   2  680.22   11.85
   0  -3  -2  673.51    7.84
   0  -3   2  674.56    9.84
   0  -3  -2  641.03   10.63
   0   3   2  687.93    7.66
   0  -3   2  685.60   10.25
   0   3  -2  660.08   10.25
   0  -3  -2  645.24    8.97
   2   1  -9    6.87    1.25
  -2   1   9    3.87    0.77
   2   1  -9    5.67    0.50
  -2   1   9    6.08    1.01
   2   1  -9    4.75    0.92
   2  -1  -9    4.62    0.82
   2   1  -9    6.24    0.85
  -2  -1   9    6.14    0.84
  -2  -1   9    4.99    0.55
  -2   1   9    6.77    1.16
  -2   1   9    4.33    0.99
   2  -1  -9    5.10    0.99
  -2  -1   9    4.43    0.96
  -2  -1   9    4.61    0.98
   2  -1  -9    6.42    1.05
   2  -1  -9    5.46    0.99
   2  -1   8   11.95    1.48
   2  -1   8   13.01    1.74
   2   1   8    9.96    1.29
   2   1   8   11.23    1.30
  -2   1  -8    9.90    1.02
  -2   1  -8   11.23    0.75
  -2  -1  -8   11.64    1.60
   2  -1   8   10.50    0.77
  -2  -1  -8    9.27    1.19
  -2  -1  -8   11.40    1.26
   2  -1   8   12.47    1.16
  -2   1  -8   10.58    1.54
  -2  -1  -8   11.08    1.32
   2   1   8   13.95    1.77
   2   1   8    9.96    1.23
   2  -1   8   11.79    1.75
  -4   0   9    0.24    0.60
   4   0  -9    0.34    0.27
   4   0  -9    0.60    0.60
  -4   0   9    0.16    0.29
  -4   0   9   -0.21    0.32
   4   0  -9    0.13    0.44
  -4   0   9   -0.08    0.32
   4   0  -9   -0.15    0.26
   1   3  -2  234.27    6.04
   1   3  -2  235.80    5.66
  -1  -3   2  226.44    5.71
  -1  -3   2  245.83    6.22
   1  -3  -2  235.32    3.86
   1  -3  -2  226.22    6.16
   1  -3  -2  228.12    5.94
   1  -3  -2  231.38    6.76
  -1  -3   2  234.93    5.51
  -1  -3   2  239.28    5.81
  -1   3   2  239.64    6.90
  -1  -3   2  244.39    5.75
  -1   3   2  217.76    5.91
  -1   3   2  234.62    6.25
   1   3  -2  231.08    6.04
   7   1  -4  154.64    5.09
   7  -1  -4  149.67    5.86
   7   1  -4  157.85    3.63
   7  -1  -4  156.99    4.83
  -7   1   4  149.21    4.66
   7   1  -4  146.82    5.39
   7  -1  -4  147.94    4.44
  -7   1   4  152.05    5.91
  -7  -1   4  165.28    5.12
  -7  -1   4  149.13    4.84
  -7   1   4  156.89    4.70
   7   1  -4  150.63    4.72
   7  -1  -4  160.20    4.63
  -7  -1   4  159.75    3.59
  -7   1   4  152.34    4.76
  -7  -1   4  147.63    5.49
  -7   0  -2    0.73    0.55
   7   0   2    0.70    0.54
   7   0   2    0.44    0.44
   7   0   2    0.60    0.56
   7   0   2    0.31    0.31
  -7   0  -2    0.84    0.65
  -7   0  -2    0.20    0.24
  -7   0  -2    0.34    0.29
  -4   0  -7   -0.26    0.55
   4   0   7   -0.82    0.67
  -4   0  -7    0.49    0.35
   4   0   7   -0.28    0.39
   4   0   7    0.29    0.40
   4   0   7    0.13    0.30
  -4   0  -7    0.28    0.25
  -4   0  -7    0.19    0.26
  -5  -2   5  137.61    5.33
  -5   2   5  142.76    3.16
   5  -2  -5  148.30    5.80
  -5   2   5  147.76    5.84
   5  -2  -5  130.26    4.57
   5   2  -5  142.67    3.15
   5  -2  -5  126.22    4.86
  -5  -2   5  134.65    5.31
   5   2  -5  145.00    3.97
  -5  -2   5  134.26    4.02
  -5   2   5  150.37    4.94
  -5   2   5  130.60    4.93
  -5  -2   5  134.74    4.52
  -5  -2   5  145.30    2.78
   5   2  -5  134.40    4.63
  -5   2   5  138.53    2.98
  -3  -2   7  132.71    1.99
   3  -2  -7  129.14    4.77
  -3  -2   7  126.63    4.36
   3  -2  -7  121.40    3.51
   3   2  -7  122.45    4.19
  -3  -2   7  122.67    2.26
   3   2  -7  134.28    5.31
   3  -2  -7  132.62    5.04
  -3   2   7  118.17    4.88
  -3   2   7  120.56    4.63
  -3   2   7  121.29    3.62
  -3  -2   7  129.36    4.03
   3   2  -7  119.75    3.90
  -3   2   7  117.62    4.79
   3  -2  -7  123.43    4.85
  -3  -2   7  117.59    4.93
   2  -3  -1   22.23    1.02
   2  -3  -1   18.35    1.84
   2  -3  -1   21.55    1.77
   2   3  -1   20.84    1.88
  -2  -3   1   21.27    1.76
  -2  -3   1   21.88    1.93
  -2  -3   1   21.66    1.89
   2  -3  -1   24.04    1.04
  -2  -3   1   20.97    1.43
  -2  -3   1   23.82    1.95
  -2   3   1   20.85    2.05
  -2   3   1   20.28    1.99
   2   3  -1   22.08    1.92
   2   3  -1   24.21    1.55
  -2   3   1   20.70    1.76
   2  -3  -1   22.99    2.10
   2  -3   0  411.64    8.97
   2   3   0  360.60    8.17
   2  -3   0  360.31    8.16
   2   3   0  376.83    8.05
   2  -3   0  390.96    5.10
  -2   3   0  386.98    8.55
  -2  -3   0  415.09    8.35
   2   3   0  387.32    7.29
  -2  -3   0  384.11    8.03
   2  -3   0  393.47    7.49
  -2   3   0  371.31    8.37
   2   3   0  377.36    5.57
  -2  -3   0  381.92    7.24
  -2  -3   0  384.88    5.69
  -2   3   0  376.75    7.28
   1  -3   2  245.58    6.44
   1   3   2  238.59    5.15
  -1   3  -2  236.40    5.18
   1  -3   2  241.15    5.53
  -1  -3  -2  226.37    6.45
   1  -3   2  249.69    5.68
   1  -3   2  249.35    5.25
  -1  -3  -2  231.76    5.23
  -1  -3  -2  229.77    6.60
   1   3   2  226.96    4.91
   1   3   2  227.57    6.62
  -1  -3  -2  228.52    4.80
  -1  -3  -2  227.55    6.33
   1  -3   2  220.74    6.22
  -1   3  -2  222.92    6.31
  -1   3  -2  235.42    6.23
   0  -1   9    0.49    0.51
   0  -1  -9    0.43    0.36
   0   1   9    0.68    0.58
   0  -1  -9    0.25    0.27
   0  -1   9    0.04    0.21
   0   1   9    0.60    0.39
   0   1   9    0.08    0.32
   0   1  -9    0.26    0.57
   0   1  -9    0.20    0.16
   0  -1   9    0.13    0.22
   0  -1  -9    0.50    0.37
   0   1  -9    1.04    0.37
   0   1  -9    0.51    0.44
   0  -1   9    0.13    0.37
   0   1   9    0.82    0.47
   0  -1  -9    0.72    0.54
  -3   0  -8    0.22    0.50
  -3   0  -8    0.23    0.28
   3   0   8    0.39    0.45
   3   0   8    0.26    0.47
   3   0   8    0.09    0.27
   3   0   8    0.04    0.42
   3   0   8    1.49    0.83
  -3   0  -8   -0.39    0.43
   5   0   6   -0.12    0.55
  -5   0  -6   -0.03    0.21
  -5   0  -6    0.22    0.28
  -5   0  -6    0.75    0.63
  -5   0  -6    0.37    0.40
  -5   0  -6   -0.05    0.28
   5   0   6    0.11    0.35
   5   0   6   -0.05    0.31
  -3  -1   9   50.20    2.55
  -3  -1   9   54.36    1.52
  -3   1   9   45.71    2.68
   3  -1  -9   47.76    3.04
   3   1  -9   50.85    2.56
  -3  -1   9   54.63    3.18
  -3   1   9   47.13    2.81
   3  -1  -9   49.85    2.66
  -3   1   9   52.94    3.37
   3  -1  -9   50.74    2.94
  -3   1   9   51.32    3.02
   3  -1  -9   50.28    2.90
   3   1  -9   50.43    3.36
   3   1  -9   44.65    2.76
  -3  -1   9   51.74    3.39
   3   1  -9   47.70    1.16
  -7  -1  -1  207.01    5.54
  -7  -1  -1  187.70    5.00
   7   1   1  201.66    6.48
   7   1   1  195.53    5.21
   7   1   1  195.69    5.14
  -7  -1  -1  200.39    5.01
  -7   1  -1  202.91    6.98
   7  -1   1  193.87    5.76
  -7  -1  -1  190.78    6.59
   7   1   1  188.04    5.39
  -7   1  -1  197.80    6.02
   7  -1   1  194.13    4.31
   7  -1   1  194.26    6.84
  -7   1  -1  201.05    4.49
   7  -1   1  202.90    5.43
  -1   2  -7    2.60    0.38
   1  -2   7    2.86    0.88
   1   2   7    3.26    0.82
  -1  -2  -7    2.23    0.69
   1   2   7    2.37    0.79
  -1  -2  -7    4.37    1.00
  -1  -2  -7    2.66    0.76
   1   2   7    1.84    0.56
   1  -2   7    3.43    0.44
  -1   2  -7    3.33    0.59
   1  -2   7    3.75    0.60
  -1   2  -7    2.64    0.77
   1  -2   7    4.05    0.90
  -1  -2  -7    3.41    0.67
   1  -2   7    3.55    1.02
   1   2   7    3.71    0.79
   6  -2  -2  424.90   10.04
  -6  -2   2  439.05    9.58
   6   2  -2  441.73    5.57
   6  -2  -2  433.62    6.01
   6   2  -2  442.35    7.26
   6  -2  -2  417.53    8.87
   6   2  -2  468.23    9.73
  -6  -2   2  446.26    6.63
  -6   2   2  438.56   10.48
   6  -2  -2  453.19    8.75
  -6  -2   2  404.80    8.11
  -6   2   2  443.76    7.55
   6  -2  -2  456.26    7.52
   6   2  -2  411.71    8.57
  -6  -2   2  449.93    6.06
  -6   2   2  441.99    6.35
   6  -2  -1   16.71    2.07
   6   2  -1   16.92    1.86
  -6   2   1   12.95    1.90
  -6   2   1   15.21    1.28
  -6  -2   1   17.29    1.11
  -6   2   1   14.18    1.32
   6   2  -1   15.58    1.65
   6  -2  -1   13.85    1.25
  -6  -2   1   13.83    1.27
   6  -2  -1   17.05    1.73
   6  -2  -1   15.04    1.20
  -6  -2   1   16.85    1.94
   6   2  -1   17.02    1.01
   6  -2  -1   15.38    1.65
   6   2  -1   17.62    1.53
  -6  -2   1   18.90    1.80
  -7   0   6   -0.25    0.39
   7   0  -6   -0.09    0.27
  -7   0   6    0.15    0.36
  -7   0   6    0.60    0.66
  -7   0   6   -0.20    0.47
   7   0  -6    0.55    0.39
   7   0  -6   -0.11    0.41
  -7   0   6    0.29    0.25
  -2  -3   2  160.44    4.97
  -2   3   2  150.36    5.54
   2   3  -2  155.99    5.12
   2   3  -2  124.10    3.75
  -2   3   2  154.37    5.46
  -2  -3   2  154.66    4.90
   2  -3  -2  135.88    4.91
  -2  -3   2  143.38    4.69
   2   3  -2  143.32    4.66
   2  -3  -2  138.24    4.77
  -2  -3   2  147.84    4.74
  -2   3   2  153.09    5.00
  -2  -3   2  148.94    4.06
   2  -3  -2  153.21    5.60
   2   3   1    8.22    1.09
  -2  -3  -1   10.47    1.45
  -2   3  -1    8.22    1.26
  -2  -3  -1   10.27    1.44
   2  -3   1    8.54    1.10
  -2  -3  -1    8.45    1.10
   2   3   1   10.74    0.90
  -2  -3  -1    7.64    0.76
   2  -3   1    7.67    1.20
   2  -3   1    7.68    1.25
  -2  -3  -1   10.26    1.37
   2  -3   1    9.24    1.13
  -2   3  -1    9.10    0.89
  -2   3  -1    6.90    1.17
   2   3   1    9.21    1.38
   2  -3   1    8.91    0.90
  -5  -1   8   81.28    3.89
  -5   1   8   80.08    3.68
  -5  -1   8   92.81    3.77
   5  -1  -8   81.04    3.49
  -5   1   8   85.05    4.40
  -5   1   8   88.53    3.75
  -5   1   8   83.53    3.50
   5   1  -8   87.99    3.91
   5  -1  -8   82.13    4.14
   5  -1  -8   85.57    3.80
   5   1  -8   74.29    3.98
  -5  -1   8   87.23    4.38
   5  -1  -8   84.18    3.58
   5   1  -8   78.29    3.42
   0  -3  -3    5.36    0.92
   0   3  -3    3.24    0.87
   0  -3   3    3.25    0.72
   0   3   3    4.00    0.77
   0   3  -3    3.70    0.81
   0   3   3    4.43    1.03
   0  -3  -3    3.55    0.60
   0   3   3    4.87    0.71
   0  -3  -3    6.47    1.22
   0   3   3    4.44    0.91
   0   3  -3    5.37    0.91
   0  -3   3    2.47    0.68
   0  -3  -3    4.22    0.98
   0   3  -3    2.29    0.71
   0  -3   3    2.87    0.78
   0  -3   3    5.01    0.92
  -1  -3   3    0.25    0.43
  -1   3   3   -0.43    0.55
   1   3  -3   -0.03    0.27
   1   3  -3    0.39    0.38
  -1  -3   3    0.32    0.35
   1   3  -3    0.03    0.33
  -1   3   3    0.21    0.31
  -1  -3   3   -0.31    0.35
   1  -3  -3   -0.06    0.41
   1  -3  -3    0.56    0.55
  -1   3   3    0.25    0.15
   1  -3  -3    0.20    0.44
   1   3  -3   -0.19    0.32
   1  -3  -3    0.34    0.25
  -1  -3   3    0.16    0.32
  -1   3   3   -0.11    0.36
   5   2   3    0.18    0.40
   5   2   3    0.32    0.55
   5  -2   3    0.64    0.42
  -5   2  -3    0.44    0.15
   5  -2   3    0.41    0.40
   5  -2   3    0.00    0.28
   5   2   3   -0.45    0.35
  -5  -2  -3    0.81    0.57
  -5   2  -3    0.87    0.58
  -5   2  -3    0.29    0.33
   5   2   3    0.06    0.12
   5  -2   3    0.37    0.15
  -5  -2  -3    0.27    0.30
  -5  -2  -3    0.24    0.43
   5   2   3   -0.15    0.20
  -5   2  -3    0.83    0.53
  -6   1   7    8.34    1.10
   6  -1  -7   10.17    1.39
  -6   1   7   10.60    1.37
   6   1  -7    8.43    1.19
  -6  -1   7    7.79    1.26
  -6  -1   7    8.65    0.65
  -6  -1   7    9.22    1.25
  -6   1   7    9.62    1.23
  -6   1   7    8.78    1.15
   6  -1  -7    8.21    1.16
   6  -1  -7    9.13    1.53
  -6  -1   7   10.41    1.40
  -6  -1   7    9.81    1.54
  -6   1   7    9.85    1.61
   6   1  -7   10.07    1.28
   6   1  -7   10.33    0.64
   7   1  -5  178.69    5.95
   7  -1  -5  180.04    4.98
  -7  -1   5  184.90    3.74
  -7   1   5  183.98    5.37
   7  -1  -5  170.84    5.19
  -7  -1   5  191.79    5.60
  -7   1   5  177.65    4.99
   7  -1  -5  171.34    5.17
  -7   1   5  182.19    6.61
  -7  -1   5  192.72    5.74
  -7  -1   5  174.98    6.04
   7  -1  -5  183.49    6.58
   7   1  -5  189.63    5.49
   7   1  -5  186.74    3.73
   7   1  -5  189.51    5.69
   6  -2  -3   17.47    1.84
  -6   2   3   18.24    1.23
   6   2  -3   21.27    1.37
   6   2  -3   16.79    1.79
  -6  -2   3   16.91    1.21
   6  -2  -3   19.72    1.88
   6   2  -3   20.45    1.49
   6  -2  -3   23.07    1.79
  -6  -2   3   19.87    2.11
  -6  -2   3   17.50    1.72
  -6   2   3   21.97    2.39
  -6   2   3   20.53    1.76
   6   2  -3   20.65    2.10
   6  -2  -3   19.88    1.24
  -6  -2   3   17.93    1.31
   6  -2  -3   19.24    2.16
  -6   2   0   20.43    2.36
   6   2   0   19.81    1.70
  -6   2   0   18.48    1.38
   6  -2   0   15.63    1.27
  -6  -2   0   18.08    1.52
  -6  -2   0   17.70    1.75
  -6  -2   0   20.26    1.08
   6   2   0   20.33    2.03
  -6  -2   0   16.03    1.87
   6  -2   0   19.11    1.50
  -6   2   0   21.07    1.93
   6   2   0   18.37    1.83
  -6   2   0   22.13    1.67
   6  -2   0   18.17    2.15
   6   2   0   20.51    1.05
   6  -2   0   17.27    1.70
  -6   1  -4    2.83    0.90
   6   1   4    3.78    0.91
  -6  -1  -4    4.12    0.76
   6  -1   4    5.79    0.61
  -6   1  -4    3.27    0.84
  -6  -1  -4    2.15    0.72
   6   1   4    6.39    1.11
   6   1   4    3.35    0.75
  -6  -1  -4    3.55    0.76
   6  -1   4    5.22    0.91
   6  -1   4    4.62    1.04
  -6  -1  -4    5.15    0.88
  -6   1  -4    3.58    0.73
   6  -1   4    4.29    1.07
  -6   1  -4    4.63    0.53
   6   1   4    4.14    0.84
  -1   3  -3   97.08    3.62
  -1  -3  -3   91.27    4.26
   1  -3   3   91.75    3.31
  -1  -3  -3   85.91    2.96
   1  -3   3   97.14    3.59
   1   3   3   89.97    3.12
   1   3   3   91.18    3.28
  -1  -3  -3   91.50    4.32
  -1   3  -3   84.57    4.26
  -1  -3  -3   84.22    3.27
   1   3   3   88.79    4.38
   1  -3   3   87.03    3.89
   1  -3   3  100.93    4.42
   1  -3   3   87.48    3.23
  -1  -3  -3   87.78    4.10
  -1   3  -3   96.98    3.98
  -2   3   3   10.18    1.45
  -2  -3   3   13.30    1.47
   2   3  -3   12.63    1.46
  -2  -3   3   12.36    1.36
  -2  -3   3   11.69    1.52
   2  -3  -3   11.40    1.42
  -2   3   3   14.31    1.63
  -2   3   3   13.68    1.81
  -2  -3   3   12.76    1.43
   2  -3  -3   11.78    1.63
   2  -3  -3   10.95    1.44
   2   3  -3   13.87    1.45
  -2  -3   3   11.91    1.07
  -2  -3   3   12.15    1.30
   2  -3   2   12.25    1.61
  -2  -3  -2   10.82    0.89
   2   3   2    9.26    1.17
  -2  -3  -2    9.11    1.38
   2  -3   2   11.33    1.44
   2   3   2   12.65    0.99
   2  -3   2   11.34    1.16
   2  -3   2   11.15    1.17
  -2  -3  -2   12.58    1.64
  -2   3  -2   13.28    1.21
  -2  -3  -2   14.07    1.73
   2   3   2   13.32    1.72
  -2   3  -2   11.43    1.62
  -2  -3  -2   12.43    1.39
  -2   3  -2   12.59    1.53
   2  -3   2   12.55    1.29
   6   0  -8  603.39    7.08
   6   0  -8  528.38   10.18
   6   0  -8  563.98   10.43
  -6   0   8  532.36   10.82
   6   0  -8  602.18   10.11
  -6   0   8  613.78   11.08
   6   0  -8  558.42    7.50
  -6   0   8  625.98   10.21
  -2   0  10   36.67    2.76
   2   0 -10   36.19    2.25
  -2   0  10   39.69    2.98
   2   0 -10   38.30    2.88
   2   0 -10   37.46    1.90
   2   0 -10   40.34    2.76
  -2   0  10   38.05    2.37
  -2   0  10   34.68    1.96
  -3  -2  -6   71.40    3.86
   3  -2   6   72.12    4.17
  -3  -2  -6   72.64    3.50
  -3   2  -6   81.93    4.56
  -3  -2  -6   70.46    3.59
  -3   2  -6   70.29    3.70
   3   2   6   73.73    2.75
   3   2   6   69.40    3.70
   3  -2   6   62.83    2.74
  -3  -2  -6   80.91    3.93
   3   2   6   69.54    3.69
  -3  -2  -6   77.44    2.66
  -3   2  -6   67.31    3.01
   3  -2   6   76.89    3.86
  -8   0   2  178.07    6.16
  -8   0   2  171.19    4.74
   8   0  -2  195.99    5.42
   8   0  -2  183.13    5.91
   8   0  -2  168.11    4.50
  -8   0   2  203.70    5.51
  -8   0   2  170.70    5.85
   8   0  -2  159.62    5.68
   1   1   9   69.83    3.44
   1   1   9   72.20    3.50
  -1  -1  -9   72.72    3.34
   1  -1   9   77.73    4.43
  -1   1  -9   73.88    4.25
   1   1   9   74.94    3.40
   1  -1   9   82.22    4.36
   1  -1   9   73.34    3.79
   1  -1   9   70.89    2.63
  -1  -1  -9   74.37    3.41
  -1   1  -9   72.00    2.28
  -1  -1  -9   68.38    3.87
  -1   1  -9   72.45    2.58
  -1  -1  -9   69.01    3.27
   1  -1   9   74.95    2.40
   1   1   9   74.79    4.08
   1   0 -10    0.20    0.35
   1   0 -10    0.49    0.35
   1   0 -10   -0.40    0.45
  -1   0  10    0.29    0.49
   1   0 -10    0.13    0.27
  -1   0  10    0.13    0.27
  -1   0  10    0.24    0.52
  -1   0  10   -0.31    0.26
  -2   0  -9    0.07    0.55
  -2   0  -9    0.20    0.34
   2   0   9   -0.07    0.33
   2   0   9    0.30    0.31
  -2   0  -9    0.00    0.27
   2   0   9   -0.13    0.40
  -2   0  -9    0.15    0.25
   2   0   9   -0.06    0.28
   7   0   3   19.52    2.08
  -7   0  -3   15.00    1.50
  -7   0  -3   16.60    1.35
   7   0   3   17.99    1.68
  -7   0  -3   20.32    2.17
  -7   0  -3   14.68    1.75
   7   0   3   17.17    1.88
   7   0   3   15.61    1.35
  -6   0  -5    0.63    0.48
  -6   0  -5   -0.31    0.44
  -6   0  -5   -0.15    0.25
   6   0   5    0.32    0.29
   6   0   5    0.37    0.44
   6   0   5    0.03    0.36
   6   0   5    0.18    0.46
  -6   0  -5    0.81    0.51
  -4   2   7  101.20    4.81
  -4  -2   7  104.04    3.83
   4  -2  -7  105.67    3.22
  -4  -2   7   99.08    3.87
   4   2  -7  108.24    4.04
  -4   2   7  105.79    3.32
   4  -2  -7  101.98    4.48
  -4   2   7   99.78    4.40
  -4  -2   7  115.05    5.02
   4  -2  -7  110.58    4.88
  -4   2   7  105.32    4.39
   4   2  -7  115.22    4.06
   4   2  -7  108.04    4.87
   4  -2  -7  101.62    4.33
  -3  -3   1   59.51    3.03
   3  -3  -1   58.70    3.53
  -3  -3   1   60.36    1.78
  -3   3   1   64.35    3.63
  -3  -3   1   66.13    2.17
   3  -3  -1   63.72    3.04
  -3   3   1   60.04    2.98
   3   3  -1   56.78    3.06
  -3  -3   1   67.81    3.42
   3   3  -1   63.95    3.46
  -3  -3   1   66.67    3.35
   3   3  -1   60.46    3.16
  -3   3   1   60.03    3.63
   3  -3  -1   61.43    3.59
   5   2  -6   78.63    3.13
   5   2  -6   73.11    2.02
   5   2  -6   78.00    3.56
  -5   2   6   77.93    3.89
   5  -2  -6   71.02    3.69
   5  -2  -6   78.05    4.26
  -5   2   6   71.13    4.18
  -5   2   6   76.63    2.56
  -5  -2   6   82.65    3.57
   5  -2  -6   81.99    3.75
  -5   2   6   78.39    2.49
  -5  -2   6   79.76    4.10
  -5  -2   6   79.26    1.75
  -5   2   6   83.10    3.79
  -5  -2   6   84.05    4.31
  -5  -2   6   84.26    3.44
  -4  -1   9  297.26    6.53
   4   1  -9  284.51    8.01
   4  -1  -9  273.99    7.45
  -4   1   9  274.81    6.52
  -4   1   9  300.92    8.23
   4   1  -9  263.05    6.12
  -4   1   9  271.19    6.87
   4  -1  -9  287.71    6.89
  -4  -1   9  290.93    7.56
  -4   1   9  274.50    6.92
   4  -1  -9  301.71    7.19
  -4  -1   9  291.27    8.10
   4  -1  -9  290.22    6.69
   4   1  -9  272.57    7.05
  -5   0   9  293.98    6.89
  -5   0   9  320.64    5.39
   5   0  -9  304.02    7.04
  -5   0   9  301.14    7.81
   5   0  -9  306.00    7.88
   5   0  -9  304.74    7.76
  -5   0   9  320.04    8.42
   5   0  -9  324.77    5.54
   8   0  -3   -0.15    0.26
   8   0  -3   -0.19    0.43
  -8   0   3   -0.27    0.52
  -8   0   3   -0.12    0.25
   8   0  -3    0.26    0.38
   8   0  -3    0.15    0.26
  -8   0   3   -0.17    0.64
  -8   0   3   -0.28    0.38
  -6  -2   4  215.43    6.82
  -6   2   4  211.47    4.12
   6   2  -4  216.80    4.52
   6  -2  -4  228.35    6.31
  -6   2   4  208.22    7.34
  -6  -2   4  211.79    3.97
   6  -2  -4  196.66    6.18
   6   2  -4  209.09    6.10
  -6   2   4  209.13    4.12
   6   2  -4  196.98    6.36
  -6   2   4  205.15    5.63
   6  -2  -4  196.74    6.84
  -6  -2   4  207.83    5.89
   6   2  -4  209.49    4.56
   6  -2  -4  199.35    5.56
  -6  -2   4  204.79    4.87
   4  -2   5   50.14    3.54
   4   2   5   54.17    3.32
   4   2   5   47.15    3.05
  -4   2  -5   48.65    3.00
  -4  -2  -5   45.53    3.18
  -4  -2  -5   56.41    3.23
  -4   2  -5   52.28    3.66
  -4   2  -5   49.77    2.71
   4   2   5   44.23    1.87
  -4  -2  -5   52.12    3.14
   4  -2   5   48.41    3.04
   4   2   5   49.19    2.20
   4  -2   5   48.36    2.57
  -4  -2  -5   46.76    2.83
  -7  -1  -2   33.12    2.13
   7   1   2   32.05    2.68
   7   1   2   28.59    2.13
   7   1   2   29.96    2.12
   7  -1   2   33.45    2.27
  -7  -1  -2   31.00    2.08
   7  -1   2   22.73    2.36
  -7  -1  -2   31.28    2.77
   7  -1   2   30.29    1.68
  -7   1  -2   28.47    2.11
   7  -1   2   24.82    2.15
   7   1   2   30.80    2.16
  -7   1  -2   23.41    2.14
  -7   1  -2   29.56    1.66
  -7  -1  -2   27.87    2.04
  -7   1  -2   32.66    2.82
  -8   0   1    0.94    0.51
  -8   0   1    0.09    0.26
   8   0  -1    0.18    0.33
   8   0  -1   -0.22    0.45
   8   0  -1    0.23    0.40
  -8   0   1    0.08    0.51
  -8   0   1   -0.03    0.44
   8   0  -1    0.22    0.30
  -3  -3   0  279.63    6.71
  -3   3   0  275.70    7.38
  -3   3   0  271.25    6.10
  -3   3   0  245.97    7.32
  -3  -3   0  276.64    7.00
   3  -3   0  268.61    4.08
  -3  -3   0  297.32    6.99
   3   3   0  260.17    6.76
   3  -3   0  287.88    7.88
   3   3   0  270.54    7.38
  -3  -3   0  280.25    3.91
  -3   3   0  264.62    4.03
   3  -3   0  274.64    7.42
   3  -3   0  285.86    6.13
   3   3   0  277.29    6.62
  -6  -2  -1   10.01    0.75
   6   2   1    9.90    0.74
   6   2   1   10.63    1.49
  -6   2  -1    8.85    1.14
   6  -2   1    5.91    1.30
  -6   2  -1    9.90    0.95
  -6  -2  -1    8.36    1.09
  -6  -2  -1   11.14    1.42
  -6   2  -1   10.69    1.68
  -6   2  -1   12.15    1.48
   6   2   1   11.14    1.31
   6   2   1   12.14    1.52
   6  -2   1   10.90    1.02
   6  -2   1   12.64    1.47
   6  -2   1   10.95    1.22
  -6  -2  -1   12.77    1.69
  -4   1  -7   14.58    1.97
  -4  -1  -7   11.41    1.28
   4   1   7   16.13    1.64
  -4   1  -7   13.46    1.30
   4  -1   7   16.53    2.04
  -4   1  -7   16.80    1.99
   4  -1   7   12.01    1.27
   4  -1   7    9.97    1.58
   4   1   7   13.26    1.81
  -4  -1  -7   13.31    1.44
   4   1   7   16.55    1.51
  -4  -1  -7   16.31    2.02
  -4   1  -7   12.73    0.65
  -4   1  -7   14.10    0.68
   4   1   7   17.35    1.76
  -4  -1  -7   12.85    1.41
  -3  -3   2    9.06    1.27
   3  -3  -2   12.20    1.40
  -3   3   2   10.74    1.30
  -3  -3   2   11.21    1.53
  -3  -3   2    8.52    1.14
  -3  -3   2   10.15    0.86
  -3  -3   2    8.27    1.24
   3  -3  -2    8.79    1.44
   3  -3  -2   12.48    1.62
   3   3  -2   11.56    1.56
  -3   3   2    9.65    1.41
  -3   3   2    9.94    1.52
  -3  -3   2    9.27    0.95
   3   3  -2    9.49    1.27
  -1   2   8  213.03    6.58
  -1  -2   8  252.38    7.87
  -1  -2   8  220.42    6.24
   1   2  -8  220.27    4.64
   1   2  -8  241.81    4.20
   1   2  -8  233.54    7.18
  -1   2   8  219.81    6.34
   1  -2  -8  209.30    6.27
   1  -2  -8  221.90    6.02
  -1  -2   8  228.66    4.60
  -1   2   8  209.63    6.22
  -1   2   8  219.21    5.85
  -1  -2   8  222.80    6.97
  -1  -2   8  221.56    3.64
   1  -2  -8  231.19    6.62
   1  -2  -8  218.22    5.79
  -3   0  10    0.25    0.53
   3   0 -10    0.37    0.44
  -3   0  10    0.01    0.30
  -3   0  10   -0.15    0.22
   3   0 -10   -0.25    0.37
   3   0 -10    0.04    0.18
   3   0 -10    0.25    0.41
  -3   0  10   -0.41    0.41
   1   3  -4  328.36    7.28
   1  -3  -4  352.04    8.34
   1   3  -4  368.24    8.01
  -1  -3   4  320.70    7.81
  -1   3   4  359.69    5.08
   1  -3  -4  351.82    5.31
  -1   3   4  339.33    7.50
   1  -3  -4  354.56    7.55
   1   3  -4  334.66    7.48
  -1  -3   4  286.66    7.22
  -1   3   4  340.11    8.80
  -1   3   4  332.60    7.90
   1   3  -4  347.01    6.87
  -1  -3   4  355.94    6.74
  -1  -3   4  374.36    7.30
   1  -3  -4  354.46    8.78
  -2   2   8  466.06    9.43
  -2  -2   8  449.56    5.22
   2   2  -8  437.08    7.17
   2  -2  -8  442.23    8.85
   2   2  -8  421.55    9.76
  -2  -2   8  463.96    4.44
  -2   2   8  484.68    9.91
  -2  -2   8  460.91    7.23
  -2  -2   8  494.68   10.37
   2  -2  -8  445.97    7.80
  -2   2   8  448.80    7.99
  -2   2   8  432.11    9.35
   2  -2  -8  449.56    9.22
  -2  -2   8  446.59    8.71
   2  -2  -8  479.06    9.65
   2   2  -8  440.36    8.32
   0   3   4  103.32    3.19
   0   3  -4  106.15    4.14
   0  -3   4  120.96    4.80
   0  -3   4  104.91    3.99
   0  -3   4  112.27    4.20
   0  -3  -4  113.28    4.97
   0   3  -4  110.33    3.82
   0   3   4  119.47    5.18
   0  -3  -4  109.82    4.65
   0   3   4  111.19    3.99
   0   3   4  106.77    4.54
   0   3  -4  107.58    3.94
   0   3  -4  109.05    4.66
   0  -3  -4  104.14    3.72
   0  -3  -4  104.21    3.41
   0  -3   4  101.06    3.43
  -2   2  -7  276.73    8.39
   2   2   7  245.71    6.71
   2  -2   7  262.43    5.27
  -2   2  -7  248.08    3.03
  -2   2  -7  242.06    7.06
  -2  -2  -7  247.27    6.63
   2  -2   7  245.76    7.08
   2   2   7  248.90    6.98
  -2  -2  -7  269.54    5.47
   2  -2   7  256.48    8.03
   2  -2   7  261.61    2.90
   2   2   7  264.28    5.93
  -2  -2  -7  252.21    7.11
  -2   2  -7  260.25    5.59
  -2  -2  -7  263.87    7.06
   2   2   7  259.72    7.27
   3  -1   8   37.77    3.02
  -3  -1  -8   40.09    2.40
   3   1   8   40.00    2.50
  -3  -1  -8   40.38    2.54
   3  -1   8   45.79    2.37
   3   1   8   41.46    2.68
   3  -1   8   38.81    2.72
  -3  -1  -8   36.16    2.34
  -3  -1  -8   37.28    3.00
  -3   1  -8   40.87    3.13
   3  -1   8   37.80    1.35
  -3   1  -8   40.90    2.22
   3  -1   8   37.14    3.02
   3   1   8   39.11    3.06
   3   1   8   35.82    2.28
  -3   1  -8   41.22    1.32
   5  -1   6   11.04    1.58
  -5  -1  -6    8.57    1.18
   5   1   6    9.35    1.52
  -5   1  -6    7.91    1.35
  -5  -1  -6    9.03    1.21
  -5   1  -6    9.19    0.59
  -5   1  -6    8.13    0.59
   5   1   6    8.77    1.25
   5  -1   6    8.31    1.46
   5  -1   6   11.15    1.27
   5   1   6    8.44    1.33
  -5  -1  -6   10.38    1.26
  -5   1  -6   10.58    1.64
  -5   1  -6    6.90    0.95
  -5  -1  -6   10.04    1.65
   5   1   6    9.17    1.05
   0   0 -10  293.53    6.09
   0   0 -10  290.42    5.63
   0   0  10  306.65    6.32
   0   0  10  311.19    7.82
   0   0 -10  298.63    7.38
   0   0 -10  282.19    8.17
   0   0  10  301.53    8.44
   0   0  10  296.77    6.14
  -3   3  -1  578.15   11.35
  -3   3  -1  563.10    8.40
   3  -3   1  504.53    9.29
   3  -3   1  573.97    8.39
  -3  -3  -1  560.14    9.68
  -3   3  -1  551.81    6.91
   3   3   1  548.13   10.83
  -3  -3  -1  589.75   10.43
   3  -3   1  558.20    7.00
  -3  -3  -1  588.86   10.02
   3   3   1  583.57    9.59
   3   3   1  514.41    9.94
   3  -3   1  532.72   10.79
   3  -3   1  514.51    9.98
   8   0  -4   -0.13    0.40
  -8   0   4   -0.37    0.30
   8   0  -4    0.60    0.40
   8   0  -4    0.24    0.28
   8   0  -4    0.15    0.38
  -8   0   4    0.70    0.47
  -8   0   4    0.05    0.30
  -8   0   4    0.29    0.59
  -8   0   0    4.02    1.06
   8   0   0    3.23    0.93
  -8   0   0    4.47    1.07
  -8   0   0    5.21    0.90
   8   0   0    2.70    0.81
  -8   0   0    3.77    0.74
   8   0   0    3.64    0.69
   8   0   0    5.36    0.87
  -7   1   6    1.70    0.82
   7   1  -6    2.62    0.79
  -7  -1   6    2.13    0.67
  -7  -1   6    0.95    0.45
  -7   1   6    2.74    0.79
  -7  -1   6    2.45    0.45
  -7   1   6    2.08    0.68
   7   1  -6    2.66    0.77
   7   1  -6    2.06    0.39
  -7  -1   6    1.77    0.71
  -7  -1   6    2.99    0.82
  -7   1   6    1.07    0.45
   7  -1  -6    3.50    0.98
   7  -1  -6    2.73    0.82
   7  -1  -6    4.30    0.83
   7  -1  -6    2.52    0.65
  -7   0   7  650.18   11.50
   7   0  -7  654.94    8.71
   7   0  -7  635.32   11.50
   7   0  -7  643.53    7.50
   7   0  -7  612.62   10.28
  -7   0   7  660.08   10.63
  -7   0   7  648.90   11.07
   0  -2   8   21.96    2.23
   0  -2  -8   31.31    2.35
   0  -2  -8   29.61    2.43
   0  -2   8   28.46    1.48
   0  -2  -8   24.64    2.14
   0  -2  -8   26.49    2.01
   0  -2   8   20.63    2.50
   0   2   8   24.68    2.06
   0   2  -8   20.78    2.23
   0   2   8   26.49    2.36
   0   2  -8   27.90    1.50
   0   2   8   27.86    2.26
   0   2   8   25.30    2.16
   0  -2   8   25.25    1.40
   0   2  -8   27.87    1.59
   0  -2   8   30.18    2.39
  -2  -3   4    6.37    1.18
   2  -3  -4    5.75    1.02
   2  -3  -4    6.28    1.18
  -2   3   4    6.87    1.21
   2   3  -4    5.91    0.90
  -2   3   4    5.95    1.09
  -2  -3   4    6.37    0.88
  -2  -3   4    5.98    0.94
   2  -3  -4    8.18    0.62
   2   3  -4    5.12    1.02
  -2  -3   4    5.80    0.93
  -2   3   4    3.92    0.99
   2  -3  -4    6.34    1.09
  -2  -3   4    7.47    1.10
  -2   3   4    7.28    0.57
  -2   3  -3   94.94    3.55
   2  -3   3   89.25    3.42
  -2   3  -3   90.17    4.47
   2  -3   3   93.87    4.08
   2   3   3   83.97    4.29
   2  -3   3   91.99    4.42
  -2  -3  -3   84.88    2.50
   2   3   3   94.51    3.68
   2   3   3   98.48    2.83
   2  -3   3   89.73    3.75
   2  -3   3   91.91    3.16
  -2  -3  -3   97.85    4.42
  -2  -3  -3   92.79    3.80
  -2  -3  -3   90.60    4.26
  -2  -3  -3   89.14    4.38
   2  -3   3   95.21    3.24
   3  -3  -3  149.46    5.12
  -3  -3   3  135.52    4.65
  -3   3   3  139.80    5.50
  -3  -3   3  131.59    3.97
  -3   3   3  131.35    4.73
  -3   3   3  146.03    5.71
   3   3  -3  138.50    4.95
  -3  -3   3  151.94    3.63
   3   3  -3  139.48    4.46
   3  -3  -3  145.18    5.46
  -3  -3   3  142.03    5.13
  -3  -3   3  150.59    5.19
   3  -3  -3  149.14    5.66
  -3  -3   3  149.12    4.50
  -5   2  -4   67.42    3.50
   5  -2   4   66.64    3.21
  -5   2  -4   68.39    3.32
   5   2   4   71.26    3.64
   5  -2   4   70.99    1.57
   5   2   4   64.63    2.36
   5  -2   4   65.50    4.06
   5   2   4   68.28    3.65
  -5   2  -4   58.28    3.98
   5   2   4   72.57    2.13
  -5   2  -4   70.53    1.72
  -5  -2  -4   63.44    3.20
   5   2   4   71.58    3.90
  -5  -2  -4   69.56    3.51
   5  -2   4   69.00    3.52
  -5  -2  -4   70.11    4.06
   3   2  -8   77.56    4.33
   3  -2  -8   78.20    3.97
  -3   2   8   75.35    3.13
  -3  -2   8   76.82    3.14
  -3   2   8   78.52    4.14
   3  -2  -8   83.29    4.02
  -3   2   8   76.05    4.00
   3   2  -8   74.99    3.44
  -3  -2   8   81.22    4.26
   3   2  -8   77.61    3.29
   3  -2  -8   77.56    3.91
  -3   2   8   73.71    3.76
   3  -2  -8   74.93    3.05
  -3  -2   8   85.13    3.82
   1  -3   4   22.80    1.95
   1  -3   4   17.14    1.94
   1  -3   4   19.11    1.67
  -1   3  -4   21.92    2.19
   1  -3   4   19.91    1.76
  -1  -3  -4   22.88    2.19
  -1  -3  -4   23.23    2.26
   1   3   4   21.46    2.19
   1  -3   4   19.22    1.43
  -1  -3  -4   20.59    1.51
   1  -3   4   25.41    1.69
   1   3   4   22.86    1.63
  -1   3  -4   19.60    1.80
   1   3   4   20.93    1.64
  -1  -3  -4   21.78    1.78
  -1  -3  -4   21.45    2.04
   6   2  -5  200.77    6.01
  -6  -2   5  205.90    5.20
  -6  -2   5  217.78    3.68
  -6   2   5  210.20    4.19
  -6   2   5  199.61    7.15
  -6   2   5  217.04    4.41
  -6   2   5  226.12    6.16
   6  -2  -5  209.76    6.48
  -6  -2   5  229.67    6.27
   6  -2  -5  214.37    6.03
   6   2  -5  219.02    4.20
   6  -2  -5  201.73    7.07
   6   2  -5  213.06    5.01
  -6  -2   5  207.22    6.96
  -6  -2   5  203.99    6.75
   6  -2   2   44.91    3.42
   6   2   2   47.11    3.08
   6   2   2   53.50    3.01
  -6  -2  -2   50.38    3.44
   6   2   2   45.67    3.15
  -6   2  -2   52.29    3.02
   6  -2   2   48.45    1.91
  -6   2  -2   43.92    3.49
  -6  -2  -2   54.46    1.93
  -6  -2  -2   53.64    3.10
   6  -2   2   51.95    2.92
   6  -2   2   51.98    2.81
   6   2   2   52.42    1.86
  -6   2  -2   50.04    2.89
  -6  -2  -2   54.63    2.85
  -6   2  -2   51.14    2.02
  -3  -3  -2  140.69    4.92
   3  -3   2  126.09    5.04
   3  -3   2  153.02    5.93
   3  -3   2  141.92    3.97
   3  -3   2  135.58    3.88
   3   3   2  145.50    5.50
  -3  -3  -2  134.99    5.08
  -3   3  -2  147.93    4.18
   3   3   2  142.13    4.84
   3  -3   2  137.26    4.92
  -3   3  -2  141.99    5.83
  -3   3  -2  141.82    4.03
  -3  -3  -2  142.08    5.11
   4   0 -10   12.53    1.64
   4   0 -10   12.86    1.66
   4   0 -10   11.49    1.41
   4   0 -10   13.99    1.15
  -4   0  10   13.32    1.73
  -4   0  10   12.88    1.44
  -4   0  10   12.43    1.71
  -4   0  10   13.24    1.18
   8   0  -5   -0.54    0.62
   8   0  -5    0.65    0.37
   8   0  -5    0.02    0.37
  -8   0   5    0.37    0.59
  -8   0   5    0.82    0.53
   8   0  -5   -0.19    0.36
  -8   0   5   -0.24    0.36
  -8   0   5    0.04    0.27
  -6  -1   8    2.98    0.93
   6  -1  -8    3.39    0.88
  -6   1   8    4.49    0.97
   6   1  -8    2.92    0.81
   6   1  -8    3.58    0.34
  -6   1   8    3.43    0.75
  -6   1   8    5.44    1.21
   6  -1  -8    2.96    0.97
   6   1  -8    2.98    0.90
  -6   1   8    3.84    0.82
   6   1  -8    3.79    0.88
  -6  -1   8    2.70    0.88
   6  -1  -8    4.34    0.82
   6  -1  -8    2.59    0.77
  -6  -1   8    3.72    0.87
   6   1  -8    4.55    0.47
  -2  -1  10   95.93    3.49
  -2   1  10   94.27    4.55
  -2  -1  10   95.71    4.81
  -2   1  10   91.00    4.02
  -2   1  10   98.17    4.11
  -2  -1  10   98.47    2.59
   2   1 -10   91.47    4.75
   2   1 -10   89.60    2.20
   2   1 -10   85.61    4.05
   2   1 -10   93.73    3.39
   2  -1 -10   94.43    4.37
   2  -1 -10   98.51    4.37
  -2   1  10   87.94    4.23
   2  -1 -10   99.84    4.15
  -2  -1  10   93.07    4.43
   2  -1 -10   92.86    3.72
   4   0   8  188.71    5.64
  -4   0  -8  165.35    6.54
  -4   0  -8  174.46    4.21
  -4   0  -8  184.90    5.08
  -4   0  -8  185.52    4.38
   4   0   8  179.83    5.29
   4   0   8  166.48    6.44
   4   0   8  177.42    6.23
   8   0   1   -0.10    0.43
  -8   0  -1   -0.08    0.34
   8   0   1   -0.55    0.43
  -8   0  -1    1.03    0.60
  -8   0  -1   -0.04    0.25
  -8   0  -1   -0.26    0.35
   8   0   1   -0.10    0.38
   8   0   1    0.17    0.34
  -8   1   2    4.31    1.11
   8  -1  -2    1.95    0.82
   8   1  -2    2.48    0.65
  -8   1   2    2.61    0.81
  -8   1   2    3.85    0.83
   8  -1  -2    4.41    0.92
   8   1  -2    2.95    0.86
   8   1  -2    4.43    0.75
  -8  -1   2    2.45    0.94
  -8  -1   2    4.45    0.89
  -8  -1   2    2.82    0.60
   8  -1  -2    4.41    0.78
  -8  -1   2    3.62    0.83
   8   1  -2    4.83    1.04
   8  -1  -2    3.89    0.81
  -8   1   2    4.37    0.81
  -1   1  10   18.42    1.99
  -1   1  10   21.99    1.96
   1   1 -10   16.94    2.08
   1   1 -10   18.76    1.45
   1  -1 -10   21.16    1.92
  -1  -1  10   20.65    1.28
   1  -1 -10   20.21    2.08
  -1   1  10   16.88    1.72
   1   1 -10   19.52    1.18
   1  -1 -10   21.39    2.07
  -1  -1  10   21.27    1.56
   1  -1 -10   20.93    1.79
  -1  -1  10   20.30    2.20
   1   1 -10   15.66    1.71
  -1   1  10   16.95    1.92
  -1  -1  10   18.16    1.97
   2  -1   9   -0.38    0.50
  -2   1  -9    0.00    0.26
  -2   1  -9    1.02    0.76
   2  -1   9    0.10    0.61
   2   1   9    0.26    0.56
   2  -1   9    0.27    0.60
  -2  -1  -9    0.79    0.52
   2  -1   9   -0.05    0.20
   2   1   9    0.10    0.36
   2   1   9    0.13    0.48
  -2  -1  -9    1.99    0.98
  -2   1  -9   -0.06    0.20
   2   1   9   -0.29    0.38
  -2  -1  -9   -0.12    0.31
  -2  -1  -9    0.33    0.49
   2  -1   9    0.42    0.40
  -7   1  -3  295.17    4.97
  -7  -1  -3  209.82    7.30
   7   1   3  306.22    7.10
   7  -1   3  283.28    4.87
   7  -1   3  282.54    7.49
  -7  -1  -3  299.32    6.63
   7   1   3  296.17    6.85
  -7   1  -3  319.29    7.17
  -7  -1  -3  275.36    6.38
   7  -1   3  265.18    6.47
  -7   1  -3  273.42    8.30
  -7  -1  -3  297.49    6.75
  -7   1  -3  270.36    7.61
   7  -1   3  267.32    8.20
   7   1   3  217.96    7.05
   7   1   3  285.13    6.70
   6  -1   5   53.90    2.88
  -6   1  -5   56.40    1.74
   6   1   5   54.80    3.61
  -6  -1  -5   51.00    2.83
   6   1   5   56.81    3.20
   6   1   5   54.16    2.95
   6  -1   5   56.17    1.82
  -6  -1  -5   52.52    2.81
  -6   1  -5   52.99    3.52
  -6  -1  -5   58.01    3.96
   6  -1   5   56.44    3.53
  -6   1  -5   59.74    3.04
   6  -1   5   54.50    3.66
   6   1   5   57.05    3.08
  -6  -1  -5   57.66    3.09
  -6   1  -5   54.83    3.73
  -5   0  -7  321.85    5.70
   5   0   7  343.33    7.37
  -5   0  -7  332.74    9.31
  -5   0  -7  312.13    5.75
   5   0   7  310.25    8.82
   5   0   7  328.01    8.48
  -5   0  -7  310.77    6.71
  -5   0  -7  327.79    8.67
  -5  -1   9   50.10    2.84
  -5   1   9   50.15    2.98
  -5   1   9   46.61    3.44
  -5  -1   9   48.53    3.36
  -5   1   9   51.34    3.04
   5  -1  -9   53.88    3.12
  -5  -1   9   49.48    3.17
   5   1  -9   45.10    3.28
   5   1  -9   54.43    3.18
   5  -1  -9   48.71    2.89
   5  -1  -9   49.52    2.83
   5   1  -9   48.38    2.81
   5  -1  -9   49.80    3.25
  -5   1   9   47.11    2.71
  -8   1   3  293.52    6.95
   8   1  -3  306.30    7.44
   8  -1  -3  292.81    8.73
   8  -1  -3  288.74    6.48
  -8  -1   3  301.56    5.67
   8   1  -3  302.73    6.95
  -8   1   3  296.17    6.68
   8   1  -3  307.21    8.11
   8  -1  -3  271.69    6.47
   8  -1  -3  302.74    6.72
  -8  -1   3  299.91    7.22
  -8   1   3  317.26    7.23
  -8  -1   3  298.55    8.28
  -8  -1   3  290.79    6.99
  -8   1   3  301.89    9.05
   8   1  -3  294.36    5.73
   1   0  10   -0.07    0.33
   1   0  10    0.29    0.34
   1   0  10    0.25    0.31
  -1   0 -10    0.13    0.23
  -1   0 -10    0.34    0.50
  -1   0 -10   -0.16    0.26
  -1   0 -10    0.33    0.81
   1   0  10    0.17    0.47
   1  -2   8   96.98    3.06
   1  -2   8   98.83    4.70
  -1  -2  -8   98.55    4.38
   1   2   8   97.91    4.54
   1  -2   8  101.94    2.42
  -1   2  -8  100.71    2.44
  -1  -2  -8   98.80    4.33
  -1  -2  -8  109.79    3.96
  -1   2  -8  103.36    3.31
  -1  -2  -8  114.22    4.72
   1   2   8  103.87    4.54
  -1   2  -8  109.66    4.93
   1  -2   8   94.57    5.24
   1   2   8   92.93    4.22
   1  -2   8  101.35    4.42
   1   2   8  104.60    4.06
  -8   1   1   11.67    1.45
  -8  -1   1   13.56    1.54
   8  -1  -1   11.38    1.61
  -8  -1   1   13.62    1.83
  -8   1   1   10.94    1.46
   8  -1  -1   11.87    1.21
  -8  -1   1   14.81    1.58
   8   1  -1   14.54    1.84
  -8  -1   1   12.71    1.28
   8  -1  -1   13.54    1.54
   8  -1  -1   10.27    1.23
   8   1  -1   13.93    1.37
  -8   1   1   11.18    1.22
   8   1  -1   13.44    1.60
  -8   1   1   13.00    2.02
   8   1  -1   10.54    1.33
  -7   0  -4    0.55    0.57
  -7   0  -4    0.24    0.54
   7   0   4    0.12    0.32
   7   0   4   -0.12    0.53
  -7   0  -4    0.07    0.36
   7   0   4    0.13    0.48
  -7   0  -4    0.56    0.31
   7   0   4    0.02    0.46
  -3  -3   4   77.01    3.82
   3  -3  -4   74.02    3.74
  -3   3   4   71.79    3.98
   3   3  -4   76.75    3.61
   3  -3  -4   75.91    4.12
   3  -3  -4   64.53    3.66
  -3  -3   4   70.16    3.28
  -3   3   4   72.76    4.09
  -3  -3   4   75.51    3.92
   3   3  -4   65.93    2.94
  -3  -3   4   71.87    3.02
  -3  -3   4   74.32    2.81
  -3  -3   4   64.65    3.16
  -3   3   4   74.18    3.69
  -1  -3   5   31.87    2.09
  -1  -3   5   32.36    2.02
   1   3  -5   30.95    2.10
  -1  -3   5   34.90    2.18
  -1   3   5   30.60    1.63
   1  -3  -5   33.16    2.37
   1  -3  -5   32.33    2.65
  -1  -3   5   29.02    2.48
   1  -3  -5   25.46    2.44
   1  -3  -5   34.51    1.81
  -1  -3   5   28.81    2.32
   1   3  -5   29.52    2.32
  -1   3   5   29.53    2.45
  -1   3   5   30.52    2.33
  -1   3   5   23.04    2.35
   1   3  -5   35.57    2.16
  -4  -3   1    9.83    1.38
  -4  -3   1   13.58    0.82
  -4   3   1   10.96    1.72
   4  -3  -1   11.52    1.32
   4   3  -1   10.13    1.35
   4   3  -1   10.66    1.58
  -4  -3   1   10.51    0.65
  -4  -3   1   14.41    1.69
   4   3  -1   12.55    1.52
  -4   3   1   10.74    1.66
   4  -3  -1    9.13    1.50
  -4  -3   1   12.92    1.43
   4  -3  -1   11.68    1.66
  -4   3   1   12.96    1.39
   5  -2  -7   64.73    3.65
   5  -2  -7   51.43    3.51
   5   2  -7   55.15    3.05
  -5   2   7   51.31    3.23
  -5  -2   7   63.30    3.14
  -5  -2   7   54.48    2.99
   5   2  -7   55.67    3.62
  -5   2   7   58.77    3.90
  -5   2   7   60.50    3.35
  -5   2   7   59.84    2.51
   5  -2  -7   57.99    2.45
   5   2  -7   51.86    2.76
   5  -2  -7   60.90    3.36
  -5  -2   7   54.55    3.63
  -3   1  10    5.00    1.23
   3  -1 -10    2.52    0.82
   3   1 -10    3.69    0.99
  -3  -1  10    3.75    1.11
   3   1 -10    5.73    1.08
  -3   1  10    2.93    0.78
  -3  -1  10    4.65    1.07
  -3  -1  10    5.68    0.92
   3   1 -10    4.49    0.41
   3   1 -10    4.52    0.86
   3  -1 -10    3.86    0.90
  -3   1  10    7.79    1.23
  -3  -1  10    4.59    0.54
   3  -1 -10    6.47    1.01
   3  -1 -10    4.58    0.96
  -3   1  10    3.29    0.81
   0   3  -5  155.31    6.01
   0  -3   5  169.15    5.46
   0   3   5  150.99    5.90
   0  -3  -5  169.51    4.81
   0   3   5  150.29    5.51
   0  -3   5  150.53    4.72
   0  -3  -5  160.32    5.73
   0   3   5  160.94    4.89
   0  -3   5  154.45    4.05
   0   3  -5  157.39    4.54
   0  -3  -5  152.39    5.87
   0  -3   5  158.88    5.76
   0  -3  -5  153.68    4.38
   0  -3   5  161.37    4.49
   0   3   5  159.04    4.20
   0   3  -5  140.31    5.06
  -4   3   2  172.08    5.28
  -4   3   2  175.58    6.53
  -4  -3   2  156.51    3.12
   4  -3  -2  166.95    6.06
   4   3  -2  161.67    5.97
  -4   3   2  180.67    6.33
  -4  -3   2  169.51    4.85
  -4  -3   2  179.92    3.73
   4  -3  -2  164.79    5.09
   4   3  -2  177.79    5.30
  -4  -3   2  175.38    5.84
  -4  -3   2  182.54    5.74
   4   3  -2  171.94    5.69
   4  -3  -2  180.19    6.50
   4   3   0   30.64    2.57
  -4  -3   0   24.41    2.21
   4   3   0   28.64    2.28
  -4  -3   0   22.68    1.91
  -4   3   0   26.42    1.35
  -4   3   0   31.46    2.19
   4  -3   0   19.84    2.19
   4  -3   0   22.24    2.08
  -4  -3   0   24.85    2.28
  -4   3   0   22.44    2.38
   4  -3   0   24.86    1.77
   4  -3   0   29.22    2.73
   4   3   0   23.65    2.09
   4  -3   0   24.29    1.30
   3   0   9  179.66    4.48
  -3   0  -9  192.38    7.03
   3   0   9  194.58    7.00
   3   0   9  195.65    5.95
   3   0   9  183.27    6.47
  -3   0  -9  185.90    4.47
  -3   0  -9  193.18    5.19
   3   0   9  194.31    5.45
   0  -1 -10  113.40    4.17
   0   1 -10  128.84    5.70
   0   1  10  120.28    4.85
   0   1 -10  122.66    3.25
   0   1  10  113.30    4.36
   0  -1  10  131.79    5.20
   0  -1  10  122.03    3.42
   0   1 -10  120.16    4.75
   0  -1 -10  127.14    4.60
   0   1 -10  123.09    3.48
   0   1  10  112.74    4.45
   0  -1  10  112.80    5.30
   0  -1  10  120.70    3.51
   0   1  10  115.34    5.09
   0  -1 -10  125.67    4.72
   0  -1 -10  124.08    5.28
   8  -1  -4   30.22    2.10
  -8  -1   4   32.07    2.40
   8   1  -4   29.43    2.26
   8   1  -4   28.69    1.71
   8   1  -4   28.96    2.34
  -8   1   4   33.93    2.41
  -8  -1   4   31.01    2.71
  -8  -1   4   34.96    2.46
  -8   1   4   36.79    2.45
  -8  -1   4   32.56    1.85
   8  -1  -4   30.81    2.20
  -8   1   4   29.82    2.82
   8  -1  -4   30.60    2.81
   8   1  -4   33.58    2.74
  -8   1   4   31.73    2.34
   8  -1  -4   27.63    2.11
   2  -3  -5   60.92    3.45
  -2  -3   5   58.38    2.85
   2  -3  -5   63.53    2.02
   2  -3  -5   56.18    3.25
   2   3  -5   58.08    2.66
  -2   3   5   63.38    3.94
  -2  -3   5   68.38    2.96
  -2   3   5   57.23    3.32
  -2   3   5   60.03    3.44
  -2  -3   5   67.15    2.95
   2   3  -5   53.35    3.32
  -2   3   5   63.93    1.96
  -2  -3   5   58.28    3.38
   2   3  -5   57.37    2.97
  -2  -3   5   62.99    3.48
   2  -3  -5   61.01    3.78
   2   3   4   92.04    2.91
   2  -3   4   93.86    3.04
   2  -3   4   95.00    3.15
   2   3   4   98.49    3.89
   2  -3   4   97.46    3.82
  -2  -3  -4   94.25    4.54
   2  -3   4   97.57    3.95
  -2  -3  -4   97.83    4.44
  -2   3  -4   96.16    3.91
   2  -3   4   92.55    4.04
  -2  -3  -4   98.34    4.44
  -2  -3  -4   96.26    3.99
   2   3   4  107.68    4.97
  -2   3  -4   92.90    4.71
  -2  -3  -4   98.96    2.79
   8   1   0  106.73    4.93
   8  -1   0   99.90    4.24
  -8  -1   0  108.79    4.25
  -8   1   0   98.01    4.34
   8  -1   0   95.09    3.84
  -8   1   0   98.27    4.07
  -8   1   0  100.33    5.13
  -8  -1   0  113.03    5.32
  -8   1   0  104.57    3.61
   8  -1   0  100.98    3.46
  -8  -1   0  105.19    3.72
   8   1   0   95.50    3.69
   8   1   0   94.37    3.85
   8   1   0  102.43    4.28
  -8  -1   0  103.96    4.12
   4  -2  -8   75.77    3.91
   4   2  -8   68.65    3.24
   4  -2  -8   75.90    3.92
   4   2  -8   65.74    3.97
  -4   2   8   68.97    4.08
  -4  -2   8   76.05    4.24
   4  -2  -8   73.40    2.98
  -4  -2   8   71.71    3.24
  -4   2   8   66.93    3.73
   4  -2  -8   69.49    3.89
  -4   2   8   67.78    2.95
   4   2  -8   71.05    3.39
  -4   2   8   75.56    3.85
  -4  -2   8   72.17    3.51
   6   0  -9    0.26    0.34
  -6   0   9    0.48    0.36
  -6   0   9    0.20    0.69
  -6   0   9    1.11    0.61
   6   0  -9    0.48    0.44
   6   0  -9    0.00    0.57
   6   0  -9   -0.10    0.25
   6   0  -9    0.27    0.24
  -7  -1   7  269.13    7.96
  -7  -1   7  274.92    8.06
   7   1  -7  264.36    6.93
   7  -1  -7  282.45    8.37
   7   1  -7  273.81    3.92
  -7   1   7  247.32    8.18
   7  -1  -7  249.75    6.46
  -7  -1   7  264.43    6.84
   7  -1  -7  261.79    6.09
  -7  -1   7  274.51    7.43
  -7   1   7  271.15    6.57
   7  -1  -7  253.18    6.78
   7   1  -7  257.55    6.75
  -7   1   7  258.99    6.58
  -7  -1   7  272.32    4.24
  -7   1   7  275.26    7.05
  -4  -2  -6   18.61    2.11
   4  -2   6   24.56    2.56
  -4  -2  -6   24.43    2.10
  -4  -2  -6   22.28    2.02
   4   2   6   26.76    2.50
  -4   2  -6   25.07    2.31
   4   2   6   25.70    1.62
  -4   2  -6   26.61    2.74
   4  -2   6   28.22    2.02
  -4  -2  -6   24.79    2.23
  -4   2  -6   21.70    1.80
   4   2   6   27.25    2.39
   4   2   6   28.08    1.88
   4  -2   6   24.24    2.30
   7   2  -2   20.24    1.36
   7  -2  -2   18.76    1.44
  -7   2   2   10.79    1.81
   7  -2  -2   18.57    1.86
  -7  -2   2   21.88    2.30
  -7  -2   2   18.72    1.89
  -7  -2   2   16.92    1.36
   7   2  -2   18.39    1.59
   7  -2  -2   17.15    1.89
   7   2  -2   15.48    1.94
  -7   2   2   18.92    1.51
  -7  -2   2   17.31    1.40
   7   2  -2   17.80    1.90
   7  -2  -2   19.62    1.67
  -7   2   2   18.12    1.61
   7  -2  -2   13.50    1.98
  -3   2  -7   16.63    2.28
   3  -2   7   14.70    2.09
   3  -2   7   16.00    1.92
  -3  -2  -7   12.69    1.56
  -3  -2  -7   15.25    1.80
   3   2   7   16.39    1.85
  -3  -2  -7   15.69    1.73
  -3   2  -7   16.85    1.56
  -3  -2  -7   15.49    1.96
   3   2   7   14.19    1.33
  -3   2  -7   14.55    1.85
   3   2   7   14.65    1.79
  -3  -2  -7   18.40    1.44
   3  -2   7   19.26    1.58
   6   0   6   47.21    2.33
   6   0   6   47.87    2.82
   6   0   6   45.51    3.37
  -6   0  -6   50.09    3.34
   6   0   6   46.71    3.20
  -6   0  -6   46.44    3.49
  -6   0  -6   53.42    2.84
  -6   0  -6   50.36    2.29
   3  -3   3   22.35    1.53
   3  -3   3   23.82    2.03
   3  -3   3   21.39    1.48
   3   3   3   20.52    1.87
   3   3   3   20.83    2.11
   3  -3   3   17.71    2.03
  -3  -3  -3   20.30    2.19
  -3  -3  -3   22.62    2.17
   3  -3   3   21.20    2.03
   3  -3   3   22.04    1.74
   3   3   3   18.94    1.03
  -3   3  -3   22.12    1.82
  -3  -3  -3   19.10    1.86
  -3  -3  -3   21.27    0.97
  -3  -3  -3   25.48    2.26
  -3   3  -3   18.58    2.26
  -6  -2   6  154.67    4.80
  -6  -2   6  170.16    6.45
  -6  -2   6  158.97    2.78
  -6   2   6  158.53    6.55
   6   2  -6  153.32    4.57
   6  -2  -6  151.68    5.52
   6  -2  -6  168.31    5.56
   6   2  -6  158.47    3.25
  -6  -2   6  150.77    5.07
   6   2  -6  172.15    5.67
  -6   2   6  156.81    5.71
  -6   2   6  157.21    3.82
  -6   2   6  160.55    4.01
   6  -2  -6  159.42    6.34
  -6   2   6  161.70    5.41
  -6  -2   6  149.59    6.02
  -4  -3   3   61.23    2.25
   4  -3  -3   65.55    3.26
   4  -3  -3   54.87    3.47
  -4   3   3   66.67    4.01
  -4  -3   3   63.77    2.86
   4  -3  -3   69.55    4.00
  -4  -3   3   64.64    2.71
   4   3  -3   65.31    3.09
   4   3  -3   68.97    3.64
  -4  -3   3   73.72    3.64
  -4  -3   3   55.75    3.66
  -4   3   3   70.94    3.52
  -4  -3   3   68.79    3.69
  -4   3   3   51.28    3.51
   7  -2  -1    7.96    1.18
   7   2  -1    5.98    1.13
   7   2  -1    8.04    1.34
   7  -2  -1    7.08    0.92
  -7   2   1    7.56    1.26
   7  -2  -1    6.91    1.34
   7  -2  -1    5.86    0.88
   7   2  -1    5.82    0.90
  -7   2   1    8.11    1.65
  -7   2   1    7.23    1.00
  -7  -2   1    6.36    0.78
  -7  -2   1    5.53    1.30
   7   2  -1    6.36    0.70
  -7   2   1    6.28    0.93
  -7  -2   1    6.54    1.17
  -7  -2   1    4.66    0.79
  -4  -3  -1   18.98    1.95
  -4   3  -1   21.39    1.64
   4  -3   1   18.69    1.48
   4  -3   1   20.43    2.24
  -4   3  -1   19.40    2.21
   4  -3   1   23.15    2.11
   4  -3   1   20.38    1.41
   4   3   1   20.43    1.96
  -4   3  -1   21.16    1.39
   4   3   1   19.44    2.11
   4   3   1   22.14    2.09
  -4  -3  -1   16.47    1.83
  -4  -3  -1   17.02    1.71
   4  -3   1   18.08    1.97
   6   2   3    2.12    0.73
  -6   2  -3    2.37    0.78
   6  -2   3    2.95    0.76
  -6  -2  -3    3.35    0.81
  -6  -2  -3    1.78    0.66
   6  -2   3    0.10    0.43
   6   2   3    1.52    0.74
  -6   2  -3    1.95    0.39
   6   2   3    2.62    0.85
   6  -2   3    0.99    0.43
   6  -2   3    1.89    0.37
  -6   2  -3    0.73    0.50
  -6  -2  -3    0.82    0.56
   6   2   3    2.10    0.42
   6   2   3    2.81    0.44
  -6   2  -3    4.39    0.95
  -8   0   6  134.19    5.33
  -8   0   6  127.20    5.05
  -8   0   6  121.65    4.74
  -8   0   6  123.44    5.39
   8   0  -6  129.18    5.33
  -8   0   6  140.64    4.18
   8   0  -6  134.59    4.86
   8   0  -6  144.92    3.86
   7  -2  -3   15.71    1.80
   7  -2  -3   13.46    1.40
  -7   2   3   15.97    2.16
  -7   2   3   12.27    1.42
   7  -2  -3   11.50    1.77
  -7  -2   3   12.95    1.16
  -7  -2   3   14.72    1.66
   7   2  -3   12.82    1.61
   7  -2  -3   15.72    1.69
  -7  -2   3   12.52    1.22
   7   2  -3   14.37    1.22
   7   2  -3   13.43    1.28
   7   2  -3   13.05    1.78
  -7   2   3   16.39    1.34
  -7  -2   3   13.54    1.85
   7  -2  -3   12.57    1.15
   7   0  -8   -0.12    0.21
  -7   0   8    0.02    0.54
  -7   0   8   -0.11    0.40
   7   0  -8   -0.40    0.41
  -7   0   8    0.00    0.48
   7   0  -8    0.51    0.64
  -7   0   8    0.61    0.59
   7   0  -8    0.56    0.40
   1   3   5   54.89    3.59
   1   3   5   47.32    2.53
  -1  -3  -5   52.69    3.43
   1  -3   5   54.81    2.28
  -1   3  -5   48.21    2.95
  -1  -3  -5   52.33    3.42
   1  -3   5   50.62    2.60
  -1   3  -5   50.68    2.39
   1   3   5   45.26    2.56
   1   3   5   48.75    3.25
  -1  -3  -5   41.50    2.53
   1  -3   5   49.13    2.98
   1  -3   5   52.35    2.91
  -1  -3  -5   55.47    2.49
   1  -3   5   54.16    3.56
  -1   3  -5   45.46    3.39
  -8   0  -2  254.76    6.26
   8   0   2  268.08    5.97
  -8   0  -2  264.74    5.82
  -8   0  -2  252.78    7.35
   8   0   2  270.56    7.81
   8   0   2  235.46    6.10
   8   0   2  255.74    7.59
  -8   0  -2  242.82    7.70
  -5   0  10    0.10    0.40
   5   0 -10   -0.34    0.30
  -5   0  10   -0.18    0.33
   5   0 -10    0.73    0.64
  -5   0  10    0.18    0.37
   5   0 -10   -0.46    0.38
  -5   0  10   -0.15    0.45
   5   0 -10    0.03    0.41
   4  -1 -10   33.95    2.57
   4  -1 -10   32.25    2.30
  -4   1  10   35.56    2.64
   4  -1 -10   36.11    2.90
   4   1 -10   28.78    2.09
   4   1 -10   31.87    2.84
  -4   1  10   35.04    2.98
  -4  -1  10   36.38    2.39
  -4   1  10   31.12    2.44
   4   1 -10   36.53    2.73
  -4  -1  10   31.47    2.65
  -4  -1  10   33.24    2.84
  -4   1  10   30.27    2.26
   4  -1 -10   30.68    2.39
   7  -2   0   45.56    3.62
   7  -2   0   42.62    2.41
   7   2   0   40.98    1.78
   7   2   0   38.18    2.98
   7   2   0   50.75    3.25
   7  -2   0   39.80    2.69
  -7   2   0   49.25    3.16
  -7  -2   0   46.43    2.51
  -7  -2   0   46.83    2.91
  -7   2   0   41.79    2.49
  -7  -2   0   40.70    1.84
   7   2   0   40.22    2.51
  -7  -2   0   43.36    3.32
   7  -2   0   40.73    2.13
  -7   2   0   42.93    2.23
  -7   2   0   46.53    3.70
   5   2   5  163.47    3.64
   5  -2   5  176.15    6.01
  -5  -2  -5  157.84    6.32
   5   2   5  173.87    6.33
   5   2   5  171.83    4.31
   5  -2   5  122.00    5.69
  -5   2  -5  167.36    5.27
  -5  -2  -5  166.02    5.51
  -5   2  -5  171.86    5.94
  -5  -2  -5  169.33    5.39
   5   2   5  162.32    5.69
  -5   2  -5  131.54    5.99
   5  -2   5  170.67    5.07
  -8  -1   5  273.96    7.97
   8  -1  -5  300.06    6.61
   8   1  -5  277.93    7.92
  -8   1   5  302.92    7.25
  -8  -1   5  299.67    7.58
   8   1  -5  278.82    6.96
   8   1  -5  280.49    5.04
  -8   1   5  278.13    6.80
   8  -1  -5  268.96    6.76
   8   1  -5  294.50    7.49
   8  -1  -5  282.90    8.42
  -8  -1   5  305.89    5.37
  -8  -1   5  282.65    7.13
   8  -1  -5  300.14    6.93
  -8   1   5  306.25    9.08
   4   1   8   34.37    2.58
  -4  -1  -8   33.44    2.35
  -4   1  -8   35.82    1.22
   4   1   8   30.61    2.13
   4  -1   8   36.98    2.33
  -4   1  -8   39.25    3.31
  -4   1  -8   33.28    2.94
   4   1   8   30.38    2.40
   4  -1   8   34.11    2.97
  -4  -1  -8   35.99    2.37
  -4  -1  -8   34.52    2.35
   4  -1   8   29.80    2.76
  -4  -1  -8   34.25    3.05
   4   1   8   34.75    3.04
  -4   1  -8   36.60    1.29
   3  -3  -5  197.17    6.78
  -3   3   5  181.81    6.59
   3  -3  -5  170.12    6.03
  -3  -3   5  180.88    4.63
   3  -3  -5  169.80    5.72
   3   3  -5  173.60    4.51
  -3   3   5  171.40    6.23
  -3  -3   5  175.80    4.65
  -3  -3   5  180.19    5.97
   3   3  -5  158.34    5.25
  -3  -3   5  155.78    5.35
  -3  -3   5  191.39    5.37
  -3   3   5  174.41    5.87
  -3  -3   5  179.22    6.10
  -8  -1  -1  555.15   11.93
  -8  -1  -1  556.98    9.51
  -8  -1  -1  547.37    9.34
   8   1   1  513.60    9.36
  -8  -1  -1  523.13    8.54
   8  -1   1  541.52    9.39
  -8   1  -1  568.66    8.22
   8   1   1  543.06    9.43
  -8   1  -1  516.62   10.48
  -8   1  -1  568.58    9.96
   8   1   1  565.75   11.50
   8  -1   1  544.38   10.26
   8  -1   1  553.16    8.02
   8   1   1  545.81    9.17
  -8   1  -1  511.36   11.63
  -1   2   9    3.27    0.89
   1  -2  -9    5.87    1.11
  -1  -2   9    4.37    0.72
  -1  -2   9    1.26    0.83
   1   2  -9    3.26    0.62
   1   2  -9    3.71    0.52
   1  -2  -9    3.73    0.97
   1  -2  -9    4.97    1.08
  -1   2   9    3.41    0.91
  -1  -2   9    4.91    1.01
  -1   2   9    2.81    0.95
  -1  -2   9    3.73    0.53
   1  -2  -9    2.90    0.89
  -1   2   9    3.41    0.93
  -1  -2   9    3.95    1.10
   1   2  -9    2.34    1.11
   2  -2  -9  511.44    9.11
   2   2  -9  499.94   11.05
  -2  -2   9  489.06    4.72
  -2  -2   9  521.16    7.79
   2  -2  -9  481.21    9.60
  -2   2   9  489.07   10.02
  -2   2   9  497.36    9.14
  -2  -2   9  481.57   10.74
   2   2  -9  497.40    7.95
   2   2  -9  498.81    9.31
  -2   2   9  496.76   10.36
   2  -2  -9  509.26   10.17
  -2  -2   9  504.76    9.88
  -2   2   9  500.44   10.46
   2  -2  -9  499.62    9.98
  -5   1  -7    3.31    0.39
  -5  -1  -7    4.32    0.86
   5   1   7    4.02    1.18
  -5   1  -7    6.46    1.37
   5  -1   7    3.06    0.96
   5  -1   7    4.91    0.93
  -5  -1  -7    3.22    0.76
  -5   1  -7    2.50    0.92
   5   1   7    2.49    0.76
  -5  -1  -7    2.68    0.70
  -5   1  -7    3.59    0.41
   5  -1   7    3.30    1.03
   5   1   7    4.21    0.89
  -5   1  -7    2.39    0.60
   5   1   7    1.85    0.66
  -5  -1  -7    4.04    1.14
  -2  -2  -8  808.15   12.28
  -2  -2  -8  851.63   10.54
  -2   2  -8  807.39   13.79
   2   2   8  869.65   11.40
   2  -2   8  835.29    9.76
  -2   2  -8  849.54   10.26
   2   2   8  847.41   13.43
   2  -2   8  835.03   13.90
   2  -2   8  824.65    5.59
   2  -2   8  864.41   15.33
  -2  -2  -8  806.24   12.68
  -2   2  -8  788.30    5.53
   2   2   8  851.89   12.95
  -2  -2  -8  795.49   13.24
   2  -2   8  880.75   13.18
   2   2   8  848.86   13.71
  -7  -2   4    0.69    0.30
  -7   2   4    0.82    0.38
  -7   2   4    1.33    0.64
   7  -2  -4    1.36    0.45
   7   2  -4    0.26    0.51
  -7  -2   4    2.23    0.86
   7  -2  -4    1.90    0.75
   7  -2  -4    1.35    0.60
   7  -2  -4    1.28    0.84
  -7  -2   4    2.39    0.75
   7  -2  -4    1.44    0.45
  -7  -2   4    1.74    0.40
   7   2  -4    1.29    0.42
   7   2  -4    0.50    0.48
   7   2  -4    1.95    0.49
  -7   2   4    1.96    1.05
  -1   1 -10  120.10    5.72
   1   1  10  130.27    4.93
   1  -1  10  130.41    3.40
  -1   1 -10  123.71    3.57
   1  -1  10  121.49    5.10
  -1  -1 -10  137.77    4.86
   1   1  10  120.62    4.77
  -1   1 -10  125.94    3.26
  -1  -1 -10  120.98    4.47
   1   1  10  109.26    5.11
   1   1  10  126.65    4.62
   1  -1  10  127.16    3.76
   1  -1  10  125.06    5.73
  -1  -1 -10  129.44    5.60
   1  -1  10  130.99    6.02
  -2   0  11    0.65    0.47
   2   0 -11    0.49    0.47
   2   0 -11    0.46    0.33
  -2   0  11    0.92    0.80
   2   0 -11   -0.10    0.49
   2   0 -11    0.30    0.40
  -2   0  11    0.75    0.50
  -2   0  11   -0.17    0.27
  -4   3   4  111.57    5.14
   4   3  -4  102.23    3.67
  -4  -3   4  110.82    3.61
  -4  -3   4   88.57    4.59
  -4   3   4  110.10    5.20
  -4   3   4  100.92    4.32
   4  -3  -4  108.99    5.10
   4  -3  -4  100.25    4.81
  -4  -3   4  104.28    3.33
   4  -3  -4  102.17    4.38
   4   3  -4  103.02    4.34
  -4  -3   4  113.10    4.45
  -4  -3   4  117.20    4.95
   2   0  10  370.63    9.74
  -2   0 -10  375.07    9.97
  -2   0 -10  415.85    8.87
  -2   0 -10  394.95    6.79
  -2   0 -10  384.21    7.14
   2   0  10  390.49    7.64
   2   0  10  391.88    6.87
   2   0  10  391.16    8.78
  -7   1  -4    7.20    1.11
  -7  -1  -4    7.02    1.47
   7   1   4    8.62    1.18
   7   1   4    7.73    1.23
   7  -1   4    7.30    0.78
  -7  -1  -4    9.60    1.25
  -7   1  -4    9.35    1.50
   7  -1   4    6.48    1.24
   7   1   4    7.49    1.46
  -7   1  -4    9.45    1.68
   7  -1   4    7.19    1.16
  -7  -1  -4    6.67    1.09
  -7   1  -4    7.87    0.79
   7   1   4    6.76    1.13
  -7  -1  -4    7.26    1.12
   4   3   2    6.73    1.36
  -4  -3  -2    7.72    1.22
   4  -3   2    8.99    0.97
   4   3   2    8.93    1.33
   4  -3   2    7.08    0.98
  -4  -3  -2    9.63    1.46
  -4  -3  -2    6.29    1.29
   4  -3   2    7.10    1.41
  -4   3  -2    6.38    1.32
   4  -3   2    7.22    1.27
  -4   3  -2    7.55    0.98
   4  -3   2    6.01    1.08
   4   3   2   10.87    1.56
  -4   3  -2    8.68    1.03
  -1   0  11   89.28    4.72
  -1   0  11   93.54    3.51
   1   0 -11   91.88    3.23
   1   0 -11   95.50    4.35
  -1   0  11   97.75    4.68
  -1   0  11   97.98    3.86
   1   0 -11   90.22    3.61
   1   0 -11   92.61    4.90
   1   3  -6    2.16    0.95
  -1   3   6    1.65    0.48
  -1  -3   6    1.44    0.44
  -1  -3   6    1.65    0.49
  -1   3   6    2.46    0.73
  -1  -3   6    2.91    0.73
   1  -3  -6    1.63    0.49
   1  -3  -6    1.53    0.54
  -1   3   6    4.41    0.91
   1   3  -6    1.81    0.65
   1  -3  -6    1.42    0.73
  -1  -3   6    1.75    0.84
  -1   3   6    1.48    0.76
  -1  -3   6    2.59    0.72
  -1  -3   6    3.31    0.89
   1  -3  -6    3.88    1.02
   0  -2   9    2.35    0.45
   0  -2  -9    0.74    0.46
   0   2  -9    1.07    0.57
   0  -2  -9    3.99    0.97
   0  -2   9    1.85    0.70
   0  -2   9    2.22    0.74
   0  -2   9    0.14    0.51
   0   2   9    1.88    0.82
   0   2   9    1.56    0.57
   0  -2  -9    1.45    0.66
   0  -2  -9    3.45    0.88
   0  -2   9    1.92    0.45
   0   2   9    1.89    0.62
   0   2  -9    2.33    0.53
   0   2  -9    3.38    0.55
   0   2   9    3.30    0.86
   3   1   9  337.73    9.39
  -3   1  -9  341.52    4.29
   3  -1   9  344.69    4.56
   3   1   9  336.17    7.38
   3   1   9  358.84    8.26
   3   1   9  342.01    7.54
   3  -1   9  357.06    6.95
  -3  -1  -9  379.50    9.97
  -3  -1  -9  333.61    7.33
   3  -1   9  362.80    9.75
   3  -1   9  372.12    9.82
  -3  -1  -9  347.09    7.51
  -3   1  -9  389.67   10.14
  -3   1  -9  354.05    6.78
   3  -1   9  352.56    8.47
  -3  -1  -9  338.57    7.49
  -3   0  11  374.65    6.81
   3   0 -11  341.88    9.22
   3   0 -11  338.58    7.36
  -3   0  11  352.36    9.19
   3   0 -11  289.89    7.93
  -3   0  11  377.70    7.99
  -3   0  11  294.01    8.33
   3   0 -11  377.37    6.12
  -3   2   9   93.91    4.72
  -3  -2   9   99.95    3.67
   3   2  -9   93.92    3.67
  -3   2   9   97.73    4.57
   3  -2  -9   88.58    3.66
   3  -2  -9  104.16    4.66
  -3  -2   9   95.40    4.82
  -3   2   9   96.93    4.63
   3  -2  -9   91.53    4.33
   3  -2  -9   93.39    4.38
   3   2  -9   91.88    4.92
  -3  -2   9   93.23    4.38
   3   2  -9   99.74    4.18
  -3   2   9   91.43    3.78
  -7  -2  -1   42.97    3.34
  -7  -2  -1   45.64    2.92
  -7   2  -1   44.17    2.13
  -7  -2  -1   46.00    2.59
  -7   2  -1   50.31    3.78
   7  -2   1   44.05    3.52
   7  -2   1   40.63    2.72
   7   2   1   46.02    3.24
   7  -2   1   49.71    2.79
   7   2   1   46.44    1.92
   7   2   1   44.44    3.03
   7  -2   1   49.66    2.23
  -7  -2  -1   47.86    1.94
   7   2   1   43.09    2.66
  -7   2  -1   44.45    2.73
  -6  -1   9   16.88    1.97
   6  -1  -9   14.50    1.60
  -6  -1   9   20.19    1.92
   6   1  -9   18.92    2.27
  -6   1   9   18.81    2.32
  -6   1   9   18.05    1.86
  -6  -1   9   18.81    2.20
   6   1  -9   18.64    0.87
   6  -1  -9   18.97    1.95
   6   1  -9   18.36    0.71
   6   1  -9   18.59    1.93
   6   1  -9   16.78    1.75
   6  -1  -9   17.87    1.76
  -6   1   9   18.49    1.72
   0  -3   6  142.27    4.55
   0  -3  -6  126.61    5.38
   0  -3  -6  153.74    4.73
   0  -3  -6  148.38    4.59
   0  -3   6  143.09    4.11
   0   3  -6  137.24    4.07
   0   3   6  147.64    6.04
   0  -3   6  135.40    5.22
   0  -3   6  140.40    3.75
   0   3   6  137.37    4.76
   0  -3   6  128.69    5.53
   0   3   6  140.03    4.33
   0   3  -6  136.18    5.26
   0   3  -6  125.28    5.66
   2  -3  -6  154.08    5.54
  -2  -3   6  127.20    4.38
   2  -3  -6  155.83    5.75
  -2  -3   6  170.26    5.95
   2  -3  -6  150.94    3.56
  -2  -3   6  144.58    4.40
  -2   3   6  170.61    6.52
  -2  -3   6  147.48    4.20
   2   3  -6  153.26    4.19
   2   3  -6  157.02    4.91
  -2   3   6  134.38    5.27
  -2   3   6  149.15    3.51
  -2   3   6  152.44    5.65
  -2  -3   6  161.44    6.06
   2   3  -6  152.18    5.69
  -3  -3  -4  434.80    9.22
   3  -3   4  465.35    8.66
   3   3   4  441.03    5.63
  -3   3  -4  479.61    8.69
  -3  -3  -4  448.01   10.09
  -3   3  -4  418.79   10.51
   3  -3   4  470.29    8.59
   3   3   4  478.03   10.48
  -3  -3  -4  455.04    9.58
   3  -3   4  438.38    9.02
  -3  -3  -4  440.62    5.02
   3   3   4  463.35    9.04
   3  -3   4  458.20    6.47
   3  -3   4  435.30   10.49
   3  -3   4  458.18    6.38
   2  -3   5   46.95    2.03
   2   3   5   45.43    2.26
  -2   3  -5   46.33    3.47
   2  -3   5   49.92    2.72
   2  -3   5   48.68    2.95
   2  -3   5   48.09    2.98
   2   3   5   51.65    2.92
  -2   3  -5   41.31    2.77
   2  -3   5   46.83    3.43
  -2  -3  -5   50.03    3.28
  -2  -3  -5   47.12    2.93
  -2  -3  -5   44.04    2.01
   2   3   5   45.87    3.28
  -2  -3  -5   44.56    3.20
   2  -3   5   44.17    2.02
  -7   0  -5  438.39   10.97
   7   0   5  443.44    7.33
   7   0   5  443.58   10.53
   7   0   5  471.82   10.37
   7   0   5  440.14    8.72
  -7   0  -5  459.95   10.13
  -7   0  -5  451.76    7.17
   5  -2  -8   54.15    3.31
  -5  -2   8   55.12    3.00
   5   2  -8   53.93    3.04
  -5   2   8   60.56    3.57
   5   2  -8   58.71    3.12
   5  -2  -8   57.20    2.65
   5  -2  -8   58.79    3.86
   5   2  -8   51.27    3.65
  -5   2   8   57.47    2.71
  -5  -2   8   62.37    3.37
  -5   2   8   53.66    3.79
   6   1   6  564.80   10.38
  -6  -1  -6  601.72    9.65
   6   1   6  623.13   10.55
   6   1   6  578.11    9.91
   6  -1   6  569.09   11.83
   6  -1   6  554.07   12.01
   6  -1   6  599.52    6.15
  -6   1  -6  614.49    5.57
  -6   1  -6  625.27   12.90
   6  -1   6  610.26   10.05
  -6   1  -6  622.40    9.97
  -6   1  -6  593.25   12.36
  -6  -1  -6  579.77   12.76
   8   0  -7   -0.41    0.53
   8   0  -7    0.17    0.27
  -8   0   7   -0.44    0.36
   8   0  -7   -0.40    0.56
  -8   0   7    0.26    0.52
   0   0 -11    0.50    0.50
   0   0  11    0.56    0.62
   0   0  11    0.32    0.35
   0   0 -11   -0.23    0.33
   0   0 -11    0.01    0.21
   0   0 -11   -0.04    0.39
   0   0  11    0.14    0.44
   0   0  11    0.12    0.33
   5  -3  -1    8.29    1.53
   5  -3  -1    8.70    0.70
  -5   3   1    8.57    0.71
  -5  -3   1    9.48    1.46
  -5   3   1    9.15    1.56
  -5  -3   1    8.34    1.17
  -5   3   1    8.67    1.15
   5  -3  -1    8.72    1.41
   5   3  -1    8.71    1.39
  -5  -3   1    8.24    1.30
   5   3  -1    7.64    1.21
   5  -3  -1    9.07    1.22
   5   3  -1   10.63    1.50
   6  -2  -7  121.11    5.72
  -6  -2   7  125.93    4.74
  -6  -2   7  126.55    5.56
  -6  -2   7  114.18    4.38
  -6   2   7  113.16    4.84
   6   2  -7  118.32    4.30
   6   2  -7  108.66    4.54
   6  -2  -7  118.71    4.98
  -6   2   7  111.72    3.44
  -6  -2   7  122.96    2.10
  -6   2   7  115.87    3.66
  -6   2   7  114.97    4.71
  -6   2   7  111.85    5.52
   6   2  -7  110.96    2.41
   6  -2  -7  121.62    4.87
  -7  -2   5  206.51    5.53
   7   2  -5  197.27    4.28
  -7   2   5  204.55    4.72
   7   2  -5  203.17    6.43
  -7   2   5  201.60    6.08
   7  -2  -5  205.20    6.60
   7  -2  -5  191.05    6.03
  -7  -2   5  204.03    3.90
  -7  -2   5  212.59    7.25
  -7   2   5  207.76    4.73
   7   2  -5  195.72    5.02
   7  -2  -5  201.30    5.99
  -7   2   5  209.39    7.80
   8  -1  -6   56.86    3.88
   8  -1  -6   53.61    3.15
   8   1  -6   53.01    3.24
   8   1  -6   52.75    2.09
  -8  -1   6   54.19    3.64
  -8   1   6   57.57    3.10
  -8  -1   6   56.15    3.80
  -8   1   6   50.73    3.01
  -8  -1   6   54.85    3.40
  -8   1   6   60.57    4.06
  -8   1   6   59.66    3.33
  -8  -1   6   53.89    2.18
   8  -1  -6   52.55    2.82
   8  -1  -6   46.79    2.87
   8   1  -6   60.95    3.43
  -5  -3   2    7.03    1.34
   5   3  -2    8.39    1.40
   5  -3  -2    7.97    1.45
  -5  -3   2    7.71    0.77
  -5   3   2    7.87    1.13
   5  -3  -2    8.02    1.17
   5   3  -2    6.26    1.13
   5   3  -2    9.02    1.38
  -5  -3   2    9.09    1.43
  -5   3   2    4.83    1.22
  -5  -3   2    7.59    1.17
  -5  -3   2    6.35    0.59
   7  -1  -8   94.98    3.70
  -7  -1   8   99.80    4.67
  -7  -1   8   94.41    4.88
   7   1  -8   91.20    4.08
   7   1  -8  100.54    2.21
  -7  -1   8   99.66    4.32
  -7  -1   8   88.94    4.68
  -7   1   8  105.05    4.35
  -7   1   8   99.02    4.06
   7  -1  -8   93.67    4.24
   7  -1  -8   93.21    3.96
  -7   1   8  100.72    5.20
   7   1  -8  104.43    2.68
   7   1  -8  100.36    4.44
  -8   0  -3   -0.11    0.51
   8   0   3    0.11    0.35
   8   0   3    0.48    0.39
   8   0   3   -0.13    0.40
   8   0   3    0.95    0.75
  -8   0  -3    0.64    0.75
  -8   0  -3    0.12    0.33
  -6  -2  -4    1.24    0.60
   6   2   4    1.79    0.90
   6  -2   4    0.19    0.40
   6   2   4    1.08    0.49
  -6  -2  -4    0.63    0.28
   6   2   4    0.34    0.40
  -6   2  -4    0.05    0.62
  -6  -2  -4    0.78    0.69
  -6   2  -4    0.60    0.48
   6   2   4    1.33    0.37
   6   2   4    1.37    0.49
  -6   2  -4    0.62    0.40
   6  -2   4    1.10    0.28
   6  -2   4    1.63    0.74
  -6   2  -4    1.50    0.32
   8   1   2    4.62    0.93
   8  -1   2    6.36    1.44
  -8   1  -2    3.94    1.12
  -8   1  -2    4.73    0.75
   8  -1   2    3.38    0.83
  -8  -1  -2    4.26    0.87
   8  -1   2    3.25    0.92
   8  -1   2    3.76    0.70
  -8  -1  -2    4.76    1.21
  -8  -1  -2    4.35    0.92
  -8   1  -2    3.92    1.16
   8   1   2    2.21    0.71
  -8  -1  -2    4.02    0.89
   8   1   2    5.79    1.05
   9   0  -2    0.19    0.46
  -9   0   2    0.75    0.47
   9   0  -2    1.15    0.75
  -9   0   2    0.94    0.53
   9   0  -2    0.82    0.62
  -9   0   2    0.79    0.92
   9   0  -2   -0.14    0.35
  -9   0   2    0.01    0.54
   9   0  -3   11.78    1.63
  -9   0   3   10.89    1.40
   9   0  -3   10.01    1.15
  -9   0   3   10.88    1.73
   9   0  -3   11.57    1.47
  -9   0   3   12.68    1.39
  -9   0   3   11.30    1.65
  -5  -3   0  150.85    5.00
   5  -3   0  154.06    3.54
   5  -3   0  147.77    4.30
   5   3   0  143.19    5.16
  -5   3   0  162.93    3.66
   5   3   0  167.15    6.09
   5   3   0  161.31    5.75
  -5   3   0  156.80    6.65
   5  -3   0  155.29    5.64
   5  -3   0  151.81    6.40
  -5   3   0  156.84    4.65
  -5  -3   0  151.33    5.77
  -5  -1  10   73.19    3.99
   5  -1 -10   69.52    3.69
  -5  -1  10   70.76    3.48
   5   1 -10   71.41    3.50
  -5   1  10   73.56    3.52
   5  -1 -10   63.43    3.52
   5   1 -10   74.35    4.45
   5   1 -10   84.61    4.19
  -5   1  10   71.40    4.38
   5  -1 -10   68.22    3.38
  -5   1  10   71.44    3.78
  -4  -3   5    7.41    1.12
  -4  -3   5    5.24    1.17
   4  -3  -5    5.51    1.03
   4  -3  -5    7.31    1.42
  -4  -3   5    4.94    0.87
  -4  -3   5    5.95    1.09
  -4   3   5    7.00    1.36
   4   3  -5    6.19    1.09
  -4   3   5    7.30    1.30
  -4   3   5    6.31    1.35
   4   3  -5    6.47    0.93
  -4  -3   5    6.49    1.32
  -4  -3   5    6.88    0.93
   4  -3   3  110.24    4.05
  -4   3  -3   98.59    3.78
   4   3   3  105.19    4.79
   4   3   3   98.88    4.87
  -4   3  -3  107.89    3.29
   4   3   3  103.33    4.44
   4  -3   3  101.41    4.24
  -4  -3  -3  106.19    4.78
   4  -3   3   94.16    4.44
  -4   3  -3  104.53    5.33
   4  -3   3   98.74    5.10
  -4  -3  -3  102.13    4.44
   4  -3   3  104.35    3.07
  -4   0  11    0.67    0.32
  -4   0  11   -0.58    0.47
   4   0 -11   -0.09    0.20
  -4   0  11    0.33    0.38
   4   0 -11   -0.47    0.52
   4   0 -11   -0.47    0.62
  -4   0  11   -1.46    0.73
   9   0  -1 2112.49   21.84
  -9   0   1 2074.29   18.08
   9   0  -1 2102.12   21.35
  -9   0   1 2052.30   22.38
   9   0  -1 2025.03   18.43
  -9   0   1 2097.21   22.23
  -9   0   1 2064.30   17.91
  -5   0  -8   -0.24    0.54
   5   0   8   -0.25    0.42
  -5   0  -8    0.39    0.34
  -5   0  -8   -0.23    0.32
   5   0   8    0.31    0.38
  -5   0  -8   -0.15    0.23
   5   0   8    0.00    0.34
  -5  -3   3   66.08    2.68
  -5  -3   3   65.57    3.56
  -5   3   3   68.41    3.46
  -5  -3   3   60.83    2.19
  -5   3   3   68.82    4.36
  -5   3   3   70.85    4.11
   5  -3  -3   61.06    3.97
   5   3  -3   66.30    3.16
   5   3  -3   69.53    3.78
  -5  -3   3   69.16    2.95
   5  -3  -3   63.44    3.28
   5   3  -3   67.26    3.80
  -5  -3   3   68.16    4.02
   1  -3   6    8.91    1.46
   1   3   6    5.46    0.95
  -1  -3  -6    5.90    1.17
  -1   3  -6    6.06    1.32
   1   3   6    5.96    1.35
   1  -3   6    9.14    1.40
   1  -3   6    6.83    1.10
  -1   3  -6    5.51    0.80
   1  -3   6    7.89    1.04
  -1  -3  -6    5.95    0.89
   1  -3   6    6.90    0.77
  -1  -3  -6    6.89    1.12
  -1   3  -6    7.36    1.52
   1   3   6    6.05    1.05
  -1  -2  -9  395.43    9.07
   1   2   9  422.23    9.72
  -1   2  -9  431.72    5.29
  -1  -2  -9  433.90    9.25
  -1  -2  -9  423.47    8.17
   1  -2   9  397.95    9.93
   1   2   9  399.03    9.09
   1  -2   9  405.46    6.35
   1  -2   9  409.31    5.16
   1   2   9  404.21    9.42
   1  -2   9  399.11    9.21
  -1  -2  -9  406.25    9.34
   1   2   9  400.02    8.38
  -1   2  -9  435.48   10.34
  -1   2  -9  428.32    6.86
   3  -3  -6   87.83    2.27
  -3  -3   6   85.24    4.41
  -3  -3   6   90.04    3.17
  -3   3   6   94.74    2.44
  -3  -3   6   89.45    3.62
  -3   3   6   92.40    4.83
   3  -3  -6  100.34    4.54
   3   3  -6   90.58    4.57
   3   3  -6   94.16    3.17
  -3  -3   6   88.94    3.59
  -3  -3   6  102.29    4.77
  -3   3   6   91.63    4.44
   3   3  -6   88.74    3.87
  -3   3   6   90.52    4.54
   3  -3  -6   89.07    4.42
   4   0   9    0.81    0.60
   4   0   9   -0.45    0.54
   4   0   9    1.67    0.77
  -4   0  -9    0.09    0.33
  -4   0  -9    0.83    0.54
  -4   0  -9   -0.40    0.52
  -4   0  -9    0.95    0.47
  -4   2   9  393.95   10.01
   4  -2  -9  375.98    9.28
  -4   2   9  369.56    8.97
   4   2  -9  329.64    7.65
   4   2  -9  346.49    9.59
  -4   2   9  382.75    7.65
  -4  -2   9  374.12    7.49
  -4  -2   9  348.91    8.25
   4   2  -9  368.32    7.71
   4  -2  -9  353.17    8.57
   4  -2  -9  386.20    7.39
  -9   0   4   -0.43    0.59
  -9   0   4    0.73    0.41
   9   0  -4   -0.06    0.25
  -9   0   4   -0.10    0.51
   9   0  -4    0.61    0.41
   9   0  -4    0.32    0.40
  -9   0   4    0.87    0.53
   9   0  -4    1.01    0.83
  -7  -2  -2   18.22    1.70
   7   2   2   21.11    2.13
   7  -2   2   21.20    1.35
  -7   2  -2   18.40    1.91
   7   2   2   20.49    1.95
  -7   2  -2   18.08    2.37
  -7  -2  -2   20.32    1.33
  -7  -2  -2   21.39    2.49
  -7  -2  -2   21.47    2.09
   7  -2   2   18.09    1.82
   7   2   2   21.13    1.38
   7  -2   2   23.25    2.06
  -7   2  -2   20.07    1.38
  -2  -1  11   37.11    1.76
   2  -1 -11   34.02    2.52
   2  -1 -11   34.09    2.37
  -2  -1  11   34.80    2.92
   2  -1 -11   32.39    2.77
  -2   1  11   32.94    2.83
   2   1 -11   37.82    3.27
  -2  -1  11   36.96    2.30
  -2   1  11   38.09    2.75
   2  -1 -11   32.88    2.65
  -2   1  11   37.13    2.89
  -2   1  11   37.07    2.63
   2   1 -11   36.97    1.55
   2   1 -11   34.40    2.16
   4   2   7  711.53   13.01
   4   2   7  773.03   13.15
   4   2   7  773.50    9.56
   4  -2   7  769.34   10.61
  -4  -2  -7  753.76   12.20
  -4  -2  -7  737.66   13.90
  -4   2  -7  792.64   11.06
  -4   2  -7  750.94   14.81
  -4  -2  -7  762.91   12.63
   4  -2   7  783.53   13.39
  -4   2  -7  741.75   13.05
  -2   1 -10   27.33    2.73
   2   1  10   23.90    2.53
  -2  -1 -10   28.12    2.73
   2  -1  10   26.59    2.43
   2   1  10   23.22    2.19
   2   1  10   25.20    2.09
   2   1  10   27.32    2.29
   2  -1  10   28.74    1.54
  -2  -1 -10   25.36    2.08
  -2  -1 -10   24.24    2.07
  -2   1 -10   27.34    1.41
  -2   1 -10   26.23    1.80
  -2  -1 -10   29.83    2.28
   2  -1  10   26.28    1.81
   7   0  -9  194.83    6.69
   7   0  -9  202.28    6.89
  -7   0   9  192.63    7.15
   7   0  -9  210.02    4.43
   7   0  -9  188.93    6.08
   7   0  -9  199.44    4.87
   6   0 -10   31.03    2.45
  -6   0  10   27.03    2.69
   6   0 -10   26.60    2.54
   6   0 -10   30.95    1.86
  -6   0  10   32.12    2.76
  -6   0  10   35.07    1.90
  -5   3  -1    3.61    0.64
  -5  -3  -1    3.87    1.04
   5  -3   1    4.50    0.73
   5   3   1    2.49    0.88
   5  -3   1    2.17    0.45
   5  -3   1    3.63    1.15
   5   3   1    5.53    1.17
   5   3   1    4.48    1.00
  -5   3  -1    3.71    0.72
  -5  -3  -1    4.37    1.00
   5  -3   1    4.73    0.80
  -5   3  -1    1.93    0.74
   1  -1 -11   70.91    4.06
  -1  -1  11   70.68    3.04
  -1   1  11   77.83    3.82
  -1  -1  11   78.62    2.70
  -1   1  11   78.15    3.83
   1  -1 -11   81.25    3.60
   1  -1 -11   69.65    3.56
   1   1 -11   72.07    4.46
  -1   1  11   68.93    4.04
   1   1 -11   75.85    2.46
   1  -1 -11   77.98    4.03
   1   1 -11   81.14    3.16
  -1  -1  11   75.01    4.18
  -1   1  11   74.81    4.16
  -6   0  -7    0.36    0.34
   6   0   7   -0.36    0.53
   6   0   7   -0.51    0.55
  -6   0  -7    0.37    0.33
  -6   0  -7   -0.21    0.58
  -6   0  -7   -0.76    0.71
  -9   0   0    0.17    0.33
   9   0   0   -0.67    0.54
  -9   0   0    0.62    0.70
   9   0   0    0.84    0.56
  -9   0   0   -0.09    0.73
   9   0   0    0.38    0.53
   9   0   0   -0.14    0.44
  -9   0   0    0.04    0.35
   3  -2   8  298.09    8.48
   3   2   8  279.88    7.87
   3   2   8  284.98    8.32
  -3   2  -8  314.99    9.58
  -3  -2  -8  289.79    7.75
  -3  -2  -8  299.19    6.16
  -3  -2  -8  278.99    7.49
  -3  -2  -8  292.41    8.55
   3  -2   8  289.21    6.20
   3   2   8  284.33    6.48
  -3   2  -8  297.18    6.50
  -3   2  -8  266.07    8.14
   3   1 -11  331.84    4.00
  -3  -1  11  315.19    8.57
  -3   1  11  322.12    7.60
   3  -1 -11  343.27    8.09
  -3   1  11  308.84    8.76
  -3  -1  11  331.06    4.75
   3  -1 -11  330.68    8.59
   3   1 -11  321.38    6.92
  -3   1  11  311.10    7.84
  -3  -1  11  349.47    7.30
  -3   1  11  344.08    8.83
   3   1 -11  341.09    9.58
   3  -1 -11  339.00    7.25
  -5   2  -6   26.32    2.46
   5   2   6   25.97    2.55
  -5  -2  -6   25.96    2.27
  -5  -2  -6   29.87    2.56
   5   2   6   24.43    1.82
   5  -2   6   23.32    2.35
   5   2   6   27.07    1.64
  -5   2  -6   20.03    2.51
   5  -2   6   26.49    2.08
  -5  -2  -6   24.07    2.59
   5   2   6   26.96    2.44
  -5   2  -6   24.11    2.07
   1   0  11   94.34    4.59
  -1   0 -11   97.04    3.57
   1   0  11   93.22    3.65
   1   0  11   90.52    3.74
  -1   0 -11   90.85    3.48
  -1   0 -11   99.47    5.23
  -5  -3   4  168.28    6.32
  -5  -3   4  160.93    4.00
  -5   3   4  160.01    6.60
   5  -3  -4  177.62    5.67
   5  -3  -4  152.21    6.31
  -5   3   4  160.55    5.54
  -5   3   4  160.37    6.24
  -5  -3   4  162.77    6.10
   5   3  -4  175.42    6.01
  -5  -3   4  162.84    4.32
  -5  -3   4  133.40    4.34
   5   3  -4  155.94    4.63
  -5  -3   4  174.20    5.68
  -7   2   6    0.19    0.29
   7   2  -6    0.37    0.21
   7   2  -6    0.30    0.30
  -7  -2   6   -0.29    0.51
  -7  -2   6    0.37    0.22
  -7  -2   6    0.70    0.40
   7  -2  -6    2.30    0.70
   7  -2  -6    1.20    0.43
  -7   2   6    1.28    0.84
  -7   2   6    1.09    0.56
   7  -2  -6    1.05    0.62
  -7   2   6    0.22    0.24
   7   2  -6    0.49    0.39
   7  -1   5  260.62    8.40
   7   1   5  320.11    7.83
   7  -1   5  297.69    8.50
  -7  -1  -5  294.12    9.28
  -7  -1  -5  319.59    7.67
  -7   1  -5  286.57    8.58
   7  -1   5  288.77    7.01
  -7  -1  -5  296.63    6.88
   7   1   5  282.74    7.05
  -7   1  -5  300.68    4.61
  -7   1  -5  287.19    8.94
   7   1   5  301.71    7.51
   7  -1   5  296.53    4.70
   9   0  -5 1165.25   15.71
   9   0  -5 1234.59   17.08
   9   0  -5 1170.67   14.65
  -9   0   5 1188.47   16.25
   9   0  -5 1223.15   12.11
  -9   0   5 1199.59   17.44
   3   0  10   -0.27    0.34
  -3   0 -10    0.02    0.51
  -3   0 -10   -0.11    0.32
   3   0  10    0.14    0.36
  -3   0 -10    0.71    0.43
   3   0  10    0.07    0.52
   3   0  10   -0.44    0.51
   3  -3   5   30.36    2.44
   3   3   5   31.80    2.41
   3   3   5   38.98    3.03
   3  -3   5   35.92    1.65
  -3  -3  -5   32.63    2.67
  -3   3  -5   33.70    3.18
   3  -3   5   38.65    3.27
  -3  -3  -5   37.68    1.66
  -3   3  -5   34.17    2.52
   3  -3   5   36.09    2.41
   3  -3   5   30.86    2.46
   3  -3   5   33.44    1.63
   3   3   5   29.49    1.67
  -3  -3  -5   39.14    3.09
   8  -1  -7  583.67   10.22
   8   1  -7  625.96    6.77
  -8  -1   7  643.27   11.86
  -8  -1   7  643.44    7.35
  -8  -1   7  606.05   12.25
   8   1  -7  627.98   11.10
   8  -1  -7  601.86    9.46
  -8   1   7  611.48   13.32
  -8   1   7  646.14   10.69
  -8   1   7  621.62   10.70
   8   1  -7  603.36   11.19
   8  -1  -7  641.63   11.29
   0  -1  11   33.68    1.96
   0   1  11   32.98    2.55
   0   1 -11   32.03    2.98
   0   1  11   40.81    2.98
   0  -1  11   32.53    1.89
   0  -1 -11   36.45    3.05
   0   1 -11   33.80    1.95
   0  -1 -11   32.17    2.41
   0  -1 -11   38.80    2.78
   0  -1  11   33.19    2.81
   0  -1 -11   35.44    2.41
   0   1 -11   35.59    1.87
   0   1  11   35.86    2.59
   0   1  11   33.09    2.89
   1  -3  -7  122.20    4.00
  -1  -3   7  126.09    3.87
  -1   3   7  116.40    5.48
  -1  -3   7  117.44    5.13
   1   3  -7  112.81    5.20
  -1  -3   7  118.23    4.51
   1   3  -7  114.42    3.92
  -1  -3   7  123.80    4.00
  -1  -3   7  118.78    3.45
  -1   3   7  119.39    3.95
   1  -3  -7  115.12    5.14
  -1   3   7  122.73    4.94
   1  -3  -7  131.12    4.85
   8  -1   3  186.01    7.24
  -8  -1  -3  205.37    7.64
  -8   1  -3  201.12    7.44
   8   1   3  198.65    5.99
   8   1   3  186.39    5.79
  -8   1  -3  205.83    7.08
  -8   1  -3  208.16    4.57
   8   1   3  192.23    5.94
   8  -1   3  199.84    4.45
  -8  -1  -3  207.75    5.87
  -8  -1  -3  201.00    5.87
   8  -1   3  202.93    6.77
   9   1  -2  214.73    6.60
   9   1  -2  216.81    5.48
  -9  -1   2  210.44    7.38
   9  -1  -2  204.81    6.19
  -9  -1   2  232.30    5.59
  -9   1   2  230.75    6.05
   9  -1  -2  204.46    5.78
  -9   1   2  200.99    7.66
  -9   1   2  227.92    6.86
   9   1  -2  233.37    6.50
  -9  -1   2  227.44    6.50
  -9  -1   2  208.39    6.44
   9  -1  -2  233.00    5.93
   9  -1  -2  214.19    7.69
  -9   1   2  224.23    6.44
  -2   3   7    7.31    1.53
   2  -3  -7    3.42    1.03
  -2   3   7    3.81    0.65
   2   3  -7    6.55    1.26
  -2  -3   7    6.72    1.41
  -2  -3   7    3.53    0.62
  -2  -3   7    6.37    1.11
  -2  -3   7    3.84    0.62
  -2  -3   7    5.62    1.22
   2   3  -7    4.11    0.91
  -2  -3   7    6.27    0.96
  -2   3   7    3.80    1.11
   2  -3  -7    4.43    0.74
   2  -3  -7    4.63    0.98
  -5   3  -2   11.81    1.99
   5  -3   2   13.63    1.67
  -5   3  -2   12.46    1.28
   5  -3   2   12.01    1.30
  -5   3  -2   12.25    1.19
  -5  -3  -2   12.24    1.49
   5   3   2   15.09    1.81
   5   3   2   12.77    1.83
  -5  -3  -2   15.88    1.96
   5   3   2   12.94    1.68
   5  -3   2   14.23    1.21
  -9  -1   3    8.78    1.60
   9   1  -3    9.50    1.11
  -9   1   3   12.37    1.97
   9   1  -3   10.50    1.44
  -9   1   3   10.86    1.40
  -9  -1   3    9.76    1.14
  -9   1   3    8.27    1.26
   9  -1  -3    9.73    1.23
   9  -1  -3   10.42    1.40
   9   1  -3    8.38    1.40
   9  -1  -3    9.95    1.29
  -9   1   3   12.36    1.55
  -9  -1   3   10.55    1.56
  -2  -3  -6   57.75    3.71
  -2   3  -6   61.80    3.55
   2   3   6   65.67    4.05
   2   3   6   68.46    3.51
   2  -3   6   71.43    4.41
   2  -3   6   66.39    2.36
   2  -3   6   68.03    3.72
   2  -3   6   72.47    3.61
   2   3   6   61.20    2.77
  -2  -3  -6   62.42    3.58
   2  -3   6   72.23    3.21
   2  -3   6   68.24    2.22
  -2  -3  -6   65.22    2.60
  -2   3  -6   68.73    4.37
   8   0  -8    2.84    0.81
  -8   0   8    4.46    1.26
  -8   0   8    3.86    1.04
  -8   0   8    1.55    0.69
   8   0  -8    4.65    1.14
   8   0  -8    3.74    0.77
   8   0  -8    2.12    0.46
  -5   0  11  752.22   11.98
   5   0 -11  802.76   12.19
   5   0 -11  802.37    9.04
  -5   0  11  751.97   14.06
  -5   0  11  732.38   13.43
  -5   0  11  797.50    9.36
   5   0 -11  791.54   14.10
  -4   3   6  334.98    9.14
  -4  -3   6  323.54    8.75
  -4  -3   6  345.41    7.56
  -4  -3   6  334.90    5.71
  -4   3   6  333.65    3.96
  -4  -3   6  352.29    9.23
  -4   3   6  314.74    8.91
   4  -3  -6  342.39    3.78
  -4  -3   6  334.91    6.91
   4   3  -6  353.51    8.03
   4  -3  -6  315.21    8.10
   4   3  -6  320.06    5.78
   4  -3  -6  336.09    8.96
   0  -3   7  637.25    8.48
   0  -3   7  624.88   10.66
   0  -3   7  642.83   13.09
   0   3  -7  643.41   11.91
   0   3  -7  605.24    8.46
   0   3   7  648.70    9.89
   0   3   7  679.74   11.08
   0  -3  -7  627.73   12.12
   0  -3  -7  669.90   10.14
   0  -3   7  637.94    7.94
   0  -3   7  612.17   11.62
   0  -3   7  631.52    9.66
   0   3   7  661.98   13.05
   0  -3  -7  641.22   10.05
   4  -3   4   26.82    2.21
   4   3   4   22.13    2.30
   4  -3   4   26.46    2.14
  -4  -3  -4   22.35    2.34
  -4   3  -4   20.29    2.52
   4   3   4   23.30    1.14
   4   3   4   23.75    2.19
   4  -3   4   24.46    1.45
   4  -3   4   26.01    2.31
  -4  -3  -4   24.76    2.40
   4  -3   4   26.02    1.41
  -4   3  -4   20.90    1.90
  -4  -3  -4   26.97    1.05
   9   0   1  472.47   10.67
   9   0   1  497.39    8.86
  -9   0  -1  485.53   11.28
   9   0   1  463.24   10.49
  -9   0  -1  516.71    8.72
  -9   0  -1  479.90   10.77
   9   0   1  491.82    9.18
  -8   0  -4   26.96    2.79
  -8   0  -4   25.33    1.80
   8   0   4   25.55    2.18
  -8   0  -4   26.38    2.48
   8   0   4   26.17    1.86
   8   0   4   24.47    2.43
  -4   1  11  131.77    4.90
   4   1 -11  128.31    4.54
  -4   1  11  149.67    6.33
   4  -1 -11  129.92    5.27
  -4   1  11  141.01    5.60
  -4  -1  11  143.77    2.74
   4   1 -11  134.35    6.08
   4  -1 -11  151.32    5.50
   4  -1 -11  135.79    4.67
  -4  -1  11  129.24    5.57
   9   1  -1  489.66    8.61
  -9   1   1  491.73   10.21
   9  -1  -1  470.75    9.48
  -9   1   1  504.69   12.23
  -9  -1   1  471.25    9.29
  -9   1   1  481.11    8.45
  -9  -1   1  499.30    8.39
   9  -1  -1  475.57    8.33
   9  -1  -1  482.66    9.00
  -9  -1   1  449.47   10.91
   9  -1  -1  491.54   11.80
   9   1  -1  515.12    9.66
  -9  -1   1  484.59    9.69
   9   1  -1  469.90    9.71
  -5   1  -8  650.77   13.75
  -5  -1  -8  595.94   13.15
  -5   1  -8  608.85    5.50
   5  -1   8  612.38   10.02
   5   1   8  625.46   11.28
  -5  -1  -8  618.15   10.05
  -5   1  -8  641.19    5.38
  -5   1  -8  582.25   12.58
   5   1   8  622.46   11.19
  -5   1  -8  585.41    9.54
   5   1   8  620.38    9.80
  -5  -1  -8  589.87    9.98
   6  -2  -8    1.84    0.68
  -6  -2   8    2.32    0.86
  -6   2   8    2.63    0.89
  -6   2   8    2.21    0.59
  -6  -2   8    2.73    0.81
   6   2  -8    2.86    0.89
   6   2  -8    3.36    0.86
   6  -2  -8    2.51    0.64
   6  -2  -8    2.77    0.93
  -6  -2   8    3.38    0.80
  -6   2   8    2.23    0.74
  -2   2  10   61.00    3.44
   2   2 -10   56.92    2.74
  -2  -2  10   58.94    1.73
  -2  -2  10   56.15    3.52
   2   2 -10   54.39    1.84
   2   2 -10   58.14    4.10
  -2   2  10   59.60    3.72
  -2   2  10   58.02    3.71
   2  -2 -10   51.04    3.09
   2  -2 -10   58.37    3.51
   2  -2 -10   54.23    3.45
   2  -2 -10   52.16    3.31
  -2  -2  10   56.15    2.68
   2   2 -10   48.03    3.15
   8   2  -2  302.80    6.60
  -8  -2   2  302.49    8.93
  -8  -2   2  297.66    6.10
   8   2  -2  298.08    5.77
  -8  -2   2  308.16    6.21
   8   2  -2  327.72    8.41
   8  -2  -2  306.29    7.65
   8  -2  -2  282.46    6.45
  -8   2   2  277.94    6.51
  -8   2   2  292.27    6.56
   8  -2  -2  298.80    6.26
  -8   2   2  286.43    9.48
  -1   2  10    8.76    1.44
  -1   2  10    7.45    1.42
   1  -2 -10    6.25    1.17
   1  -2 -10    6.21    1.10
  -1  -2  10    8.58    0.79
   1   2 -10    6.30    0.86
  -1  -2  10    7.03    0.90
   1   2 -10    7.60    0.78
   1   2 -10    6.72    1.47
  -1  -2  10    6.15    1.27
   1  -2 -10    6.74    1.30
   1  -2 -10    4.69    0.99
  -1   2  10    6.75    1.23
  -2   2  -9    5.35    0.85
   2   2   9    4.66    1.10
   2  -2   9    4.97    1.25
   2  -2   9    3.06    0.89
  -2   2  -9    4.14    0.45
  -2  -2  -9    4.62    1.02
  -2   2  -9    5.86    1.39
   2  -2   9    8.46    0.71
   2   2   9    4.84    1.01
   2   2   9    4.17    1.00
  -2  -2  -9    6.11    1.25
   2   2   9    4.11    1.02
   2  -2   9    4.77    0.81
  -2  -2  -9    4.27    0.85
   7   2   3   30.55    1.81
  -7   2  -3   31.59    2.61
   7  -2   3   32.33    2.53
   7  -2   3   32.37    1.54
  -7   2  -3   27.69    2.90
  -7   2  -3   32.32    1.61
  -7  -2  -3   25.12    2.61
  -7  -2  -3   31.98    2.53
   7   2   3   33.05    2.70
  -7  -2  -3   35.91    1.97
   7   2   3   35.98    2.67
   7  -2   3   31.14    2.36
   4   1   9   50.68    3.21
  -4   1  -9   58.24    4.11
  -4  -1  -9   64.60    4.30
  -4  -1  -9   57.71    3.09
  -4   1  -9   55.87    1.68
  -4   1  -9   57.11    2.87
   4   1   9   56.07    3.44
  -4  -1  -9   53.77    3.01
   4  -1   9   52.71    2.87
   4  -1   9   54.88    3.41
  -4   1  -9   55.31    1.77
   4   1   9   58.35    3.15
   6   2   5  114.95    4.91
   6   2   5  118.86    3.24
  -6  -2  -5  110.75    5.56
   6   2   5  107.13    4.88
   6  -2   5  121.01    5.15
  -6   2  -5  120.75    2.08
   6  -2   5  119.44    4.50
  -6   2  -5  120.03    6.04
   6   2   5  125.28    3.91
  -6  -2  -5  117.18    4.78
  -6   2  -5  119.02    5.20
   6  -2   5  117.67    1.89
   9  -1  -4  349.44    7.71
   9   1  -4  386.50    6.85
  -9  -1   4  370.06    9.74
  -9   1   4  338.38    7.81
  -9   1   4  360.09    8.25
  -9  -1   4  365.87    6.79
  -9   1   4  382.17   10.57
   9  -1  -4  382.06    7.76
   9   1  -4  380.92    8.82
  -9  -1   4  362.98    8.77
  -9   1   4  370.19    8.26
   9  -1  -4  350.19    7.95
   5  -2  -9  183.48    6.36
  -5  -2   9  184.53    5.57
  -5   2   9  190.24    5.31
   5  -2  -9  196.18    5.31
   5   2  -9  190.98    5.86
  -5  -2   9  180.16    6.04
   5   2  -9  191.01    7.33
   5   2  -9  184.34    5.72
   5  -2  -9  197.79    6.47
  -5   2   9  187.02    6.48
  -5   2   9  179.63    7.05
   8  -2  -3   80.29    3.95
  -8   2   3   82.91    5.14
  -8   2   3   73.83    3.23
  -8   2   3   83.78    3.75
   8  -2  -3   78.03    3.10
   8  -2  -3   73.53    3.44
   8   2  -3   82.42    4.27
   8   2  -3   69.12    3.02
   8   2  -3   78.59    3.06
  -8  -2   3   82.91    3.37
  -8  -2   3   80.09    3.03
  -8  -2   3   78.41    4.62
   7   0   6    0.37    0.42
  -7   0  -6   -0.75    0.72
   7   0   6    0.23    0.42
   7   0   6    0.04    0.38
  -7   0  -6    0.74    0.59
  -7   0  -6    1.20    0.50
   8  -2  -1  120.42    4.02
   8  -2  -1  125.31    4.91
  -8   2   1  127.32    6.40
  -8  -2   1  133.30    3.92
   8   2  -1  138.08    5.50
  -8  -2   1  122.58    4.08
  -8  -2   1  121.29    5.70
   8   2  -1  122.90    3.62
   8   2  -1  127.39    4.47
  -8   2   1  117.19    4.38
  -8   2   1  120.22    4.11
   8  -2  -1  122.59    4.22
  -5  -3   5   14.80    2.01
   5   3  -5   17.43    1.88
  -5  -3   5   18.61    1.51
  -5  -3   5   19.11    2.17
  -5  -3   5   18.16    1.87
  -5   3   5   23.58    2.60
  -5   3   5   21.08    2.10
  -5   3   5   19.16    2.28
   5   3  -5   19.10    1.44
   5  -3  -5   21.66    2.09
   5  -3  -5   14.52    2.04
   5   3  -5   18.16    1.50
  -5  -3   5   16.76    1.34
   7  -1  -9   57.67    3.33
   7   1  -9   54.62    3.25
  -7   1   9   57.50    4.03
   7  -1  -9   60.54    3.27
  -7  -1   9   61.15    3.84
   7   1  -9   50.71    3.30
  -7   1   9   55.11    3.26
   7  -1  -9   55.45    3.42
   7   1  -9   53.46    1.81
   7   1  -9   55.05    1.52
   6   1 -10  414.96   10.69
   6  -1 -10  405.76    9.12
  -6  -1  10  413.14    8.81
   6  -1 -10  419.11    9.39
  -6   1  10  395.36    8.13
  -6  -1  10  392.42    9.47
  -6   1  10  385.52    8.76
   6  -1 -10  389.61    8.12
   6   1 -10  387.21    8.54
   6   1 -10  379.17    9.05
  -9   0   6    0.07    0.54
  -9   0   6   -0.27    0.34
  -9   0   6   -0.21    0.58
   9   0  -6   -0.54    0.61
   9   0  -6    0.99    0.47
   9   0  -6   -0.01    0.39
   9   0  -6    0.81    0.56
  -3   3   7   72.25    4.18
   3  -3  -7   71.55    2.44
  -3  -3   7   67.44    4.14
   3   3  -7   76.30    2.70
  -3  -3   7   71.31    3.43
  -3  -3   7   65.41    4.01
   3   3  -7   59.15    3.98
   3  -3  -7   77.98    4.19
   3   3  -7   72.94    3.50
  -3  -3   7   75.57    3.37
  -3   3   7   74.11    4.43
  -3   3   7   70.20    2.52
   3  -3  -7   74.20    4.13
  -3  -3   7   73.51    2.75
   3  -2 -10  397.70    8.34
   3  -2 -10  379.74    9.06
   3   2 -10  378.01   10.18
  -3  -2  10  398.40    3.49
  -3  -2  10  400.12    9.39
   3   2 -10  381.17    8.68
   3   2 -10  399.05    7.71
  -3  -2  10  399.18    4.05
  -3   2  10  394.21    9.57
   3  -2 -10  410.65    9.63
  -3   2  10  396.83    8.44
   3  -2 -10  400.76    9.30
  -3  -2  10  424.21    7.85
  -3   2  10  383.91    9.90
   6   1   7    2.00    0.71
  -6   1  -7    1.90    0.37
  -6   1  -7    0.74    0.65
  -6   1  -7    2.66    0.41
  -6  -1  -7    1.79    1.00
  -6  -1  -7    2.86    0.77
   6   1   7    2.34    0.83
   6   1   7    2.89    0.75
   6  -1   7    1.96    0.77
  -6  -1  -7    1.59    0.63
  -6   1  -7    2.18    0.97
  -9   1   0  282.66    6.32
   9  -1   0  285.74    6.26
   9  -1   0  291.52    7.71
   9   1   0  304.26    7.03
  -9   1   0  280.75    7.91
  -9  -1   0  282.75    8.92
  -9  -1   0  277.91    6.43
   9   1   0  273.94    7.03
  -9   1   0  266.77    8.88
  -9  -1   0  308.48    7.57
   9   1   0  274.44    7.38
   9  -1   0  290.25    7.08
  -9  -1   0  272.95    7.17
   0  -2  10  226.88    4.58
   0   2  10  235.86    7.07
   0  -2 -10  224.76    6.97
   0  -2 -10  216.46    6.84
   0   2 -10  228.33    4.70
   0   2 -10  224.87    4.56
   0  -2  10  204.57    6.86
   0   2  10  227.92    7.26
   0  -2  10  224.80    4.45
   0   2 -10  258.60    8.36
   0   2  10  233.73    7.17
   0  -2 -10  238.17    6.62
   8   2  -4  138.64    4.22
   8   2  -4  136.06    4.02
   8  -2  -4  153.22    5.48
   8  -2  -4  131.53    4.81
  -8  -2   4  129.67    3.60
  -8   2   4  132.61    6.51
  -8   2   4  142.56    5.02
  -8   2   4  140.13    4.35
  -8  -2   4  135.70    6.08
   8  -2  -4  131.00    4.03
  -8  -2   4  140.00    4.58
   8   2  -4  143.74    5.62
   1  -1  11   10.28    1.04
  -1   1 -11   10.40    1.02
   1  -1  11    9.04    1.11
  -1  -1 -11   10.90    1.39
  -1  -1 -11   10.81    1.77
   1   1  11   11.97    1.58
  -1  -1 -11    9.14    1.43
   1   1  11   11.13    1.44
  -1  -1 -11   10.36    1.38
   1   1  11    9.32    1.43
   1  -1  11   11.41    1.67
   1   1  11   10.49    1.77
  -1   1 -11    8.44    1.55
  -1   1 -11    9.59    1.05
  -1  -3  -7  120.59    4.05
  -1  -3  -7  122.67    4.80
  -1   3  -7  120.62    3.47
  -1  -3  -7  137.22    5.78
   1  -3   7  125.37    4.57
   1   3   7  124.15    4.64
   1   3   7  124.11    4.45
   1  -3   7  120.81    3.88
  -1   3  -7  121.31    5.21
   1   3   7  128.23    5.74
   1  -3   7  124.47    5.24
  -1   3  -7  134.10    6.23
   1  -3   7  129.95    3.25
   1  -3   7  123.07    5.82
  -8  -2   0    3.45    0.77
  -8  -2   0    2.31    0.57
  -8  -2   0    3.04    1.06
   8   2   0    2.55    0.59
   8   2   0    2.46    0.56
  -8   2   0    3.36    0.84
   8  -2   0    2.83    0.73
   8  -2   0    1.62    0.76
  -8   2   0    3.01    0.70
  -8   2   0    4.74    1.31
   8  -2   0    1.76    0.48
   8   2   0    2.16    0.74
   6  -3  -2  287.35    6.74
  -6   3   2  332.83    7.46
   6   3  -2  320.67    8.75
   6   3  -2  307.07    8.36
  -6  -3   2  289.43    4.59
  -6   3   2  313.77    4.31
  -6   3   2  339.02   10.17
  -6  -3   2  318.66    4.30
   6   3  -2  322.91    7.43
  -6  -3   2  303.81    8.64
  -6  -3   2  316.47    6.65
   6  -3  -2  316.70    4.05
   6  -3  -2  271.21    7.71
   6   3  -1   10.69    1.46
  -6  -3   1    8.81    1.55
   6   3  -1   10.20    1.55
  -6   3   1    9.95    1.28
   6   3  -1   10.41    1.61
   6  -3  -1   11.60    1.33
  -6   3   1   10.99    0.93
   6  -3  -1   10.12    1.53
   6  -3  -1   10.58    0.91
  -6   3   1   10.19    1.76
  -6  -3   1   10.24    1.29
  -7   2   7   55.09    3.46
  -7  -2   7   56.96    3.24
  -7  -2   7   55.15    1.69
  -7  -2   7   57.10    3.94
   7   2  -7   53.64    1.90
   7   2  -7   50.41    3.24
  -7   2   7   55.05    2.58
  -7   2   7   53.31    4.05
   7   2  -7   54.84    2.97
  -7   2   7   61.32    2.81
   7  -2  -7   52.13    3.43
   7  -2  -7   51.34    3.22
  -2   0  12  599.34    9.11
  -2   0  12  601.23   12.41
  -2   0  12  605.33   10.25
   2   0 -12  581.09    9.78
   2   0 -12  594.33    8.20
  -2   0 -11   -0.03    0.34
   2   0  11    0.69    0.44
  -2   0 -11    0.66    0.38
   2   0  11   -0.13    0.37
   2   0  11    0.09    0.37
  -2   0 -11    0.10    0.61
  -9  -1   5  418.24    6.95
  -9   1   5  404.00    8.66
  -9   1   5  379.58   10.55
   9   1  -5  403.07    9.19
  -9  -1   5  411.81    9.44
   9  -1  -5  385.66    8.46
   9  -1  -5  383.77    7.79
   9   1  -5  411.27    9.01
   9  -1  -5  388.13    8.43
  -9   1   5  396.30    8.69
  -9   1   5  399.69    8.81
   9   1  -5  387.60    6.49
  -9  -1   5  402.41   10.23
  -3  -1 -10    4.23    1.24
   3   1  10    3.02    0.63
   3  -1  10    6.92    1.02
   3  -1  10    5.24    1.14
   3   1  10    5.86    1.06
   3   1  10    7.28    1.23
  -3  -1 -10    7.14    1.15
   3  -1  10    5.83    0.66
  -3   1 -10    4.68    0.80
  -3   1 -10    3.98    1.10
  -3   1 -10    5.33    0.60
  -3  -1 -10    5.34    1.02
   5  -3   3  198.04    5.57
   5  -3   3  190.74    6.01
   5   3   3  198.42    7.08
  -5  -3  -3  187.91    6.78
   5   3   3  190.97    6.52
  -5   3  -3  201.48    7.78
   5  -3   3  190.30    4.04
  -5   3  -3  184.11    5.43
  -5   3  -3  189.29    4.29
   5   3   3  189.87    6.61
  -1   0  12   -0.28    0.38
  -1   0  12    0.27    0.35
   1   0 -12    0.33    0.42
  -1   0  12   -0.34    0.59
   1   0 -12   -0.06    0.77
   1   0 -12   -0.40    0.38
   6  -3  -3    5.29    0.96
  -6  -3   3    4.91    0.69
  -6  -3   3    3.45    1.06
   6   3  -3    5.29    1.00
  -6   3   3    4.25    1.31
  -6  -3   3    4.23    0.77
   6   3  -3    5.57    1.27
   6   3  -3    5.17    0.60
  -6   3   3    3.07    0.88
   6  -3  -3    4.69    1.18
  -3   0  12   -0.44    0.51
  -3   0  12    0.16    0.49
   3   0 -12    0.18    0.45
   3   0 -12   -0.09    0.27
  -3   0  12    0.15    0.48
   3   0 -12   -0.62    0.81
   6  -3   0   85.56    3.34
  -6   3   0   82.65    3.45
   6   3   0   87.01    4.15
   6  -3   0   83.28    2.88
  -6   3   0   87.05    2.97
  -6   3   0   82.47    5.03
   6  -3   0   85.22    4.22
  -6  -3   0   76.55    4.37
  -6  -3   0   83.84    3.77
   6   3   0   74.24    4.16
  -9   0  -2    0.54    0.47
   9   0   2   -0.11    0.35
  -9   0  -2    0.03    0.73
   9   0   2    0.00    0.52
   9   0   2    0.63    0.50
  -9   0  -2    0.10    0.34
  -8  -1   8   15.85    2.08
  -8   1   8   23.99    2.20
  -8   1   8   16.84    2.32
   8   1  -8   20.43    1.17
   8  -1  -8   23.29    2.22
  -8  -1   8   22.06    2.36
   8  -1  -8   21.14    1.80
  -8  -1   8   20.86    1.30
   8   1  -8   20.94    2.12
  -8   1   8   23.40    2.11
   8  -1  -8   20.12    1.97
   8   1  -8   22.79    2.21
   7   0 -10    0.03    0.28
   7   0 -10   -0.28    0.42
  -7   0  10    0.23    0.76
   7   0 -10   -0.17    0.56
  -7   0  10    0.30    0.47
   7   0 -10    0.03    0.30
  -5  -1  11   18.58    1.85
  -5   1  11   15.07    2.12
  -5   1  11   15.73    1.91
   5  -1 -11   19.29    2.08
   5   1 -11   18.75    1.89
  -5  -1  11   17.29    2.03
   5  -1 -11   19.32    1.79
   5  -1 -11   18.22    2.06
  -5   1  11   17.71    1.79
   5   1 -11   19.37    2.43
  -4  -2  10    0.61    0.52
   4   2 -10    1.32    0.63
   4   2 -10    0.17    0.66
  -4  -2  10    1.19    0.58
   4  -2 -10    0.18    0.45
  -4   2  10    0.05    0.50
  -4   2  10    0.01    0.33
  -4   2  10    0.25    0.45
   4  -2 -10    1.10    0.55
   4  -2 -10    0.59    0.40
   4   2 -10    0.41    0.50
   9  -1   1   39.82    2.93
  -9  -1  -1   40.38    3.44
   9  -1   1   39.96    2.67
   9  -1   1   39.85    2.34
   9   1   1   40.24    2.78
  -9   1  -1   44.56    3.28
  -9  -1  -1   41.84    2.78
  -9  -1  -1   42.49    2.85
   9   1   1   41.24    2.84
  -9   1  -1   40.92    2.34
   9   1   1   47.65    2.87
  -9   1  -1   39.12    3.45
   8   1   4   -0.10    0.34
   8   1   4    1.26    0.63
  -8  -1  -4    0.11    0.40
  -8   1  -4    0.33    0.88
  -8   1  -4    0.09    0.20
   8  -1   4   -0.06    0.48
   8   1   4    0.96    0.62
   8  -1   4   -0.22    0.41
  -8  -1  -4   -0.50    0.80
  -8   1  -4   -0.81    0.43
  -8  -1  -4    0.27    0.43
   8  -1   4    0.36    0.28
   8   2  -5  303.07    8.19
   8  -2  -5  302.16    7.52
  -8   2   5  299.23    6.32
  -8  -2   5  311.56    5.31
   8   2  -5  321.75    5.84
   8   2  -5  309.93    6.65
  -8  -2   5  308.43    9.26
   8  -2  -5  322.95    7.99
  -8   2   5  267.74    9.17
  -8   2   5  295.48    7.47
  -8  -2   5  335.09    7.43
  -4   2  -8   15.65    2.22
   4   2   8   24.18    1.84
  -4   2  -8   20.34    2.30
   4  -2   8   23.00    2.48
  -4  -2  -8   21.47    2.49
   4   2   8   22.37    2.29
   4  -2   8   27.67    2.08
  -4  -2  -8   23.56    1.78
  -4  -2  -8   24.39    2.32
  -4  -2  -8   21.28    2.12
   4   2   8   21.85    2.44
  -4   2  -8   21.78    1.88
   3   3   6  161.36    6.37
   3   3   6  176.32    4.42
  -3  -3  -6  172.23    6.30
  -3   3  -6  191.36    5.77
  -3  -3  -6  172.79    3.92
   3  -3   6  160.72    5.75
   3   3   6  174.56    6.02
  -3   3  -6  166.29    5.85
   3  -3   6  177.69    5.27
  -3  -3  -6  179.22    6.61
   3  -3   6  175.99    3.18
  -3   3  -6  173.02    7.11
   3  -3   6  179.87    3.44
   8   2   1   14.11    1.65
  -8   2  -1   15.39    2.21
  -8  -2  -1   14.88    2.16
   8  -2   1   18.22    1.83
   8  -2   1   16.88    1.38
   8   2   1   19.19    2.08
  -8  -2  -1   17.05    1.33
  -8   2  -1   19.56    1.98
  -8  -2  -1   18.72    1.77
  -8   2  -1   19.98    1.54
   8   2   1   17.25    1.38
   8  -2   1   18.20    1.89
  -5  -2  -7    0.63    0.80
  -5   2  -7    1.15    1.04
   5   2   7    0.62    0.35
   5  -2   7   -0.28    0.49
  -5  -2  -7    0.45    0.41
  -5  -2  -7    0.52    0.58
  -5   2  -7   -0.35    0.45
   5   2   7    1.16    0.57
   5   2   7    0.40    0.54
  -5   2  -7    0.70    0.67
   5  -2   7   -0.52    0.53
   4   3  -7  114.19    5.43
   4   3  -7  125.90    4.77
  -4   3   7  125.96    5.73
   4  -3  -7  127.45    5.29
  -4   3   7  124.17    3.07
  -4   3   7  123.21    5.70
   4  -3  -7  122.09    5.55
   4  -3  -7  130.43    2.99
   4   3  -7  131.47    3.45
  -4  -3   7  133.05    5.42
  -4  -3   7  120.67    4.49
  -4  -3   7  128.47    3.36
  -5   0  -9   61.79    4.36
   5   0   9   63.97    3.53
  -5   0  -9   70.43    2.88
  -5   0  -9   69.40    2.88
   5   0   9   59.45    3.92
   5   0   9   62.00    3.44
  -5  -3   6    7.52    1.46
   5   3  -6    8.35    1.06
  -5   3   6    7.01    1.53
  -5  -3   6    7.97    1.14
   5  -3  -6   12.14    1.68
  -5  -3   6    8.39    0.89
  -5   3   6    9.14    1.64
   5   3  -6    8.95    0.98
  -5  -3   6    9.80    1.39
   5   3  -6    8.74    1.37
  -6  -3   4  171.01    4.39
   6   3  -4  159.60    4.85
  -6   3   4  180.03    7.39
  -6   3   4  172.76    6.64
   6   3  -4  172.40    6.11
  -6   3   4  163.20    5.63
   6   3  -4  171.24    3.85
  -6  -3   4  165.15    4.17
  -6  -3   4  173.46    6.80
   6  -3  -4  176.77    5.75
  -7   1  -6    2.20    0.90
  -7   1  -6    2.79    0.46
   7   1   6    2.81    0.84
  -7  -1  -6    3.38    1.19
   7  -1   6    3.00    0.86
   7   1   6    3.59    0.91
   7   1   6    3.61    0.90
   7  -1   6    2.92    0.50
  -7  -1  -6    1.85    0.61
  -7   1  -6    2.17    0.88
  -7  -1  -6    3.49    0.89
  -4  -3  -5  114.17    2.63
  -4   3  -5  102.14    4.46
  -4  -3  -5  109.47    5.17
  -4   3  -5  106.15    4.49
   4  -3   5  107.36    2.70
   4  -3   5   98.57    4.13
  -4   3  -5  104.51    5.67
   4   3   5  114.70    5.31
   4   3   5  109.98    2.97
   4   3   5   99.37    4.60
   4  -3   5  109.83    2.61
  -4  -3  -5   93.34    4.81
   4  -3   5  104.17    4.49
  -1   2 -10   14.93    2.08
  -1   2 -10   17.60    1.43
   1   2  10   14.35    1.92
   1   2  10   14.78    1.82
  -1  -2 -10   17.95    2.14
   1  -2  10   16.79    2.06
  -1  -2 -10   19.11    1.88
   1   2  10   16.87    1.99
  -1  -2 -10   19.06    2.07
  -1   2 -10   16.38    1.09
   1  -2  10   16.72    1.35
   1  -2  10   16.48    1.10
   6   0 -11    0.22    0.26
  -6   0  11    0.51    0.57
   6   0 -11   -0.33    0.57
  -6   0  11    0.57    0.56
   6   0 -11    0.51    0.59
  -6   0  11   -0.04    0.27
   6   3   1  132.73    5.60
  -6   3  -1  135.78    6.43
  -6   3  -1  147.57    4.38
  -6   3  -1  129.34    4.00
  -6  -3  -1  136.12    4.85
   6  -3   1  132.96    5.25
   6  -3   1  139.97    4.10
   6   3   1  132.45    5.24
   6   3   1  128.33    5.67
  -6  -3  -1  131.78    5.84
   6  -3   1  137.31    4.13
   0   0 -12   34.72    2.29
   0   0 -12   36.20    3.25
   0   0  12   35.24    2.39
   0   0  12   39.44    3.11
   0   0  12   37.64    2.45
   0   0 -12   35.69    2.16
  -9   0   7  253.30    5.90
   9   0  -7  245.45    5.26
   9   0  -7  249.65    7.14
  -9   0   7  270.24    7.92
  -9   0   7  261.30    8.02
  -9   0   7  249.82    8.31
   7   2   4   58.48    2.26
   7  -2   4   61.66    1.94
  -7   2  -4   54.48    1.89
   7   2   4   57.43    2.64
   7  -2   4   59.80    3.32
  -7  -2  -4   70.66    4.59
  -7   2  -4   63.45    3.84
   7   2   4   57.58    3.64
  -7   2  -4   56.58    4.23
   7   2   4   55.19    3.43
   7  -2   4   65.46    3.78
   4   0 -12  145.80    5.18
   4   0 -12  140.14    6.14
  -4   0  12  142.83    6.24
  -4   0  12  149.90    4.36
  -4   0  12  155.85    5.48
   4   0 -12  149.06    3.98
  -8   0   9   -0.03    0.44
   8   0  -9    0.88    0.64
  -8   0   9    0.17    0.45
   8   0  -9   -0.07    0.24
   8   0  -9    0.00    0.32
  -8   0   9    0.51    0.60
  -1   3   8  469.23    9.95
   1   3  -8  456.01    7.75
   1  -3  -8  429.00   10.02
   1  -3  -8  456.44    8.26
  -1  -3   8  426.24   10.17
  -1  -3   8  467.83    7.76
  -1  -3   8  454.17    9.34
  -1  -3   8  487.66   11.69
  -1  -3   8  459.40    6.59
   1  -3  -8  480.29    9.40
  -1   3   8  476.70   11.32
  -1   3   8  457.26    8.39
   1   3  -8  456.23   11.03
  -1  -3   8  458.65    7.27
  -9  -1   6   33.37    1.89
  -9   1   6   31.23    3.05
  -9  -1   6   28.68    2.65
   9   1  -6   31.73    2.62
   9  -1  -6   33.02    2.26
   9   1  -6   25.27    2.37
   9  -1  -6   25.23    2.28
   9   1  -6   30.00    1.73
  -9  -1   6   33.69    3.04
  -9   1   6   31.99    2.49
   9  -1  -6   27.89    2.38
  -6   0  -8  350.94    6.38
   6   0   8  326.32    7.90
  -6   0  -8  322.03    6.33
  -6   0  -8  358.39    9.90
   6   0   8  327.23    9.17
  -6   0  -8  309.89    9.78
  -2   3   8   13.35    1.38
   2   3  -8   15.32    2.02
  -2  -3   8   14.15    1.28
   2  -3  -8   11.71    1.69
  -2   3   8   13.93    1.83
   2  -3  -8   15.70    1.88
  -2  -3   8   13.48    1.08
   2   3  -8   16.10    1.57
  -2   3   8   12.44    1.85
  -2  -3   8   12.34    1.57
   2  -3  -8   16.23    1.48
  -2  -3   8   13.61    1.38
  -2  -3   8   18.42    2.30
  -4   0 -10    3.27    0.69
   4   0  10    2.85    0.88
  -4   0 -10    2.28    1.05
  -4   0 -10    3.31    0.67
   4   0  10    2.62    0.82
  -2  -3  -7   79.92    4.41
   2  -3   7   79.98    2.28
  -2  -3  -7   80.07    4.20
   2   3   7   81.41    4.66
  -2  -3  -7   82.68    3.12
   2   3   7   83.91    3.47
   2   3   7   81.42    4.03
   2  -3   7   81.42    4.29
  -2   3  -7   76.00    4.73
   2  -3   7   77.89    3.73
   2  -3   7   76.86    3.27
   2  -3   7   72.19    2.33
  -2   3  -7   82.28    4.30
   3  -2   9   11.83    1.29
   3   2   9   11.76    1.45
  -3  -2  -9   12.87    1.97
  -3  -2  -9    9.20    1.20
  -3   2  -9    9.71    1.65
   3   2   9   11.57    1.61
  -3   2  -9   11.73    1.31
   3   2   9   11.08    1.63
   3   2   9   10.93    1.77
  -3  -2  -9   12.99    1.76
  -8   0  -5   -0.01    0.64
   8   0   5   -0.54    0.52
  -8   0  -5    0.23    0.34
  -8   0  -5    0.12    0.70
   8   0   5    0.29    0.41
   8   0   5   -0.17    0.43
  -6  -2   9   80.20    4.11
   6  -2  -9   84.92    4.37
   6   2  -9   76.10    3.86
  -6   2   9   76.86    4.77
   6   2  -9   65.89    4.33
  -6   2   9   85.32    3.63
   6  -2  -9   80.00    3.43
   6   2  -9   69.95    3.65
   6  -2  -9   72.15    4.00
  -6   2   9   79.91    4.34
  -2   1  12   65.27    4.06
  -2  -1  12   57.51    3.82
  -2   1  12   63.51    3.67
   2   1 -12   61.38    2.14
  -2   1  12   64.13    4.08
   2   1 -12   63.01    4.29
   2  -1 -12   66.07    4.09
  -2  -1  12   69.93    3.27
   2  -1 -12   59.44    3.43
  -2   1  12   61.08    3.48
   2   1 -12   66.25    3.10
  -2  -1  12   70.32    2.60
   2  -1 -12   70.66    3.44
   0   3   8 1158.87   14.90
   0  -3  -8 1121.51   16.79
   0   3   8 1030.00   16.76
   0  -3  -8 1125.28   14.31
   0   3  -8 1059.76   11.08
   0  -3  -8 1130.72   13.71
   0  -3   8 1116.89   10.98
   0  -3   8 1169.48   16.96
   0  -3   8 1122.20   14.95
   0  -3   8 1127.58   10.55
   0   3  -8 1130.99   16.84
   0  -3   8 1151.00   18.31
   0   3   8 1127.42   14.17
   0  -3   8 1143.92   13.08
  -2  -1 -11   11.89    1.52
   2   1  11   10.07    1.38
  -2  -1 -11    7.44    1.54
   2  -1  11   11.26    1.66
   2  -1  11   10.80    1.31
   2   1  11   10.59    1.57
  -2  -1 -11   10.10    1.42
  -2   1 -11   12.40    1.29
  -2   1 -11   12.55    1.98
  -2   1 -11    9.82    0.92
   2  -1  11   10.69    1.01
   2   1  11   10.68    1.50
   6   2   6   47.36    2.24
  -6   2  -6   56.98    3.77
  -6  -2  -6   53.84    3.50
   6  -2   6   49.86    2.95
   6   2   6   51.06    2.71
  -6  -2  -6   52.36    3.28
  -6   2  -6   51.91    4.11
  -6  -2  -6   46.04    3.73
   6  -2   6   44.98    3.35
   6   2   6   45.51    3.20
   0  -4   0  141.94    4.22
   0  -4   0  133.85    5.29
   0  -4   0  164.67    5.55
   0   4   0  159.49    6.18
   0  -4   0  142.37    5.40
   0   4   0  144.96    5.19
   0  -4   0  151.65    4.49
  -1  -1  12  164.16    6.47
   1  -1 -12  163.96    5.22
   1  -1 -12  164.37    5.64
   1   1 -12  166.28    3.86
   1  -1 -12  166.20    6.59
  -1   1  12  167.97    5.89
   1   1 -12  184.52    7.46
  -1   1  12  172.58    6.54
  -1  -1  12  170.36    4.27
   1   1 -12  168.26    4.74
  -1   1  12  166.48    5.76
  -1  -1  12  172.65    4.94
  -1   1  12  155.10    6.47
   5   3   4   86.22    4.54
  -5  -3  -4   76.07    4.41
   5   3   4   76.36    4.17
   5  -3   4   74.65    2.30
   5  -3   4   84.14    4.01
   5  -3   4   81.99    3.88
  -5   3  -4   81.72    3.84
  -5   3  -4   83.22    2.62
  -5   3  -4   77.70    4.94
   3   1 -12    6.69    1.05
   3  -1 -12    5.60    1.09
  -3  -1  12    4.45    1.15
  -3   1  12    6.93    1.38
  -3   1  12    6.34    1.29
  -3  -1  12    5.12    1.00
  -3   1  12    7.49    1.28
  -3  -1  12    5.32    0.68
   3  -1 -12    7.57    1.15
   3   1 -12    6.86    0.65
   3   1 -12    7.67    1.53
   3  -1 -12    6.86    1.42
   8   2  -6   21.64    1.95
  -8   2   6   23.46    2.82
  -8  -2   6   22.44    2.56
   8  -2  -6   26.23    2.34
  -8  -2   6   24.21    1.38
  -8   2   6   20.76    1.70
   8   2  -6   19.86    2.15
   8   2  -6   20.62    1.40
  -8  -2   6   18.42    1.86
   8  -2  -6   20.77    2.10
  -8   2   6   21.78    1.75
   0   4   1    1.43    0.63
   0  -4  -1    3.21    0.65
   0   4   1    2.55    0.94
   0  -4  -1    2.66    0.73
   0  -4   1    2.86    0.81
   0   4  -1    1.99    0.71
   0  -4  -1    2.49    1.24
   0  -4   1    2.91    0.74
   0  -4   1    3.32    0.90
   0   4  -1    3.13    1.05
   0  -4   1    1.22    0.70
   0  -4   1    2.52    0.81
   0  -4   1    2.73    0.60
   0  -4  -1    2.60    0.55
  -3  -3   8   12.06    1.95
  -3  -3   8   14.46    1.19
   3   3  -8   14.26    2.00
   3   3  -8   14.76    1.59
  -3  -3   8   13.46    1.60
  -3  -3   8   12.06    0.96
   3  -3  -8   14.34    1.81
  -3   3   8   12.02    1.17
  -3   3   8   15.74    2.00
   3  -3  -8   12.56    1.19
   3  -3  -8   16.27    1.98
  -3   3   8    9.89    1.77
  -3  -3   8   12.77    1.39
  -7   2   8   56.25    3.52
  -7   2   8   52.45    4.02
  -7  -2   8   50.38    3.74
   7   2  -8   62.38    3.34
  -7  -2   8   57.48    3.41
   7  -2  -8   60.81    3.75
   7  -2  -8   51.87    3.34
  -7   2   8   60.04    2.86
   7   2  -8   53.36    3.34
   7   2  -8   57.60    1.71
  -7  -2   8   58.23    1.51
  -7   2   8   58.30    2.93
   6   3  -5  213.12    6.77
   6  -3  -5  212.62    6.55
  -6  -3   5  247.99    8.09
  -6   3   5  218.43    8.13
   6   3  -5  238.05    5.05
  -6   3   5  192.71    7.02
  -6  -3   5  205.77    5.07
   6   3  -5  208.16    5.22
  -6  -3   5  222.87    4.75
  -9  -1  -2   45.94    2.98
  -9   1  -2   49.30    2.47
   9  -1   2   47.85    3.38
  -9   1  -2   43.29    3.33
   9   1   2   43.89    2.92
   9   1   2   45.59    2.87
   9  -1   2   46.82    2.44
  -9  -1  -2   46.88    2.97
  -9  -1  -2   51.07    3.97
   9  -1   2   46.21    2.91
  -9   1  -2   46.03    3.76
   9   1   2   43.17    2.94
  -1  -4   0  145.35    4.82
  -1  -4   0  139.98    5.62
  -1  -4   0  153.81    4.78
   1  -4   0  145.45    5.40
  -1   4   0  151.09    5.76
  -1   4   0  152.81    6.29
  -1  -4   0  153.69    4.90
   1   4   0  161.76    6.25
   1  -4   0  149.52    3.99
   1  -4   0  150.15    4.07
  -1  -4   0  140.80    5.79
   1  -4   0  141.58    5.31
   1  -4   0  140.43    5.52
   1   4   0  151.34    4.82
   8  -2   2   23.58    1.51
   8  -2   2   22.04    2.10
  -8  -2  -2   16.83    2.30
  -8   2  -2   24.04    1.60
  -8   2  -2   20.19    2.59
  -8   2  -2   22.72    2.23
   8   2   2   21.40    1.57
   8   2   2   18.45    1.97
   8  -2   2   18.80    1.96
   8   2   2   19.95    2.15
  -8  -2  -2   22.74    1.60
  -6   3  -2   72.91    4.92
   6  -3   2   78.12    4.00
  -6   3  -2   77.66    3.43
  -6   3  -2   85.36    3.12
   6  -3   2   90.40    3.68
   6  -3   2   88.58    3.05
   6   3   2   77.83    4.42
  -6  -3  -2   73.78    4.45
   6   3   2   90.07    4.48
   9   0   3 1591.11   15.60
  -9   0  -3 1656.55   15.32
  -9   0  -3 1579.96   21.53
   9   0   3 1560.13   20.10
  -9   0  -3 1645.95   20.44
   1  -4  -1    6.05    0.82
   1  -4  -1    6.62    0.79
  -1  -4   1    6.04    1.01
   1  -4  -1    5.58    1.20
  -1  -4   1    5.43    1.19
  -1  -4   1    6.53    1.22
  -1   4   1    6.13    1.19
  -1  -4   1    6.46    1.10
  -1  -4   1    8.24    1.45
   1   4  -1    5.04    0.98
   1   4  -1    5.51    1.22
   1  -4  -1    4.71    1.15
  -1  -4   1    5.43    1.01
  -1   4   1    4.48    1.26
   1  -4  -1    7.07    1.24
   7  -1 -10   18.07    1.96
   7  -1 -10   22.40    2.30
  -7  -1  10   21.75    2.43
  -7   1  10   20.00    1.87
  -7   1  10   17.86    2.00
  -7   1  10   17.83    2.45
   7   1 -10   17.92    2.25
   7   1 -10   17.65    0.82
   7   1 -10   18.19    1.91
   7  -1 -10   18.06    1.87
   5   2 -10   18.85    1.90
  -5  -2  10   21.27    1.96
  -5   2  10   16.92    2.24
   5   2 -10   18.98    2.36
   5   2 -10   16.04    1.83
  -5  -2  10   17.17    1.98
   5  -2 -10   13.23    1.71
  -5   2  10   17.58    2.02
  -5   2  10   14.65    1.59
   5  -2 -10   18.92    2.13
   5  -2 -10   15.93    1.65
  10   0  -3    0.77    0.70
  10   0  -3    0.62    0.53
 -10   0   3   -0.41    0.59
 -10   0   3    0.54    0.49
 -10   0   3   -0.22    0.46
  10   0  -3    0.56    0.40
  10   0  -2    0.35    0.61
  10   0  -2    0.78    0.43
 -10   0   2    1.10    0.65
  10   0  -2    0.48    0.44
 -10   0   2    0.54    0.49
 -10   0   2   -0.02    0.37
 -10   0   2    0.33    0.49
   7   0   7  616.62    9.10
  -7   0  -7  580.44   13.37
  -7   0  -7  633.79   12.87
  -7   0  -7  611.04    8.57
   7   0   7  558.70   10.52
   7   0   7  598.34   12.50
  -1  -4  -1  252.40    6.09
   1  -4   1  243.53    6.76
   1   4   1  229.92    7.52
  -1  -4  -1  227.25    7.24
   1  -4   1  240.94    5.38
   1  -4   1  214.11    6.95
  -1  -4  -1  247.20    6.13
   1  -4   1  245.09    6.87
  -1   4  -1  241.27    7.50
  -1   4  -1  222.29    6.94
   1  -4   1  256.62    5.67
   1   4   1  244.96    6.01
  -1  -4  -1  243.12    5.97
  -1   0 -12   -0.06    0.28
   1   0  12    0.65    0.46
  -1   0 -12    0.50    0.75
   1   0  12   -0.03    0.38
  -1   0 -12    0.00    0.31
   1   0  12   -0.32    0.43
   3   0  11   81.02    3.84
   3   0  11   89.65    3.48
  -3   0 -11   96.40    3.53
  -3   0 -11   93.14    3.87
  -3   0 -11   93.20    5.31
   3   0  11   85.19    4.36
   0  -4  -2   16.85    2.02
   0  -4   2   13.30    1.67
   0  -4   2   12.84    1.58
   0  -4  -2   13.94    1.28
   0   4  -2    9.20    1.58
   0   4   2   11.06    1.75
   0  -4   2   14.78    1.49
   0   4  -2   12.78    1.80
   0  -4   2   15.34    1.90
   0   4   2   12.88    1.57
   0  -4  -2   15.43    1.65
   0  -4   2   14.11    1.56
   0  -4   2   14.21    1.73
  -5  -1  -9    0.48    0.51
  -5  -1  -9    0.70    0.47
  -5   1  -9    0.85    0.62
  -5   1  -9    1.19    0.28
  -5   1  -9    1.57    0.37
  -5   1  -9    0.64    0.58
  -5  -1  -9    0.68    0.45
   5   1   9    0.82    0.42
   5  -1   9    2.37    0.75
   5   1   9    1.11    0.37
   5   1   9    1.12    0.58
   5   0 -12   -0.10    0.29
   5   0 -12   -0.32    0.38
   5   0 -12    0.32    0.65
  -5   0  12   -0.69    0.78
  -5   0  12    0.19    0.38
  10   0  -4  161.72    5.74
 -10   0   4  155.80    6.28
 -10   0   4  150.93    6.41
 -10   0   4  174.31    5.37
  10   0  -4  154.24    4.67
  10   0  -4  147.62    6.21
   1  -4  -2   50.85    3.39
   1  -4  -2   52.54    3.27
   1   4  -2   52.45    3.10
  -1   4   2   51.82    3.34
  -1  -4   2   52.84    3.35
   1  -4  -2   52.98    2.23
  -1   4   2   49.42    3.70
   1  -4  -2   51.04    2.13
  -1  -4   2   53.57    3.08
  -1  -4   2   52.44    3.09
   1   4  -2   51.85    3.44
  -1  -4   2   55.05    3.03
  -1  -4   2   54.23    3.30
  -1  -4   2   55.98    3.47
   1   3   8    6.17    1.44
  -1  -3  -8    5.48    1.20
   1  -3   8    7.62    1.16
  -1   3  -8    6.17    1.45
  -1   3  -8    8.23    0.92
   1  -3   8    8.43    0.85
   1   3   8    8.97    1.39
   1  -3   8    5.76    1.23
  -1  -3  -8    8.81    1.15
   1  -3   8    6.75    0.97
   1   3   8    9.25    1.28
   1  -3   8    5.26    1.11
  -1  -3  -8    5.54    1.13
 -10   0   1   -0.07    0.42
 -10   0   1    0.74    0.74
  10   0  -1    0.40    0.41
 -10   0   1   -0.29    0.72
  10   0  -1    0.22    0.31
  10   0  -1    0.57    0.51
   2  -2 -11   57.85    3.61
  -2  -2  11   63.59    1.95
  -2  -2  11   58.06    3.83
   2   2 -11   66.07    2.08
  -2   2  11   57.50    3.77
  -2  -2  11   66.22    3.02
   2  -2 -11   61.86    3.65
   2   2 -11   66.31    2.98
  -2   2  11   63.87    4.11
   2   2 -11   65.33    4.43
  -2   2  11   66.37    3.83
   6   1 -11    0.53    0.57
   6   1 -11    0.12    0.48
   6  -1 -11    0.60    0.56
  -6   1  11    0.58    0.56
  -6   1  11    0.90    0.59
  -6   1  11   -0.05    0.71
   6  -1 -11    1.26    0.78
  -6  -1  11    0.82    0.83
   6  -1 -11    0.02    0.37
   0   1 -12   88.02    3.01
   0   1  12   88.70    4.19
   0  -1  12   92.07    3.34
   0  -1 -12   86.17    3.87
   0  -1  12   90.07    3.40
   0  -1 -12   99.12    5.26
   0   1 -12   73.82    4.65
   0   1  12   86.71    4.24
   0  -1 -12   89.97    4.16
   0   1 -12   90.59    3.28
   0   1  12   92.82    4.73
   9  -1  -7   13.91    1.74
  -9  -1   7   13.08    1.78
   9  -1  -7    9.12    1.27
  -9  -1   7    9.38    1.01
  -9   1   7   11.92    1.64
  -9   1   7    6.67    1.51
  -9   1   7   12.34    1.55
   9   1  -7    8.88    1.47
  -9  -1   7    6.64    1.39
   9   1  -7   10.72    1.00
   9   1  -7   13.89    1.78
   9  -1  -7    8.96    1.33
  -2   2 -10   57.67    1.73
   2   2  10   51.43    3.73
   2   2  10   48.89    3.46
  -2  -2 -10   53.64    3.05
  -2  -2 -10   57.65    3.63
  -2   2 -10   53.98    2.67
  -2  -2 -10   56.38    3.89
  -2   2 -10   56.15    4.00
   2  -2  10   55.70    1.72
   2   2  10   54.42    3.22
   2  -2  10   52.93    3.60
   2  -2  10   51.11    2.57
   5   3  -7  355.07    7.12
   5   3  -7  360.71    8.52
  -5   3   7  361.81   10.34
  -5  -3   7  349.52    5.21
   5   3  -7  354.39    5.69
   5  -3  -7  351.53    8.88
  -5  -3   7  359.16    9.67
  -5  -3   7  347.38    7.51
  -5   3   7  354.76    4.87
  -4   1  12   21.39    2.54
  -4  -1  12   24.26    2.11
  -4  -1  12   19.89    2.26
   4   1 -12   24.16    1.04
   4   1 -12   25.87    2.79
   4  -1 -12   19.27    1.84
   4  -1 -12   24.59    2.45
   4  -1 -12   20.94    2.13
  -4  -1  12   23.48    1.26
   4   1 -12   21.82    1.97
  -4   1  12   20.97    2.23
  -4   1  12   25.81    2.25
   1  -2 -11  600.85   11.19
   1   2 -11  599.56    8.31
  -1  -2  11  619.21    8.47
  -1   2  11  571.71   11.84
   1   2 -11  570.28   13.00
   1  -2 -11  591.29   11.52
  -1   2  11  570.49   11.41
   1   2 -11  618.92    7.23
  -1   2  11  595.21   12.11
  -1  -2  11  599.85    6.87
  -1  -2  11  556.69   11.47
   1  -2 -11  620.51   11.86
  -8  -1   9   38.79    3.28
   8   1  -9   42.55    1.91
  -8   1   9   47.65    3.19
  -8  -1   9   39.06    3.16
   8   1  -9   41.78    3.15
   8  -1  -9   40.79    2.58
   8  -1  -9   43.02    3.08
   8  -1  -9   40.07    2.78
   8   1  -9   42.45    1.57
   8   1  -9   45.17    3.06
  -8   1   9   42.23    2.93
  -8   1   9   36.21    3.45
  -6  -1  -8   56.60    3.13
   6   1   8   57.00    3.08
   6  -1   8   56.84    3.23
  -6   1  -8   58.78    4.28
  -6  -1  -8   64.41    4.53
  -6  -1  -8   62.98    3.37
  -6   1  -8   57.88    1.86
  -6   1  -8   54.88    4.09
  -6   1  -8   59.72    1.80
   6   1   8   59.04    3.63
   6   1   8   60.01    3.60
   2  -4  -1  413.21    5.39
   2  -4  -1  409.20    5.50
   2  -4  -1  390.22    9.54
  -2  -4   1  408.89    7.59
  -2   4   1  379.20    8.84
   2   4  -1  387.31    9.30
  -2   4   1  376.58    9.36
  -2  -4   1  402.50    8.65
  -2  -4   1  397.95    8.39
   2   4  -1  375.26    7.20
  -2  -4   1  395.03    9.35
   2  -4  -1  375.66    8.83
  -2   4   1  416.73   10.61
   2   4  -1  413.03    9.78
  -2   4   0  205.32    7.36
  -2  -4   0  192.99    6.02
   2  -4   0  196.61    6.31
   2  -4   0  199.42    6.33
   2   4   0  194.38    4.96
  -2   4   0  190.63    6.83
   2  -4   0  209.77    4.36
  -2  -4   0  204.09    5.96
  -2  -4   0  203.13    6.93
  -2  -4   0  197.20    6.77
   2  -4   0  202.15    4.23
   2   4   0  196.10    6.80
  -2  -4   0  198.41    5.04
   2  -4   0  193.72    6.78
   9   0  -8    0.03    0.29
  -9   0   8   -0.69    0.85
   9   0  -8    0.41    0.38
  -9   0   8    0.71    0.67
   9   0  -8    0.15    0.47
   1  -4   2    1.44    0.48
   1  -4   2    2.20    0.73
  -1   4  -2    2.84    0.94
   1  -4   2    3.30    0.97
  -1  -4  -2    3.11    0.69
  -1  -4  -2    2.52    1.03
   1  -4   2    1.00    0.71
   1   4   2    1.90    0.58
   1  -4   2    2.23    0.61
   1   4   2    2.70    0.92
  -1  -4  -2    2.84    0.66
   1  -4   2    0.81    0.55
  -1   4  -2    3.28    1.06
   1   4   2    1.88    0.60
  -4   1 -10    0.76    0.34
  -4   1 -10    1.58    0.94
   4   1  10    1.41    0.74
  -4  -1 -10    1.13    0.50
  -4   1 -10   -0.05    0.16
  -4  -1 -10   -0.42    0.59
  -4   1 -10    0.23    0.46
   4   1  10    0.47    0.45
   4   1  10    0.59    0.43
   4  -1  10    0.40    0.55
   4  -1  10    0.37    0.53
  -4  -1 -10    0.15    0.41
  -8   1  -5    7.45    1.70
   8   1   5    6.65    1.20
   8   1   5    3.13    0.80
   8   1   5    3.40    0.86
  -8  -1  -5    7.19    1.22
  -8  -1  -5    6.03    1.05
  -8   1  -5    4.19    0.65
  -8   1  -5    6.07    1.44
   8  -1   5    5.29    0.70
   8  -1   5    5.50    1.15
  -8  -1  -5    3.17    1.18
  -3   2  11   28.10    2.62
   3   2 -11   24.32    1.96
  -3  -2  11   22.18    0.93
  -3  -2  11   24.69    2.49
   3   2 -11   24.45    2.83
   3  -2 -11   26.91    2.51
  -3   2  11   24.51    2.63
   3  -2 -11   21.69    2.11
   3  -2 -11   26.78    2.46
  -3   2  11   25.98    2.30
  -3  -2  11   24.20    1.94
   4   3  -8    3.62    1.18
   4  -3  -8    4.20    0.65
  -4   3   8    4.38    0.70
   4   3  -8    4.44    0.96
  -4   3   8    3.74    1.15
  -4  -3   8    3.94    0.94
  -4  -3   8    4.90    0.59
   4   3  -8    2.52    0.62
   4  -3  -8    4.02    1.00
  -4   3   8    4.12    1.33
  -4  -3   8    3.46    0.83
  -4  -3   8    4.27    0.58
   2   4  -2    5.09    0.87
   2  -4  -2    5.62    0.62
  -2  -4   2    5.08    0.91
   2   4  -2    3.22    1.13
  -2   4   2    5.77    1.37
  -2   4   2    7.08    1.30
  -2  -4   2    7.73    1.28
  -2  -4   2    5.37    1.11
   2  -4  -2    4.68    1.14
   2   4  -2    4.90    1.13
  -2  -4   2    5.39    1.18
   2  -4  -2    5.75    1.20
   2  -4  -2    5.19    0.60
  -2   4   2    6.85    1.29
  -2  -4  -1   80.18    3.06
   2   4   1   81.15    3.65
  -2   4  -1   83.57    4.58
  -2  -4  -1   83.75    4.55
   2   4   1   78.89    4.43
  -2   4  -1   85.83    4.57
   2  -4   1   83.22    4.58
   2  -4   1   77.46    3.79
  -2  -4  -1   74.74    3.56
   2   4   1   76.82    3.00
   2  -4   1   80.72    2.89
   2  -4   1   85.19    3.11
  10   0  -5    0.75    0.46
 -10   0   5    0.11    0.49
 -10   0   5   -0.12    0.55
 -10   0   5   -0.01    0.33
  10   0  -5   -0.51    0.57
  -4  -3  -6   80.13    2.52
   4  -3   6   75.71    3.62
   4   3   6   84.55    4.44
  -4   3  -6   82.45    4.30
   4  -3   6   81.07    1.95
  -4   3  -6   76.58    3.86
  -4   3  -6   84.57    5.24
  -4  -3  -6   76.64    4.49
   4   3   6   90.23    4.84
  -4  -3  -6   85.04    4.72
   4  -3   6   76.10    1.86
   4  -3   6   78.01    4.11
   4   3   6   77.70    2.78
  -7  -2  -5   64.64    4.52
  -7   2  -5   61.80    1.77
  -7   2  -5   71.99    4.26
   7  -2   5   60.76    3.36
   7   2   5   65.21    3.01
   7   2   5   63.83    2.50
  -7   2  -5   62.31    4.60
   7   2   5   66.59    3.99
   7  -2   5   67.63    4.03
   7  -2   5   64.06    1.72
   7   2   5   63.91    3.83
  10   0   0   25.35    2.15
 -10   0   0   25.00    2.64
 -10   0   0   22.96    2.02
  10   0   0   25.63    2.15
 -10   0   0   30.20    3.00
  10   0   0   26.35    2.65
   0   4  -3   34.49    2.77
   0   4   3   31.97    1.91
   0  -4   3   34.91    2.81
   0  -4  -3   25.01    2.53
   0  -4  -3   31.33    2.34
   0   4  -3   29.26    2.56
   0  -4   3   34.83    2.80
   0  -4  -3   30.90    1.95
   0   4   3   31.30    2.39
   0  -4   3   31.11    2.44
   0   4   3   26.91    2.76
   0  -4   3   31.73    2.38
   0  -4   3   34.84    2.55
   0  -4   3   31.05    2.23
   7   3  -2    1.12    0.28
  -7  -3   2    1.36    0.52
   7  -3  -2    0.82    0.54
  -7   3   2    0.94    0.41
   7   3  -2    1.24    0.66
  -7   3   2    1.38    0.40
  -7  -3   2    0.86    0.24
   7  -3  -2    1.79    0.39
   7  -3  -2    1.24    0.49
   7   3  -2    1.12    0.71
  -7   3   2    1.05    0.95
  -7  -3   2    2.56    0.94
   3  -3   7  932.79   11.95
   3  -3   7  943.98   14.77
   3   3   7  986.15   16.19
   3  -3   7  884.74    6.46
  -3  -3  -7  890.65   15.05
  -3   3  -7  968.54   13.23
   3   3   7  907.04   10.88
   3   3   7  953.75   14.77
   3  -3   7  943.89    7.23
  -3   3  -7  804.72   16.03
  -3  -3  -7  911.83   14.98
  -3   3  -7  840.29   13.81
  -3  -3  -7  942.54    9.97
   1  -4  -3    4.26    0.64
  -1  -4   3    5.07    1.06
   1   4  -3    3.26    0.87
  -1   4   3    2.39    0.82
  -1  -4   3    4.46    1.01
  -1  -4   3    4.51    0.90
  -1   4   3    4.50    1.00
  -1  -4   3    3.35    0.96
   1   4  -3    4.00    1.06
   1  -4  -3    3.38    0.93
   1  -4  -3    4.06    0.63
   1  -4  -3    4.85    1.03
   1   4  -3    4.36    1.12
  -1  -4   3    3.71    0.98
  -6   3   6    8.97    0.67
  -6   3   6    9.54    0.72
   6   3  -6    9.17    1.07
  -6  -3   6    9.12    1.18
   6  -3  -6    6.56    1.27
   6   3  -6    9.11    1.12
  -6   3   6    7.64    1.46
  -6   3   6    9.62    1.77
  -6  -3   6    8.71    0.88
   6   3  -6    8.67    1.40
  -6  -3   6    8.27    1.59
  -7   3   1   71.97    3.40
   7  -3  -1   64.01    2.50
  -7  -3   1   71.18    4.43
  -7   3   1   68.03    4.79
  -7   3   1   64.01    2.64
  -7  -3   1   68.79    3.31
   7   3  -1   62.23    3.42
   7  -3  -1   62.02    3.07
   7  -3  -1   71.39    3.99
   8  -2  -7   10.24    1.54
  -8  -2   7    8.18    1.37
   8   2  -7    9.43    0.87
  -8   2   7   10.35    1.85
  -8   2   7   10.14    1.26
  -8  -2   7   12.48    0.94
   8  -2  -7    7.69    1.37
   8   2  -7    8.66    1.21
   8   2  -7   10.81    1.61
  -8   2   7   11.00    1.28
  -8  -2   7    9.75    1.68
   0   2  11   12.87    1.77
   0   2  11   15.66    2.03
   0   2  11   17.01    1.98
   0  -2  11   16.27    1.30
   0  -2  11   17.12    1.30
   0  -2 -11   15.57    1.80
   0   2 -11   15.62    1.29
   0  -2 -11   20.19    2.25
   0   2 -11   18.00    2.37
   0  -2 -11   19.21    2.11
   0   2 -11   17.27    1.33
   0  -2  11   16.24    2.04
  -6  -3  -3    2.28    0.94
   6  -3   3    4.14    0.97
   6  -3   3    4.03    0.64
  -6   3  -3    2.45    1.04
  -6   3  -3    2.87    0.74
   6  -3   3    2.88    0.83
  -6   3  -3    4.47    0.70
   6   3   3    4.23    1.18
   6   3   3    5.00    1.24
  -7   3   3    3.50    0.93
   7   3  -3    2.05    0.70
   7   3  -3    1.61    0.71
  -7   3   3    2.20    0.40
   7   3  -3    2.53    0.44
  -7   3   3    3.08    1.10
  -7  -3   3    3.18    0.56
  -7  -3   3    2.14    0.95
  -7  -3   3    2.46    0.65
   7  -3  -3    2.01    0.62
   7  -3  -3    1.61    0.72
   7  -3  -3    2.79    0.45
   7   0 -11   46.97    3.24
   7   0 -11   46.42    2.41
   7   0 -11   49.06    2.24
  -7   0  11   51.55    3.96
   7   0 -11   44.84    3.44
  -8   2  -3   15.61    1.95
  -8   2  -3   15.73    1.21
  -8  -2  -3   12.99    1.30
  -8   2  -3   13.10    2.11
   8   2   3   12.81    1.64
   8  -2   3   12.75    1.04
   8  -2   3   10.18    1.49
   8   2   3   15.36    1.43
   8   2   3   15.61    1.92
  -8  -2  -3   15.03    2.20
   8  -2   3   11.49    1.51
   9   2  -2   18.32    2.10
   9  -2  -2   14.47    1.78
   9  -2  -2   13.25    1.48
  -9   2   2   17.38    2.46
  -9   2   2   16.46    1.67
  -9  -2   2   14.23    1.40
   9  -2  -2   15.06    1.57
  -9  -2   2   13.85    1.48
  -9   2   2   13.19    1.58
   9   2  -2   14.70    1.45
  -9  -2   2   14.61    2.06
   9   2  -2   15.83    1.61
  -9   1  -3    7.76    1.61
  -9  -1  -3    5.92    1.08
  -9  -1  -3    5.66    1.38
   9  -1   3    4.68    0.76
   9  -1   3    4.41    0.99
   9   1   3    5.99    1.19
  -9  -1  -3    6.31    1.19
  -9   1  -3    6.87    0.95
   9   1   3    4.05    0.99
   9   1   3    5.82    1.15
  -9   1  -3    3.97    1.17
   9   2  -3   26.73    1.99
  -9  -2   3   30.33    2.01
   9   2  -3   28.45    2.62
   9   2  -3   28.35    2.02
  -9   2   3   27.53    2.21
   9  -2  -3   30.06    2.15
   9  -2  -3   27.29    2.36
  -9   2   3   31.83    3.39
  -9   2   3   26.42    2.22
  -9  -2   3   28.65    2.18
   9  -2  -3   26.49    2.16
  -9  -2   3   29.17    2.92
   8   0 -10  460.50    6.91
  -8   0  10  443.09   10.43
   8   0 -10  463.33    7.92
  10  -1  -3   48.16    2.90
 -10  -1   3   44.32    3.61
 -10   1   3   44.61    2.95
  10  -1  -3   43.03    2.96
  10  -1  -3   42.39    2.77
 -10   1   3   44.83    3.20
  10   1  -3   52.72    3.32
  10   1  -3   43.71    2.54
  10   1  -3   39.20    2.95
 -10  -1   3   48.52    3.33
 -10   1   3   47.70    3.92
 -10  -1   3   46.22    2.56
  10  -1  -2   62.13    3.65
  10   1  -2   60.72    3.10
  10  -1  -2   57.19    3.14
 -10  -1   2   58.70    4.17
 -10   1   2   61.67    3.81
  10   1  -2   60.47    3.65
 -10   1   2   60.36    4.38
 -10   1   2   67.96    3.54
  10   1  -2   59.51    3.54
 -10  -1   2   59.95    3.70
 -10  -1   2   68.88    3.23
  10  -1  -2   61.37    3.32
   7  -1   7   39.55    1.75
  -7   1  -7   35.92    3.35
  -7  -1  -7   40.62    2.71
  -7   1  -7   32.72    3.19
   7   1   7   36.70    2.85
  -7  -1  -7   39.46    3.72
  -7   1  -7   38.54    1.60
   7  -1   7   37.93    2.72
   7   1   7   38.29    2.89
   1  -4   3  217.81    6.10
  -1   4  -3  235.44    7.57
   1   4   3  197.10    7.37
  -1  -4  -3  223.05    5.83
  -1  -4  -3  209.08    7.21
   1   4   3  231.18    5.88
  -1   4  -3  206.19    5.84
   1   4   3  224.69    5.57
   1  -4   3  198.51    6.68
  -1  -4  -3  216.94    5.49
   1  -4   3  212.21    6.03
  -1   4  -3  230.33    7.11
   1  -4   3  231.08    6.15
   1  -4   3  236.16    7.52
   7   3   0    6.39    1.20
   7  -3   0    4.34    1.04
   7  -3   0    4.45    0.74
  -7   3   0    3.19    0.72
   7   3   0    7.06    1.46
   7  -3   0    4.20    0.80
  -7   3   0    3.05    1.00
  -7  -3   0    4.76    1.27
  -7  -3   0    4.95    0.97
  -7   3   0    4.17    0.75
   5   3   5   24.37    2.55
  -5  -3  -5   27.51    2.79
   5   3   5   23.54    1.33
   5   3   5   25.89    1.35
   5  -3   5   23.70    1.14
  -5   3  -5   21.26    2.81
   5  -3   5   26.07    2.40
   5  -3   5   21.92    2.04
  -5   3  -5   20.89    2.09
   5  -3   5   25.79    1.27
  -5  -3  -5   25.05    2.62
   2  -4  -3    1.02    0.76
  -2  -4   3    0.80    0.40
  -2  -4   3    1.30    0.73
   2   4  -3    0.31    0.40
   2  -4  -3    0.53    0.21
  -2  -4   3    1.13    0.71
   2   4  -3    1.04    0.59
   2  -4  -3    2.16    0.78
  -2   4   3    1.21    0.67
  -2   4   3    0.71    0.74
   2  -4  -3    0.70    0.24
  -2  -4   3    0.29    0.45
  -2  -4   3    0.25    0.56
   2   4  -3    0.23    0.36
   2  -4   2    3.13    0.84
   2   4   2    3.10    0.68
   2  -4   2    2.30    0.54
  -2   4  -2    4.58    1.30
   2   4   2    2.22    0.65
  -2  -4  -2    2.29    0.65
   2  -4   2    3.12    1.08
  -2  -4  -2    3.10    0.64
  -2  -4  -2    2.49    1.02
  -2   4  -2    2.31    0.98
  -2   4  -2    2.78    0.64
   2   4   2    1.16    0.79
   2  -4   2    1.84    0.77
   4  -2 -11   30.80    2.44
  -4   2  11   30.94    2.47
   4   2 -11   33.18    2.40
  -4   2  11   28.64    2.98
  -4  -2  11   30.77    2.27
  -4  -2  11   33.99    2.86
   4   2 -11   34.17    3.31
   4  -2 -11   33.97    2.86
  -4   2  11   35.90    2.98
   4  -2 -11   36.57    2.95
  -9   2   1  248.08    9.32
   9   2  -1  245.40    5.62
  -9  -2   1  241.75    8.49
  -9  -2   1  241.98    5.98
   9  -2  -1  236.86    5.99
   9  -2  -1  233.55    6.27
  -9   2   1  225.91    6.57
   9  -2  -1  245.66    7.08
  -9  -2   1  228.98    5.70
   9   2  -1  237.95    6.37
  -9   2   1  239.34    6.11
   9   2  -1  252.31    7.65
   5   2   8   54.42    3.13
   5   2   8   52.89    3.63
  -5   2  -8   54.54    4.39
  -5  -2  -8   51.83    3.46
   5   2   8   52.24    2.75
  -5   2  -8   54.98    3.99
   5  -2   8   49.70    2.91
  -5  -2  -8   51.70    4.02
   1  -1  12   10.38    1.21
   1   1  12   13.43    1.61
   1  -1  12   10.55    1.14
  -1  -1 -12    9.07    1.66
   1   1  12   10.12    1.59
  -1   1 -12   11.73    1.23
   1   1  12   11.46    1.58
  -1  -1 -12   13.41    1.58
  -1   1 -12   12.87    1.20
   1  -1  12   14.78    2.02
  -1   1 -12   10.94    1.87
  -1  -1 -12   12.85    1.58
  -8   0  -6   98.86    3.56
   8   0   6  100.58    5.23
   8   0   6   99.08    3.76
   8   0   6   88.62    4.31
  -8   0  -6   96.39    5.03
  -8   0  -6   96.69    5.63
   3   1  11  229.47    7.16
   3  -1  11  214.53    5.77
  -3  -1 -11  205.74    7.93
  -3   1 -11  223.33    5.76
  -3  -1 -11  226.21    6.64
  -3   1 -11  220.83    8.35
   3  -1  11  223.10    4.37
   3   1  11  229.89    6.91
  -3   1 -11  218.80    4.09
   3  -1  11  209.25    7.22
  -3  -1 -11  225.01    6.40
   3   1  11  216.18    6.41
  -1   3   9  216.90    7.83
   1  -3  -9  254.62    8.10
   1  -3  -9  233.38    6.81
   1   3  -9  219.00    7.73
  -1  -3   9  248.42    7.33
  -1   3   9  231.08    6.42
   1  -3  -9  232.72    6.36
  -1   3   9  218.05    7.01
  -1  -3   9  235.30    5.24
  -1  -3   9  237.01    5.56
   1   3  -9  234.86    5.54
  -1  -3   9  235.26    4.62
  -2  -3   9  151.43    4.06
  -2  -3   9  147.77    5.54
   2  -3  -9  156.72    4.94
  -2   3   9  160.60    5.06
  -2  -3   9  150.19    3.36
   2  -3  -9  143.41    5.98
  -2   3   9  150.87    6.53
   2   3  -9  139.60    6.24
   2   3  -9  150.33    4.73
   2  -3  -9  162.69    5.92
  -2  -3   9  157.56    6.79
  -2  -3   9  149.54    4.52
  -2   3   9  162.42    6.31
   4   2   9    8.86    1.54
  -4  -2  -9    8.62    1.42
  -4   2  -9    7.80    1.22
   4   2   9    6.03    1.03
   4  -2   9    6.81    1.01
  -4  -2  -9    8.42    1.76
  -4   2  -9    7.23    1.44
  -4   2  -9    4.55    1.46
  -4  -2  -9    9.11    1.20
   9   0   4    0.06    0.41
   9   0   4    0.48    0.52
  -9   0  -4   -0.06    0.30
   9   0   4    0.12    0.50
  -9   0  -4    0.94    0.84
  -9   0  -4   -0.12    0.64
   3  -4  -1    2.27    0.78
   3  -4  -1    2.14    0.38
  -3  -4   1    1.93    0.52
  -3  -4   1    3.38    1.04
  -3   4   1    1.13    0.52
  -3   4   1    1.63    0.70
   3  -4  -1    3.50    1.07
  -3  -4   1    2.30    0.62
   3  -4  -1    2.63    0.43
  -3   4   1    2.94    1.12
   3   4  -1    1.97    0.83
   3   4  -1    0.79    0.64
   3   4  -1    1.48    0.52
  -3  -4   1    1.09    0.60
  -2   3  -8  233.72    4.21
   2   3   8  234.00    8.06
  -2   3  -8  251.74    6.40
   2   3   8  231.19    7.11
   2  -3   8  238.84    7.69
   2  -3   8  248.22    3.87
   2   3   8  233.62    6.19
  -2  -3  -8  247.99    7.67
  -2   3  -8  245.40    8.85
  -2   3  -8  239.66    7.66
   2  -3   8  240.64    5.81
  -2  -3  -8  253.03    8.09
  -2  -3  -8  247.86    5.83
  -5   1  12  575.52   11.95
  -5  -1  12  566.08    5.21
   5   1 -12  536.64   10.08
  -5   1  12  596.29   13.34
   5  -1 -12  561.13   11.52
  -5  -1  12  596.13   12.83
   5   1 -12  572.72    4.44
   5  -1 -12  592.24   11.34
  -5   1  12  556.98   10.20
   5  -1 -12  557.33    9.89
   5   1 -12  547.73   12.84
  -9   2   4   15.14    2.42
  -9  -2   4   20.92    1.57
  -9  -2   4   19.49    1.84
  -9  -2   4   14.98    2.09
   9   2  -4   18.99    1.74
  -9   2   4   20.16    1.85
  -9   2   4   15.32    1.83
   9   2  -4   26.33    2.55
   9  -2  -4   21.99    2.06
   9  -2  -4   21.54    1.81
   9   2  -4   22.28    1.76
   9  -2  -4   19.56    2.06
  10  -1  -4  186.09    6.12
 -10  -1   4  168.59    6.25
 -10   1   4  146.93    6.87
  10   1  -4  174.69    4.96
 -10  -1   4  183.78    5.08
 -10   1   4  169.38    6.13
  10   1  -4  174.04    6.29
  10   1  -4  194.78    6.45
  10  -1  -4  181.65    5.88
  10  -1  -4  171.43    5.46
 -10  -1   4  176.97    7.09
   2   0 -13    0.50    0.50
   2   0 -13    0.00    0.29
  -2   0  13    0.26    0.42
  -2   0  13    0.70    0.65
  -2   0  13   -0.08    0.40
   2   0 -13    0.01    0.35
  -7   3   4   63.48    3.62
  -7   3   4   68.01    2.07
   7   3  -4   65.94    3.14
  -7  -3   4   61.32    4.17
  -7  -3   4   65.41    2.80
   7   3  -4   62.69    3.92
   7  -3  -4   74.42    3.81
  -7  -3   4   66.43    2.76
  -7   3   4   62.58    2.08
   7  -3  -4   59.51    3.78
  -7   3   4   73.40    4.97
   7   3  -4   64.08    2.41
  10  -1  -1   47.63    2.93
 -10  -1   1   55.54    3.50
  10   1  -1   55.33    3.40
  10  -1  -1   51.48    3.32
 -10  -1   1   53.21    2.95
 -10   1   1   53.16    3.58
 -10   1   1   48.79    4.03
  10   1  -1   52.40    2.98
  10   1  -1   51.35    3.36
 -10  -1   1   51.06    3.95
 -10   1   1   56.39    3.09
  10  -1  -1   50.10    2.85
   3   4   0  103.49    5.03
   3  -4   0   97.50    5.14
  -3   4   0   88.65    4.90
   3   4   0   97.14    4.96
  -3  -4   0   93.72    4.62
  -3  -4   0   98.36    3.09
  -3   4   0   88.54    4.79
   3   4   0   76.78    2.75
   3  -4   0   93.58    4.20
  -3  -4   0   90.92    4.28
   3  -4   0   93.34    2.63
   3   4   0   91.54    4.16
   3  -4   0   98.86    2.84
  -3   4   0   94.05    4.27
 -10   0   6  800.15   15.24
  10   0  -6  810.59   13.00
  10   0  -6  879.14   10.87
 -10   0   6  850.85   14.58
 -10   0   6  865.26   11.76
  -2   0 -12   37.92    2.30
  -2   0 -12   41.79    2.57
   2   0  12   41.65    2.77
   2   0  12   34.16    2.91
   2   0  12   38.54    2.42
  -2   0 -12   34.74    3.32
   7  -2  -9    0.18    0.54
  -7  -2   9    0.29    0.42
   7   2  -9    0.75    0.61
  -7   2   9    0.30    0.38
  -7   2   9    0.35    0.47
  -7  -2   9    1.38    0.92
  -7   2   9   -0.48    0.87
   7   2  -9    0.67    0.57
   7  -2  -9    0.18    0.46
  -7   2   9    0.54    0.56
   6  -2 -10   38.62    3.02
   6  -2 -10   36.70    2.52
  -6  -2  10   37.73    2.91
  -6   2  10   47.27    3.35
  -6   2  10   40.44    3.52
   6  -2 -10   43.61    3.25
   6   2 -10   41.51    2.95
  -6   2  10   44.98    2.84
   6   2 -10   46.56    3.12
   3   0 -13    7.71    1.61
   3   0 -13    7.58    0.97
   3   0 -13    6.74    1.19
  -3   0  13    4.97    1.06
  -3   0  13    6.62    1.03
  -3   0  13    7.27    1.53
 -10   0  -1    0.15    0.45
  10   0   1   -0.37    0.39
  10   0   1    0.24    0.57
  10   0   1    0.02    0.45
 -10   0  -1   -0.14    0.57
 -10   0  -1    0.21    0.46
  -3  -4   2   19.44    1.63
   3   4  -2   15.85    1.86
   3  -4  -2   19.40    2.06
  -3  -4   2   15.86    1.87
  -3   4   2   18.90    2.28
  -3  -4   2   15.75    1.78
  -3   4   2   20.34    2.45
  -3  -4   2   17.20    1.28
  -3   4   2   18.52    2.02
   3   4  -2   10.73    1.82
  -3  -4   2   17.96    2.00
   3  -4  -2   17.12    2.13
  -1  -4   4   46.77    2.98
  -1   4   4   49.37    3.25
   1  -4  -4   51.07    2.24
  -1  -4   4   43.48    3.00
   1   4  -4   48.46    3.26
  -1   4   4   56.84    2.23
  -1   4   4   43.26    3.52
   1   4  -4   49.82    3.18
  -1  -4   4   53.05    3.19
  -1  -4   4   48.44    3.19
   1  -4  -4   50.78    3.17
   1  -4  -4   45.95    3.47
   1   4  -4   55.44    3.42
  -1  -4   4   53.13    3.39
   9  -1  -8   17.71    1.76
  -9   1   8   18.32    2.04
  -9  -1   8   14.88    1.92
  -9   1   8   16.64    2.42
   9  -1  -8   19.33    2.01
   9   1  -8   17.29    1.22
  -9  -1   8   18.82    1.37
  -9  -1   8   19.17    2.34
   9   1  -8   19.40    2.18
   9  -1  -8   20.63    2.19
   9   1  -8   19.29    2.08
  -9   1   8   17.33    1.88
  -6   0  12  104.30    3.53
   6   0 -12  116.45    5.66
   6   0 -12  107.59    4.79
  -6   0  12  112.61    5.81
   6   0 -12  118.52    3.65
   1   0 -13   24.26    2.70
  -1   0  13   21.80    1.99
   1   0 -13   26.35    2.11
  -1   0  13   17.46    2.16
  -1   0  13   23.65    2.01
   1   0 -13   20.68    1.70
  -6   2  -7   18.39    2.54
   6  -2   7   19.29    1.91
   6   2   7   14.81    1.58
   6   2   7   16.34    2.04
  -6  -2  -7   15.98    1.99
   6   2   7   14.86    1.38
  -6  -2  -7   13.13    2.13
  -6   2  -7   14.72    2.04
   0  -4  -4  107.01    3.75
   0  -4   4  106.96    4.27
   0  -4  -4  107.33    4.29
   0   4   4  112.74    4.55
   0   4   4  112.94    3.61
   0   4  -4  112.98    4.80
   0  -4  -4  115.27    5.46
   0   4   4  119.95    5.88
   0  -4   4   93.27    4.06
   0  -4   4   99.15    4.49
   0  -4   4  108.52    4.80
   0   4  -4  106.06    4.62
   0  -4   4  110.49    5.06
   0   4  -4  115.02    5.28
   9  -2   0  103.99    3.76
  -9   2   0  100.85    5.90
  -9  -2   0  110.18    5.85
   9   2   0  101.53    3.60
   9   2   0  111.98    5.14
  -9   2   0   97.03    4.52
   9   2   0   99.98    4.28
  -9   2   0  110.05    3.99
  -9  -2   0   99.91    3.64
   9  -2   0  106.59    4.68
  -9  -2   0  102.20    4.03
   9  -2   0  108.35    4.44
   0  -3  -9  350.05    8.33
   0  -3   9  359.98    7.29
   0  -3   9  356.26    8.92
   0  -3  -9  352.72    8.04
   0   3  -9  337.13    6.19
   0  -3  -9  364.65    9.66
   0  -3   9  354.60    6.13
   0   3   9  365.42   10.20
   0   3   9  352.20    8.66
   0   3   9  370.15    8.59
   0  -3   9  368.89    6.03
   3   3  -9  340.86    7.49
  -3  -3   9  362.03    8.68
  -3   3   9  341.54    6.94
  -3  -3   9  360.49    9.98
  -3  -3   9  351.02    5.55
   3  -3  -9  354.89    9.37
   3   3  -9  312.87    9.69
   3  -3  -9  356.75    6.85
  -3   3   9  331.91    9.72
  -3  -3   9  351.18    7.36
  -3   3   9  342.29    9.62
   3  -3  -9  321.00    8.83
  -3  -3   9  347.93    4.70
  -5   0 -10    0.29    0.62
   5   0  10    0.83    0.62
   5   0  10    0.14    0.35
  -5   0 -10   -0.06    0.31
  -3  -4  -1   77.90    3.95
   3   4   1   84.50    4.00
   3  -4   1   81.80    3.88
   3  -4   1   89.99    3.09
   3  -4   1   86.08    3.95
  -3   4  -1   86.43    4.65
  -3  -4  -1   90.34    4.90
   3   4   1   84.15    2.69
  -3   4  -1   84.80    2.94
   3  -4   1   82.13    4.76
  -3   4  -1   88.85    4.93
  -3  -4  -1   84.86    2.70
   3   4   1   81.36    4.49
  -7   3  -1   33.61    2.13
  -7   3  -1   32.64    3.37
   7  -3   1   30.23    2.08
  -7   3  -1   31.28    2.16
   7  -3   1   35.80    2.07
   7   3   1   31.42    2.87
  -7  -3  -1   28.67    2.84
   7  -3   1   30.89    2.60
   7   3   1   31.43    2.63
   6   0   9    0.46    0.48
  -6   0  -9   -0.14    0.31
   1   2  11   19.13    2.34
  -1   2 -11   20.72    2.59
  -1   2 -11   18.45    1.51
   1  -2  11   22.64    1.38
  -1  -2 -11   21.43    2.39
  -1  -2 -11   19.94    2.01
   1  -2  11   20.97    1.60
  -1  -2 -11   20.17    2.18
   1   2  11   16.94    2.12
   1  -2  11   17.62    2.14
  -1   2 -11   22.40    1.36
   1   2  11   19.56    2.10
 -10  -1   5  280.75    8.27
 -10   1   5  273.57    9.39
 -10  -1   5  281.44    6.09
 -10   1   5  280.95    7.91
  10   1  -5  274.04    5.97
  10   1  -5  285.11    8.05
  10   1  -5  284.16    7.92
  10  -1  -5  289.81    7.04
  10  -1  -5  270.93    7.49
  10  -1  -5  285.64    7.57
 -10  -1   5  291.68    9.12
   5  -3  -8   36.74    1.80
   5   3  -8   37.00    1.65
   5   3  -8   30.10    3.07
  -5   3   8   33.99    3.22
  -5  -3   8   34.82    1.49
   5   3  -8   31.65    2.55
  -5   3   8   33.36    3.06
  -5  -3   8   34.63    2.55
  -5   3   8   36.34    1.84
   5   3  -8   34.06    2.39
   5  -3  -8   36.05    2.91
  -9   2   5  139.08    4.71
   9  -2  -5  152.23    4.76
  -9   2   5  143.60    7.18
  -9  -2   5  137.33    5.08
  -9  -2   5  150.71    4.04
   9   2  -5  153.84    6.06
   9  -2  -5  149.68    5.46
   9  -2  -5  136.22    5.27
   9   2  -5  148.40    4.85
   9   2  -5  142.65    4.20
   2   4  -4   52.35    3.23
   2  -4  -4   62.68    1.96
  -2   4   4   55.91    4.06
   2  -4  -4   53.86    3.70
   2  -4  -4   54.15    3.52
  -2  -4   4   63.98    3.53
  -2  -4   4   66.57    3.63
  -2  -4   4   56.95    3.54
  -2  -4   4   60.61    2.86
   2  -4  -4   58.49    1.82
  -2  -4   4   59.52    3.51
  -2   4   4   58.55    3.78
   2   4  -4   58.19    3.56
  -2  -4   4   65.30    3.64
 -10  -1   0   38.07    3.48
  10  -1   0   33.54    2.33
  10   1   0   33.35    2.71
  10   1   0   40.36    3.00
 -10   1   0   34.80    2.97
  10  -1   0   41.37    3.11
  10   1   0   41.08    2.73
  10  -1   0   34.25    2.53
 -10   1   0   40.77    2.55
 -10   1   0   36.51    3.45
 -10  -1   0   36.70    2.90
   3  -2  10   46.46    2.61
   3   2  10   51.04    3.10
  -3  -2 -10   49.19    3.35
   3   2  10   46.37    3.42
   3  -2  10   52.82    3.60
  -3  -2 -10   50.51    3.89
  -3   2 -10   51.19    2.80
  -3   2 -10   47.40    3.80
  -3  -2 -10   49.28    2.86
  -2   4  -3  174.92    7.03
   2   4   3  186.84    4.66
   2  -4   3  199.26    6.41
   2  -4   3  184.31    5.43
  -2  -4  -3  190.65    4.53
  -2  -4  -3  192.20    6.99
   2   4   3  199.89    7.42
   2  -4   3  199.44    5.54
   2  -4   3  182.83    5.48
  -2  -4  -3  188.02    5.79
  -2   4  -3  193.17    5.49
   2   4   3  194.36    5.69
   2  -4   3  196.35    7.19
  -3  -4   3   44.34    3.07
  -3  -4   3   50.08    2.74
  -3   4   3   39.30    3.34
   3   4  -3   37.51    2.98
  -3   4   3   42.96    3.32
   3  -4  -3   36.50    3.04
  -3  -4   3   40.28    3.06
  -3  -4   3   42.99    2.17
   3   4  -3   37.99    2.77
  -3  -4   3   41.12    2.88
   3  -4  -3   41.51    3.07
   9   0  -9  401.64    9.55
   9   0  -9  407.68    7.94
   9   0  -9  424.45    6.88
  -6   3   7   39.41    1.59
  -6  -3   7   40.10    3.37
   6   3  -7   32.38    2.72
   6  -3  -7   44.55    3.15
  -6   3   7   46.49    3.91
   6   3  -7   37.82    2.38
  -6  -3   7   41.01    1.73
  -6  -3   7   44.80    2.76
   6   3  -7   44.02    2.08
  -6   3   7   44.33    3.48
  -6   3   7   40.35    1.70
  -7  -3   5   72.12    3.10
   7  -3  -5   78.55    4.03
   7   3  -5   78.40    2.93
  -7  -3   5   76.17    4.68
   7   3  -5   59.04    3.80
   7   3  -5   67.06    3.07
  -7   3   5   69.50    2.12
   7  -3  -5   74.59    4.27
  -7   3   5   74.32    2.16
  -7  -3   5   73.16    2.79
  -7   3   5   68.83    4.83
   4   0 -13   -0.30    0.78
  -4   0  13   -0.04    0.63
   4   0 -13    0.07    0.44
   4   0 -13    0.56    0.38
  -4   0  13    0.47    0.44
  -1  -4  -4   52.12    2.91
  -1   4  -4   43.68    2.91
   1   4   4   49.80    2.70
   1  -4   4   53.37    3.15
  -1  -4  -4   47.45    2.57
   1  -4   4   53.36    2.97
  -1   4  -4   47.56    3.63
  -1  -4  -4   55.14    3.78
   1   4   4   43.31    2.58
   1  -4   4   41.38    3.23
   1  -4   4   45.51    3.19
   1   4   4   46.58    3.63
   1  -4   4   51.73    2.89
   1  -4   4   47.90    3.03
   7   1 -11   33.16    1.28
   7  -1 -11   31.45    2.68
  -7   1  11   28.27    2.29
  -7   1  11   26.79    2.98
   7  -1 -11   30.51    2.38
  -7   1  11   32.35    2.74
   7   1 -11   30.76    1.02
   7  -1 -11   36.01    2.91
  -7  -1  11   29.63    2.90
   7   1 -11   32.09    3.12
   7   1 -11   28.16    2.43
  -6   3  -4    2.49    0.47
  -6   3  -4    4.83    1.31
   6   3   4    3.80    1.21
   6  -3   4    3.36    0.79
   6  -3   4    2.82    0.77
  -6  -3  -4    4.50    1.22
   6  -3   4    3.51    0.51
  -6   3  -4    3.05    0.84
   6   3   4    1.88    0.65
  -4   0 -11    0.13    0.35
   4   0  11   -0.67    0.63
   4   0  11   -0.38    0.40
  -4   0 -11    1.04    0.81
  -8  -2   8   15.61    1.86
   8  -2  -8   10.14    1.55
  -8   2   8   13.16    1.50
   8   2  -8   15.21    1.90
   8   2  -8   13.96    0.99
  -8  -2   8   14.37    2.13
   8   2  -8   13.85    1.72
  -8  -2   8   14.02    0.90
  -8   2   8   12.32    1.39
   8  -2  -8   11.28    1.57
  -8   2   8   13.68    2.24
  -8  -1  10    3.78    1.09
  -8   1  10    5.72    1.21
  -8   1  10    4.28    0.92
  -8   1  10    4.62    1.36
   8   1 -10    6.94    0.62
   8   1 -10    5.61    0.73
   8  -1 -10    9.62    1.43
   8   1 -10    8.60    1.44
   8  -1 -10    7.16    1.32
  -8  -1  10    6.26    1.51
   8  -1 -10    7.41    1.08
   0   0 -13    0.27    0.41
   0   0  13    0.45    0.43
   0   0 -13    0.68    0.78
   0   0 -13    0.35    0.30
   0   0  13    0.69    0.81
   0   0  13    0.56    0.53
  -5  -2  11  214.31    7.23
  -5   2  11  215.07    7.26
   5  -2 -11  196.77    6.83
   5   2 -11  232.76    8.58
  -5   2  11  205.05    8.01
   5  -2 -11  200.10    7.01
   5  -2 -11  212.36    6.28
  -5  -2  11  222.70    6.54
  -5   2  11  188.63    6.09
   5   2 -11  195.13    6.13
   3  -4   2   17.42    1.94
   3  -4   2   18.74    1.59
  -3  -4  -2   13.99    1.70
   3   4   2   21.35    2.46
   3  -4   2   19.24    1.80
  -3  -4  -2   16.52    2.12
  -3  -4  -2   18.41    1.18
   3  -4   2   20.16    1.84
   3   4   2   19.28    1.92
  -3   4  -2   16.37    2.18
  -3   4  -2   18.72    1.55
   3   4   2   20.41    1.27
  -7   0  -8    0.28    0.94
   7   0   8   -0.33    0.38
  -7   0  -8   -0.40    0.43
  -7   0  -8    0.32    0.31
  -7   0  -8   -0.25    0.73
  -9   2  -1    3.12    0.71
  -9   2  -1    2.10    1.03
   9   2   1    3.17    0.70
  -9  -2  -1    2.68    1.13
   9   2   1    1.10    0.57
  -9   2  -1    3.48    1.00
   9  -2   1    2.09    0.71
   9  -2   1    2.39    0.62
   9  -2   1    2.97    0.93
  -9  -2  -1    2.34    0.63
   9   2   1    3.30    0.88
  -8   2  -4    5.87    1.35
   8   2   4    5.21    0.90
   8  -2   4    3.38    0.57
  -8  -2  -4    4.62    0.86
   8   2   4    2.57    0.89
   8   2   4    3.78    1.00
   8  -2   4    5.01    1.15
  -8   2  -4    3.93    0.56
  -8   2  -4    5.62    1.33
   8  -2   4    4.76    0.99
  -8  -2  -4    4.34    1.33
  -8  -1  -6   37.66    3.65
  -8  -1  -6   35.61    2.54
   8   1   6   37.52    2.93
   8   1   6   37.57    2.94
   8  -1   6   37.24    2.76
   8   1   6   30.69    2.51
   8  -1   6   39.37    1.91
  -8  -1  -6   39.58    2.98
  -8   1  -6   39.53    3.57
  -8   1  -6   37.93    1.78
  10   0  -7    0.06    0.41
 -10   0   7   -0.76    0.80
 -10   0   7   -0.48    0.70
 -10   0   7    0.30    0.42
  10   0  -7   -0.15    0.24
   1   3   9  383.30    8.67
  -1   3  -9  384.58    6.01
   1  -3   9  417.38    5.80
  -1  -3  -9  399.85    9.51
  -1   3  -9  412.04    7.80
   1  -3   9  410.63    7.11
   1  -3   9  404.68    9.58
  -1   3  -9  399.77   10.66
   1   3   9  405.42   10.74
   1   3   9  404.86    9.39
  -1  -3  -9  403.20    8.19
  -1  -3  -9  443.76   10.84
   9   1   4   23.09    2.16
   9  -1   4   24.82    2.26
  -9  -1  -4   20.78    2.16
   9  -1   4   23.56    1.62
  -9   1  -4   24.12    1.65
   9   1   4   17.44    1.99
  -9   1  -4   18.02    2.40
  -9  -1  -4   21.25    2.73
  -9   1  -4   22.12    2.56
  -9  -1  -4   22.99    2.09
   9   1   4   21.58    2.17
  -4   3   9   90.65    3.39
  -4   3   9   75.92    4.68
   4   3  -9   84.93    5.07
   4   3  -9   87.91    4.02
   4  -3  -9   86.06    3.18
   4   3  -9   99.29    4.32
  -4  -3   9   94.86    4.44
  -4  -3   9   87.88    2.14
  -4  -3   9   90.01    3.92
   4  -3  -9   84.14    4.57
  -4  -3   9   92.87    2.50
  -4   3   9   94.93    5.25
   2   1 -13   38.34    2.48
   2  -1 -13   39.66    2.65
   2   1 -13   42.42    3.65
  -2   1  13   34.31    3.13
  -2   1  13   38.93    2.88
  -2  -1  13   44.14    2.69
  -2  -1  13   44.70    3.57
   2  -1 -13   43.26    3.05
   2   1 -13   36.90    1.78
   2  -1 -13   40.25    3.33
  -2  -1  13   38.71    2.06
  10   0   2   -0.61    0.59
 -10   0  -2    1.29    1.00
  10   0   2    0.16    0.34
 -10   0  -2    0.42    0.41
 -10   0  -2    1.06    0.82
  10   0   2   -0.04    0.53
   7   2   6   74.00    4.24
  -7   2  -6   73.29    1.59
  -7   2  -6   83.69    4.73
   7   2   6   78.59    4.40
   7  -2   6   81.47    3.99
   7  -2   6   85.33    4.81
  -7  -2  -6   73.50    4.97
   7   2   6   89.47    3.76
   7   2   6   82.08    3.06
  -7   2  -6   81.10    5.30
  -7   3  -2   12.97    1.50
   7  -3   2   14.87    1.85
  -7   3  -2   10.48    1.97
   7   3   2   13.82    1.84
   7   3   2   12.75    2.02
   7  -3   2   13.92    1.54
   7  -3   2   16.10    1.31
  -7  -3  -2   12.94    1.99
  -7   3  -2   12.96    1.29
 -10  -1   6    5.89    0.89
  10  -1  -6    4.73    0.92
  10   1  -6    7.21    1.41
 -10   1   6    3.59    0.97
 -10  -1   6    5.17    1.23
 -10  -1   6    3.80    1.05
  10  -1  -6    3.98    0.97
 -10   1   6    3.34    1.12
  10  -1  -6    4.32    1.05
  10   1  -6    3.96    0.67
  10   1  -6    3.61    1.06
   4   3   7   13.46    1.27
  -4  -3  -7    7.72    1.46
  -4   3  -7   12.47    2.14
   4  -3   7   12.59    1.49
   4   3   7   11.24    1.87
   4  -3   7   11.68    1.80
   4   3   7    9.74    1.65
  -4  -3  -7   15.18    2.16
  -4   3  -7    9.14    1.51
  -4  -3  -7   10.57    1.03
  -2   1 -12   82.98    2.83
   2   1  12   86.25    4.11
  -2   1 -12   89.30    5.42
  -2  -1 -12   82.14    4.00
   2  -1  12   84.08    4.66
   2  -1  12   81.72    2.96
   2   1  12   77.57    4.20
   2   1  12   82.01    4.35
   2  -1  12   93.58    3.83
  -2  -1 -12   90.70    5.26
  -2   1 -12   92.35    3.58
  -3   4   4    1.64    0.77
  -3  -4   4    3.15    1.10
  -3  -4   4    1.63    0.56
   3  -4  -4    3.55    0.99
  -3  -4   4    1.95    0.64
  -3  -4   4    2.90    0.88
  -3   4   4    2.35    0.94
   3   4  -4    2.40    0.72
   3  -4  -4    1.01    0.68
   3   4  -4    3.12    0.95
  -3  -4   4    2.38    0.60
  -1  -4   5    4.56    0.97
   1   4  -5    4.19    0.87
  -1  -4   5    3.50    0.93
   1  -4  -5    5.24    1.22
   1   4  -5    4.41    1.13
   1  -4  -5    5.05    0.76
   1  -4  -5    6.93    1.26
  -1   4   5    5.10    0.71
  -1   4   5    8.25    1.71
  -1  -4   5    2.56    0.73
  -1   4   5    4.59    1.08
   1   4  -5    4.00    1.18
  -1  -4   5    5.13    1.19
   1   4  -5    3.60    1.01
  -4  -4   1  170.77    3.22
  -4  -4   1  209.68    6.64
  -4  -4   1  217.73    7.08
  -4   4   1  219.22    7.72
  -4  -4   1  212.66    4.25
   4   4  -1  198.01    6.56
  -4   4   1  199.00    6.30
   4   4  -1  204.80    6.81
   4   4  -1  194.53    7.33
   4  -4  -1  210.78    6.39
  -4   4   1  189.76    7.49
   3   1 -13    1.22    0.63
   3   1 -13    1.30    1.03
   3   1 -13    0.64    0.27
  -3  -1  13    0.90    0.45
  -3   1  13    0.51    0.62
   3  -1 -13    0.63    0.51
  -3   1  13    0.96    0.75
  -3  -1  13    0.92    0.38
  -3  -1  13    0.03    0.44
   3  -1 -13    1.41    0.65
   3  -1 -13   -0.01    0.44
 -10   1  -1    7.04    1.61
  10   1   1    9.17    1.47
 -10  -1  -1    8.75    1.38
  10   1   1    8.24    1.40
  10   1   1    7.77    1.24
 -10  -1  -1    5.97    1.37
 -10   1  -1    7.79    1.54
  10  -1   1    9.45    1.36
  10  -1   1    7.93    1.13
 -10   1  -1    5.99    1.02
  -9  -2   6  116.73    5.91
   9   2  -6  117.38    3.61
   9   2  -6  130.56    5.63
   9  -2  -6  123.26    5.09
  -9   2   6  127.23    4.49
   9   2  -6  122.22    4.62
   9  -2  -6  121.57    5.04
  -9   2   6  134.67    6.94
  -9  -2   6  137.08    3.64
  -9   2   6  128.72    4.57
  -9  -2   6  129.17    5.12
   6   1 -12   15.91    2.24
  -6   1  12   16.29    1.78
   6  -1 -12   17.71    2.06
  -6   1  12   19.23    2.61
   6  -1 -12   18.20    1.86
   6  -1 -12   19.54    2.22
  -6  -1  12   20.32    2.47
   6   1 -12   18.73    1.99
   6   1 -12   20.30    0.81
  -6   1  12   19.42    2.21
   6   1 -12   20.99    0.83
   0   4  -5  410.17    8.57
   0   4   5  391.79    8.56
   0   4   5  460.11   11.60
   0  -4   5  408.83    9.16
   0  -4  -5  394.03    7.46
   0   4  -5  388.20    9.08
   0  -4   5  431.62   10.45
   0  -4   5  405.45    8.07
   0  -4  -5  399.05   10.28
   0  -4   5  411.91    9.38
   0  -4  -5  425.88    8.58
   0   4  -5  436.58   10.64
   0   4   5  427.27    7.30
  -1   1  13   17.25    2.23
   1  -1 -13   13.24    2.11
   1  -1 -13   16.35    1.87
  -1  -1  13   17.28    1.67
  -1   1  13   17.82    1.99
   1   1 -13   16.00    2.33
   1   1 -13   16.74    1.58
  -1  -1  13   16.58    1.43
  -1  -1  13   18.58    2.32
   1  -1 -13   19.81    1.91
   1   1 -13   17.55    1.33
  -4  -4   2  569.39   10.54
   4  -4  -2  507.97   10.20
  -4  -4   2  534.15    7.48
  -4   4   2  502.60   12.34
  -4  -4   2  571.80   11.57
   4   4  -2  525.83   10.57
  -4  -4   2  553.32   11.46
   4   4  -2  560.18   11.95
  -4   4   2  524.67   10.55
  -4   4   2  532.48   12.28
  -4  -4   2  547.32    6.55
  -4   4   0  111.59    2.84
   4  -4   0  106.52    2.87
  -4  -4   0  101.57    4.84
   4   4   0  114.56    5.75
   4   4   0  103.27    4.75
  -4   4   0   97.60    5.39
   4   4   0   98.23    4.91
   4  -4   0  108.07    4.39
  -4   4   0  112.57    5.60
  -4  -4   0  102.00    2.49
  -4   4   0   98.73    4.31
  -4  -4   0   94.38    2.03
   3  -3   8  178.47    2.87
   3   3   8  171.20    6.97
  -3  -3  -8  173.68    6.87
  -3   3  -8  187.04    7.94
  -3  -3  -8  177.77    6.83
  -3  -3  -8  180.51    4.75
   3   3   8  167.34    6.39
   3  -3   8  167.09    6.54
  -3   3  -8  158.89    6.39
   3  -3   8  177.06    2.63
  -3   3  -8  161.91    5.41
   3  -3   8  178.02    5.21
   3   3   8  175.19    5.17
   5   3   6   46.28    2.20
   5  -3   6   46.16    1.28
  -5  -3  -6   41.46    3.51
  -5  -3  -6   43.97    3.45
   5  -3   6   51.03    3.12
  -5   3  -6   38.48    3.70
   5  -3   6   44.32    1.25
   5   3   6   43.36    1.99
  -5   3  -6   45.68    3.25
   5  -3   6   37.33    2.99
   5   3   6   46.47    3.54
  -5   1 -10   57.57    1.95
   5   1  10   63.10    3.53
  -5  -1 -10   55.54    3.20
   5   1  10   58.04    3.84
  -5  -1 -10   66.15    4.77
  -5  -1 -10   57.58    3.29
   5   1  10   61.08    3.79
   5  -1  10   59.97    3.80
   5  -1  10   63.75    3.49
  -5   1 -10   57.47    1.88
  -5   1 -10   52.53    4.10
  -2  -4   5    0.33    0.55
   2  -4  -5    1.20    0.76
  -2  -4   5   -0.03    0.39
  -2   4   5    0.85    0.65
  -2  -4   5   -0.50    0.52
  -2  -4   5   -0.14    0.44
   2   4  -5    0.35    0.53
  -2  -4   5    0.55    0.68
  -2  -4   5   -0.29    0.36
  -2   4   5    0.19    0.19
  -2   4   5    1.23    0.70
   2  -4  -5    0.66    0.64
   2  -4  -5    0.26    0.29
   2   4  -5    0.14    0.34
  -6   1  -9   37.66    3.58
   6   1   9   30.65    2.78
  -6  -1  -9   34.04    2.47
  -6  -1  -9   29.24    3.14
   6   1   9   31.01    2.40
  -6   1  -9   34.04    1.42
   6  -1   9   31.14    2.49
  -6   1  -9   32.24    3.26
  -6   1  -9   31.35    1.44
   6   1   9   33.86    2.83
  -6  -1  -9   33.34    2.54
  -2  -4  -4   16.00    2.08
  -2   4  -4   17.29    2.29
   2  -4   4   16.82    1.72
   2  -4   4   18.12    1.87
  -2   4  -4   16.79    1.76
   2   4   4   15.23    2.11
  -2  -4  -4   19.03    1.91
   2  -4   4   14.05    1.54
   2   4   4   17.65    1.50
   2  -4   4   18.37    1.67
   2   4   4   17.93    1.82
  -2  -4  -4   15.85    1.31
  -7   3   6   33.70    3.07
  -7   3   6   37.68    1.60
   7  -3  -6   40.39    2.97
   7   3  -6   38.82    2.21
  -7  -3   6   39.60    3.41
  -7   3   6   39.27    1.65
   7   3  -6   38.82    2.26
  -7  -3   6   39.74    2.47
   7   3  -6   42.58    3.24
  -7  -3   6   41.18    1.93
  -7   3   6   35.84    3.48
   2  -2 -12  238.83    7.48
   2   2 -12  267.89    9.30
   2   2 -12  258.52    6.11
   2  -2 -12  254.31    7.88
  -2   2  12  251.10    8.11
  -2   2  12  255.34    7.89
  -2   2  12  248.32    8.36
   2   2 -12  262.83    4.32
  -2  -2  12  264.41    8.29
  -2  -2  12  271.39    4.32
  -2  -2  12  259.67    6.11
   5   0 -13   46.17    2.28
   5   0 -13   46.23    3.68
  -5   0  13   39.03    3.39
   5   0 -13   43.64    3.04
  -5   0  13   44.34    2.43
  -9   0  -5  196.45    8.08
   9   0   5  201.47    5.53
   9   0   5  205.10    7.59
  -9   0  -5  219.20    7.83
   9   0   5  214.60    6.79
  -9   0  -5  223.65    5.69
  -2  -2 -11  256.81    8.50
  -2  -2 -11  254.00    6.90
   2  -2  11  250.60    3.98
  -2  -2 -11  237.36    7.50
   2  -2  11  243.88    7.86
  -2   2 -11  233.97    5.72
  -2   2 -11  239.54    8.61
   2  -2  11  244.69    5.78
   2   2  11  235.64    7.04
   2   2  11  232.62    7.77
  -2   2 -11  250.78    3.91
   3   4   3  115.40    4.74
   3  -4   3  106.24    4.04
  -3  -4  -3   99.19    5.29
  -3   4  -3  111.63    5.71
   3   4   3   99.39    5.28
  -3   4  -3  102.18    3.98
   3  -4   3   95.40    4.55
  -3  -4  -3  103.70    4.68
   3   4   3  114.22    3.06
  -3  -4  -3  104.54    2.73
   3  -4   3  101.96    3.96
   3  -4   3   86.37    3.74
   9  -1  -9    2.90    0.72
  -9   1   9    3.09    0.87
  -9   1   9    1.38    0.85
   9  -1  -9    2.26    0.97
   9   1  -9    1.89    0.80
   9   1  -9    1.87    0.45
  -9   1   9    2.66    0.88
   9  -1  -9    2.26    0.78
  -9  -1   9    3.12    0.92
  -9  -1   9    0.71    0.80
  -4  -4   3   22.59    1.76
  -4  -4   3   22.49    1.55
  -4  -4   3   17.79    2.08
  -4   4   3   23.00    2.60
  -4  -4   3   26.35    2.22
  -4  -4   3   18.67    2.28
   4   4  -3   22.94    2.52
  -4   4   3   16.01    2.21
   4  -4  -3   18.56    2.08
   4   4  -3   20.16    2.07
  -4   4  -1   31.75    3.14
   4   4   1   32.78    3.06
  -4   4  -1   33.75    2.48
   4  -4   1   33.48    1.88
   4   4   1   31.89    2.63
   4  -4   1   31.33    2.29
   4  -4   1   32.95    2.78
  -4   4  -1   29.61    1.75
   4   4   1   35.71    3.04
  -4  -4  -1   34.24    2.80
   1   2 -12  142.82    6.71
  -1   2  12  131.72    5.96
  -1  -2  12  141.49    6.04
  -1  -2  12  138.17    4.19
   1  -2 -12  133.99    5.77
  -1   2  12  145.97    6.22
   1   2 -12  144.21    3.59
  -1  -2  12  131.47    3.42
   1   2 -12  133.36    4.07
  -1   2  12  140.34    5.99
   1  -2 -12  138.08    5.78
  -3   0 -12    0.26    0.53
   3   0  12    0.03    0.53
  -3   0 -12   -0.08    0.70
   3   0  12   -0.20    0.44
   3   0  12   -0.08    0.50
   8   0 -11   -0.02    0.58
   8   0 -11    0.70    0.36
  -8   0  11   -0.24    0.69
   8   0 -11    0.09    0.34
   8   0 -11    0.37    0.47
  -3  -2  12    7.73    0.63
  -3   2  12    6.42    1.29
   3  -2 -12    8.91    1.50
  -3  -2  12    8.25    1.19
  -3   2  12    9.38    1.56
   3   2 -12    6.69    1.07
   3   2 -12    7.11    1.62
  -3   2  12    5.62    1.43
   3   2 -12    6.83    0.61
   3  -2 -12    7.16    1.39
  -3  -2  12    9.21    1.59
  -4  -1  13   58.48    3.31
  -4   1  13   60.91    3.51
   4   1 -13   59.26    3.34
  -4  -1  13   63.41    2.29
   4  -1 -13   64.36    4.14
   4   1 -13   65.33    1.92
  -4   1  13   66.08    4.52
  -4  -1  13   66.80    4.33
   4  -1 -13   64.91    3.83
   4  -1 -13   59.32    3.25
   4   1 -13   67.97    4.73
  -1   0 -13   55.29    2.94
   1   0  13   59.76    4.01
   1   0  13   55.60    3.22
  -1   0 -13   57.73    4.37
   1   0  13   58.56    3.16
  -1   0 -13   52.34    2.87
  -1  -4  -5  238.79    8.13
   1  -4   5  216.18    5.78
   1  -4   5  231.13    6.86
   1  -4   5  230.80    7.91
  -1  -4  -5  227.71    5.68
   1   4   5  228.82    5.91
   1   4   5  223.01    8.16
   1  -4   5  225.43    7.19
   1  -4   5  219.43    6.34
  -1   4  -5  222.69    8.11
   1  -4   5  226.22    5.85
  -1   4  -5  228.03    6.84
  -1  -4  -5  222.55    6.23
   1   4   5  214.66    5.91
  -9  -2  -2  132.94    4.25
  -9   2  -2  146.35    4.19
   9   2   2  136.43    5.36
   9   2   2  132.78    4.31
   9   2   2  135.12    5.66
   9  -2   2  139.23    5.53
   9  -2   2  138.95    3.95
  -9   2  -2  126.46    5.53
   9  -2   2  135.71    5.41
  -9   2  -2  127.38    6.69
  -9  -2  -2  133.09    6.57
  -4   1 -11   41.15    1.83
   4  -1  11   42.21    3.25
  -4   1 -11   43.47    1.78
  -4  -1 -11   46.46    2.97
   4   1  11   35.75    2.88
  -4   1 -11   38.37    3.56
  -4  -1 -11   42.62    3.77
   4  -1  11   40.73    2.69
  -4  -1 -11   43.91    2.91
   4   1  11   43.57    3.08
   7   0 -12   -0.35    0.54
  -7   0  12    0.06    0.55
   7   0 -12    0.36    0.80
   7   0 -12    0.62    0.49
  -8   0  -7   -0.15    0.33
  -8   0  -7   -0.14    0.61
  -8   0  -7   -0.37    0.65
   8   0   7   -0.03    0.48
   8   0   7    0.01    0.34
   0  -1 -13  118.72    5.94
   0  -1  13  128.52    5.95
   0   1 -13  129.40    4.10
   0  -1  13  112.17    3.89
   0   1 -13  121.22    3.73
   0   1  13  119.00    5.11
   0   1  13  117.06    5.54
   0  -1 -13  108.41    4.49
   0  -1 -13  116.79    4.91
   0  -1  13  116.23    4.08
   0   1 -13  107.01    5.90
   7   2 -10   39.69    2.98
   7  -2 -10   32.13    2.80
  -7   2  10   38.29    3.04
  -7  -2  10   30.20    2.74
   7   2 -10   37.47    3.50
   7  -2 -10   32.35    2.37
  -7   2  10   34.46    2.51
  -7   2  10   38.99    3.61
  -7  -1  -8    1.58    0.64
  -7   1  -8    2.71    0.45
   7   1   8    3.27    1.09
   7   1   8    2.37    0.79
  -7   1  -8    3.24    1.09
   7  -1   8    1.68    0.69
  -7  -1  -8    4.25    1.42
  -7   1  -8    1.76    1.03
   7   1   8    2.04    0.62
  -7  -1  -8    2.10    0.78
  -7   1  -8    2.04    0.46
  -6   3   8   -0.24    0.27
  -6   3   8   -0.08    0.64
   6  -3  -8    0.42    0.52
   6   3  -8    0.16    0.45
  -6  -3   8    0.05    0.15
  -6   3   8    0.09    0.21
  -6  -3   8    0.63    0.70
  -6   3   8    1.04    0.76
  -6  -3   8    0.18    0.45
   6   3  -8    0.05    0.25
   6   3  -8    0.39    0.46
  -2  -3  10    0.85    0.41
   2  -3 -10    0.87    0.39
  -2   3  10    0.77    0.47
   2  -3 -10    1.42    0.73
  -2  -3  10    0.55    0.21
   2  -3 -10    0.20    0.71
  -2  -3  10    0.08    0.52
   2   3 -10    0.43    0.47
  -2  -3  10    1.00    0.35
   2   3 -10    0.33    0.61
  -2   3  10    1.23    0.64
  -2   3  10    1.18    0.86
 -10  -1   7    0.72    0.39
  10  -1  -7    1.29    0.65
  10  -1  -7   -0.20    0.46
 -10   1   7    1.28    0.56
  10  -1  -7    1.30    0.69
 -10  -1   7    2.15    1.11
  10   1  -7   -0.21    0.56
  10   1  -7    0.30    0.28
 -10  -1   7    0.24    0.54
  10   1  -7   -0.15    0.55
 -10   1   7   -0.04    0.49
 -10   1   7   -0.55    0.94
   3  -4  -5   99.47    5.07
   3   4  -5   97.91    4.21
  -3   4   5   95.29    5.08
  -3   4   5   95.83    5.54
  -3  -4   5  101.48    4.54
  -3  -4   5   91.34    4.07
   3  -4  -5  101.20    5.03
   3   4  -5   88.31    4.49
  -3  -4   5  100.56    3.78
  -3  -4   5   91.48    4.68
  -3  -4   5   99.31    5.02
   8   3  -2    3.81    0.48
  -8   3   2    3.18    0.67
  -8   3   2    1.17    0.67
   8  -3  -2    3.62    0.85
  -8  -3   2    2.78    0.50
   8   3  -2    3.23    1.11
   8   3  -2    3.36    0.84
   8  -3  -2    2.80    0.57
  -8  -3   2    2.74    0.98
  -8  -3   2    3.04    0.81
  -8   3   2    2.84    0.80
   8  -3  -2    4.36    0.97
  -1  -3  10  478.09    7.89
  -1  -3  10  472.25    7.62
   1  -3 -10  458.77    9.82
   1   3 -10  488.31    7.99
  -1   3  10  478.46    9.82
   1   3 -10  457.55   11.68
  -1   3  10  469.47   10.77
  -1   3  10  472.60   11.89
   1  -3 -10  475.40   11.30
   1  -3 -10  466.89    9.60
  -1  -3  10  473.98    6.51
  -2  -3  -9   18.14    2.20
   2   3   9   20.33    2.43
  -2  -3  -9   17.05    2.19
   2   3   9   17.62    2.10
  -2   3  -9   16.99    1.13
   2  -3   9   15.86    1.52
  -2   3  -9   18.25    2.26
  -2  -3  -9   17.86    1.75
  -2   3  -9   18.25    1.78
   2   3   9   22.53    2.07
   2  -3   9   16.89    1.00
   7   3   3   10.38    1.64
  -7   3  -3    8.37    1.32
  -7  -3  -3   10.21    1.85
   7   3   3   10.97    1.74
   7  -3   3   12.26    1.06
  -7   3  -3    9.43    0.98
   7  -3   3   10.11    1.49
   7  -3   3   10.84    1.51
  -7   3  -3   13.50    2.26
   6  -3   5    0.22    0.22
   6   3   5    0.19    0.25
  -6   3  -5   -0.28    0.48
  -6   3  -5    0.18    0.81
   6   3   5    0.31    0.71
   6   3   5    0.76    0.34
   6  -3   5    0.51    0.37
   6  -3   5    0.05    0.45
  -6  -3  -5    0.19    0.58
 -10   0   8  141.87    6.13
 -10   0   8  140.76    6.68
  10   0  -8  138.34    4.17
  10   0  -8  132.21    5.54
  -5   2  -9   84.15    5.21
   5  -2   9   82.87    3.85
  -5  -2  -9   91.13    4.60
   5   2   9   84.35    4.15
  -5   2  -9   92.80    5.82
   5   2   9   84.26    4.70
   5   2   9   90.23    3.84
  -5  -2  -9   85.45    5.27
 -10  -1  -2    0.65    0.67
 -10  -1  -2    0.27    0.37
 -10   1  -2    0.32    0.65
  10  -1   2    2.39    0.80
 -10   1  -2    2.07    0.66
 -10   1  -2    1.28    0.78
  10   1   2    3.01    0.93
  10   1   2    0.74    0.71
  10  -1   2    1.25    0.48
  10   1   2    0.02    0.50
  -5  -3   9   47.23    1.48
   5   3  -9   39.42    2.69
   5   3  -9   44.07    3.04
  -5   3   9   42.64    2.24
   5  -3  -9   43.98    3.34
  -5   3   9   44.29    3.78
  -5  -3   9   41.39    1.40
   5  -3  -9   41.16    2.15
  -5   3   9   49.53    3.80
  -5  -3   9   46.35    3.13
   5   3  -9   39.69    3.59
   8   3  -3  139.60    6.03
   8  -3  -3  132.32    3.51
  -8  -3   3  126.51    6.17
   8  -3  -3  129.97    5.64
   8   3  -3  135.71    3.32
  -8  -3   3  133.98    4.31
   8  -3  -3  130.51    4.96
  -8   3   3  127.30    6.87
  -8  -3   3  138.90    3.76
   8   3  -3  136.78    4.87
  -8   3   3  137.98    5.16
  -8   3   3  137.35    3.84
   8   3  -1   82.62    4.12
   8  -3  -1   77.13    3.48
  -8  -3   1   81.40    3.67
  -8  -3   1   81.27    2.16
  -8   3   1   79.41    3.30
   8   3  -1   73.82    1.82
  -8   3   1   73.39    3.57
   8  -3  -1   81.59    3.14
  -8   3   1   82.37    5.52
  -8  -3   1   76.78    4.79
   8   3  -1   86.33    4.83
   8  -3  -1   75.09    4.24
   6   2 -11   26.22    2.36
   6  -2 -11   24.76    2.53
   6   2 -11   28.04    3.14
  -6  -2  11   30.12    2.75
  -6   2  11   27.75    2.37
  -6   2  11   32.85    3.34
  -6   2  11   24.70    2.53
   6  -2 -11   26.92    2.27
   0  -2 -12    4.65    1.17
   0  -2 -12    4.81    1.22
   0  -2  12    3.90    0.67
   0   2 -12    4.04    0.73
   0  -2  12    2.16    0.68
   0   2 -12    4.35    1.23
   0  -2  12    4.97    0.75
   0   2  12    2.64    0.97
   0   2  12    3.18    0.91
   0   2 -12    3.53    0.62
   4   4  -4   16.50    1.83
  -4  -4   4   16.34    1.42
   4  -4  -4   18.54    2.08
   4   4  -4   18.03    2.09
  -4  -4   4   19.28    2.17
  -4   4   4   16.18    2.23
  -4  -4   4   20.29    1.92
  -4   4   4   15.66    2.33
  -4  -4   4   14.67    1.59
  -9   2   7    9.31    1.26
   9  -2  -7   12.76    1.74
   9   2  -7   11.89    1.76
   9   2  -7   13.36    1.17
   9  -2  -7   11.27    1.57
   9   2  -7   11.52    1.57
  -9   2   7   14.10    2.25
  -9  -2   7   10.43    1.80
  -9   2   7   10.80    1.32
  -9  -2   7   12.76    1.07
  -9  -2   7   10.63    1.57
  -9   0  10   -0.37    0.95
   9   0 -10   -0.04    0.55
   9   0 -10    0.32    0.30
   9   0 -10    0.32    0.32
  -9   0  10    0.59    0.59
   4  -4   2    4.11    0.76
   4  -4   2    4.54    0.90
  -4   4  -2    3.64    0.70
   4   4   2    5.62    1.39
  -4  -4  -2    3.53    0.89
  -4   4  -2    5.46    1.47
  -4  -4  -2    5.36    1.43
   4  -4   2    3.80    1.02
   4   4   2    5.26    1.14
   4  -4   2    4.89    0.89
 -10   0  -3    0.33    0.41
 -10   0  -3   -0.79    0.98
 -10   0  -3   -0.52    0.69
  10   0   3    0.26    0.53
  10   0   3   -0.30    0.36
  -4   2  12    6.07    1.40
  -4  -2  12    8.71    1.32
  -4   2  12    9.56    1.59
  -4   2  12    8.47    1.42
   4   2 -12    8.54    1.28
   4  -2 -12    6.26    1.19
  -4  -2  12    5.65    1.33
   4   2 -12    7.02    1.73
   4  -2 -12   10.35    1.66
  -8  -2   9    1.58    0.97
   8  -2  -9    1.81    0.89
   8   2  -9    1.36    0.32
   8   2  -9    1.26    0.69
  -8   2   9    2.49    1.04
  -8   2   9    0.41    0.40
  -8  -2   9    1.57    0.79
   8   2  -9    2.80    1.01
  -8   2   9    0.53    0.44
  -8  -2   9    1.50    0.29
   6   2   8   -0.02    0.45
  -6  -2  -8    2.51    0.98
  -6  -2  -8    2.02    0.90
   6   2   8    0.39    0.63
  -6   2  -8   -0.65    1.08
  -6   2  -8    1.11    0.67
   6   2   8    0.37    0.41
   6  -2   8    0.45    0.49
  -3   3  10  135.05    6.15
   3   3 -10  133.30    4.79
   3  -3 -10  134.26    4.60
  -3  -3  10  134.77    2.77
   3   3 -10  134.17    6.42
  -3   3  10  127.26    6.12
  -3  -3  10  138.49    5.58
  -3  -3  10  133.98    3.35
  -3   3  10  139.68    4.82
  -3  -3  10  138.93    4.71
  11   0  -3   47.95    2.84
 -11   0   3   48.61    3.75
 -11   0   3   40.75    3.54
  11   0  -3   38.87    2.92
   4   2  10  100.01    5.22
  -4  -2 -10   99.66    4.13
   4  -2  10   99.37    4.04
  -4  -2 -10   79.05    5.03
  -4  -2 -10   86.68    4.48
   4   2  10   96.40    4.22
  -4   2 -10   91.42    5.36
   1  -4  -6   87.45    4.23
  -1  -4   6   77.35    3.61
  -1  -4   6   80.46    3.96
  -1   4   6   83.95    5.14
  -1  -4   6   74.83    4.46
   1  -4  -6   82.16    4.72
  -1   4   6   81.66    4.26
  -1  -4   6   83.30    4.53
   1   4  -6   80.34    4.49
  -1   4   6   86.26    3.06
   1   4  -6   80.96    3.98
   1  -4  -6   78.06    3.07
  -1  -4   6   83.11    3.91
 -11   0   2    0.15    0.78
  11   0  -2   -0.31    0.37
  11   0  -2    0.32    0.49
 -11   0   2   -0.78    0.70
   8  -2   5   58.70    3.49
  -8  -2  -5   61.98    4.64
   8   2   5   58.68    3.72
   8   2   5   57.54    3.78
   8   2   5   61.93    2.67
  -8   2  -5   63.78    2.06
   8   2   5   65.68    3.25
   8  -2   5   63.44    1.98
  -8   2  -5   68.67    4.33
  -8   2  -5   65.08    4.78
   0  -3 -10  169.76    6.82
   0  -3  10  163.16    4.18
   0   3  10  170.11    7.13
   0  -3 -10  165.32    6.01
   0   3  10  163.06    6.02
   0   3  10  176.59    6.41
   0   3 -10  157.17    4.22
   0  -3  10  159.20    6.21
   0   3 -10  171.13    7.11
   0  -3  10  171.72    4.20
   0  -3  10  171.97    5.11
   0  -3 -10  164.01    5.67
   8   3  -4    4.64    1.14
  -8   3   4    2.94    1.18
   8  -3  -4    1.66    0.60
  -8  -3   4    3.55    0.76
   8  -3  -4    1.82    0.71
   8   3  -4    2.59    0.51
  -8   3   4    2.92    0.54
  -8  -3   4    2.90    0.67
   8  -3  -4    2.68    0.48
   8   3  -4    3.41    0.81
  -8  -3   4    3.60    1.14
  11   0  -4    0.62    0.37
  11   0  -4    0.11    0.39
 -11   0   4    0.30    0.65
 -11   0   4    0.33    0.59
  -8   3   0   11.19    1.34
  -8   3   0    9.19    1.86
   8   3   0   13.82    1.99
  -8  -3   0    7.82    1.65
  -8   3   0    9.48    1.30
   8  -3   0   10.78    1.68
   8  -3   0    9.51    1.18
   8  -3   0    9.17    1.18
   8   3   0   11.19    1.57
   0   4  -6   62.93    3.32
   0  -4   6   61.06    3.59
   0  -4  -6   66.66    3.42
   0  -4   6   61.49    4.17
   0  -4   6   66.44    3.14
   0   4  -6   72.29    4.57
   0   4   6   62.26    3.51
   0  -4   6   62.43    3.30
   0   4  -6   61.26    3.90
   0  -4  -6   62.66    4.24
   0   4   6   62.98    4.42
   0  -4  -6   67.91    3.24
   0  -4   6   62.64    3.76
   0   4   6   63.56    2.97
  -7  -3   7   33.50    3.21
   7   3  -7   27.13    2.02
  -7   3   7   27.22    1.53
   7   3  -7   30.16    1.79
  -7   3   7   28.11    3.14
   7   3  -7   31.03    2.78
  -7  -3   7   28.29    1.50
   7  -3  -7   29.08    2.59
  -7   3   7   26.78    1.44
  -7  -3   7   26.51    2.21
  -7   3   7   30.79    3.02
   2   4  -6   73.75    4.27
   2   4  -6   79.52    3.72
   2  -4  -6   85.06    4.74
  -2  -4   6   69.89    3.59
   2  -4  -6   90.35    4.59
  -2  -4   6   78.19    3.63
  -2  -4   6   83.34    3.89
  -2  -4   6   72.00    4.28
  -2   4   6   73.24    4.27
  -2   4   6   78.59    2.48
  -2   4   6   75.81    4.93
  -2  -4   6   74.38    4.25
   2   4  -6   68.72    3.80
   2  -4  -6   81.59    2.65
  -5   1  13   17.98    1.93
  -5   1  13   22.14    2.70
   5   1 -13   18.85    1.94
   5  -1 -13   18.26    2.12
   5   1 -13   16.93    2.32
  -5  -1  13   19.71    1.11
  -5  -1  13   14.59    2.16
   5  -1 -13   20.99    1.96
   5  -1 -13   20.63    2.35
   5   1 -13   20.23    0.94
  -3   4  -4   12.66    1.51
   3  -4   4   17.11    1.59
   3  -4   4   14.80    1.77
   3   4   4   19.15    2.32
  -3  -4  -4   17.11    2.23
   3   4   4   17.62    1.93
  -3  -4  -4   15.97    1.10
  -3  -4  -4   15.78    1.94
  -3   4  -4   13.91    2.28
   3  -4   4   19.36    1.85
   3  -4   4   17.57    1.64
   3   4   4   20.22    1.41
  -9   1  -5   22.71    2.71
  -9   1  -5   24.90    1.65
  -9  -1  -5   19.96    1.96
  -9  -1  -5   22.22    2.86
   9   1   5   23.86    2.34
   9  -1   5   22.18    2.21
  -9  -1  -5   24.35    2.39
   9   1   5   22.84    2.24
  -9   1  -5   25.78    2.97
   9  -1   5   23.94    1.64
   9   1   5   16.83    2.06
   2   4   5   50.79    3.04
  -2   4  -5   45.09    3.79
  -2  -4  -5   47.39    3.14
  -2  -4  -5   45.56    2.25
   2  -4   5   48.25    2.65
   2  -4   5   51.43    3.26
  -2  -4  -5   49.02    3.66
   2  -4   5   49.91    2.68
   2   4   5   48.63    2.56
   2  -4   5   52.33    3.19
  -2   4  -5   46.11    3.06
   2   4   5   53.05    4.01
 -11   0   1  143.02    6.67
  11   0  -1  131.39    5.16
 -11   0   1  129.69    6.27
  11   0  -1  130.21    4.93
   6   0 -13   -0.08    0.33
  -6   0  13    0.23    0.32
   6   0 -13   -0.22    0.62
  -6   0  13    1.11    0.85
   6   0 -13   -0.26    0.73
  -3  -1 -12  174.67    5.84
   3  -1  12  168.13    5.39
   3   1  12  158.89    5.64
  -3  -1 -12  161.22    7.28
  -3   1 -12  163.52    5.06
   3   1  12  172.58    6.42
   3  -1  12  165.78    6.65
  -3   1 -12  160.10    3.78
   3  -1  12  160.10    3.97
   3   1  12  167.99    6.38
  -3   1 -12  162.55    7.40
   8   1 -11    1.66    0.37
  -8   1  11    3.04    1.05
   8  -1 -11    1.45    0.73
   8   1 -11    1.88    0.84
   8  -1 -11    2.50    0.84
  -8   1  11    1.04    0.49
   8  -1 -11    2.83    0.90
   8   1 -11    2.50    0.95
   8   1 -11    2.98    0.39
  -8  -1  11    2.75    1.20
  -5  -4   1   15.09    1.80
  -5   4   1   15.27    1.80
  -5  -4   1   17.76    0.95
   5  -4  -1   15.44    1.78
  -5  -4   1   14.13    0.76
   5   4  -1   17.91    2.09
  -5  -4   1   18.72    2.23
  -5   4   1   12.56    2.13
   5   4  -1   21.36    2.49
  -5   4   1   16.63    0.83
   5  -4  -1   14.76    1.95
  -5  -4   2   15.19    2.06
  -5   4   2   14.55    1.77
  -5  -4   2   10.30    0.84
   5   4  -2    9.80    1.78
   5  -4  -2   11.88    1.62
  -5  -4   2   14.08    1.77
  -5   4   2   14.35    2.17
  -5   4   2   12.52    2.06
  -5  -4   2   10.91    0.98
   5   4  -2   14.54    1.81
  -1   1 -13    8.90    1.86
  -1   1 -13    8.79    1.07
   1  -1  13   10.80    1.23
   1   1  13   11.20    1.81
  -1  -1 -13   10.61    1.57
  -1  -1 -13   11.97    2.09
  -1   1 -13   11.58    1.23
   1   1  13   10.58    1.63
   1  -1  13    6.57    1.05
   1  -1  13    8.62    1.62
   1   1  13    9.41    1.40
  11   0  -5   58.21    2.98
  11   0  -5   56.55    3.63
 -11   0   5   59.62    3.30
 -11   0   5   53.18    3.90
 -11   0   5   58.17    4.25
  -9   2  -3  201.15    7.18
   9  -2   3  197.32    6.85
  -9  -2  -3  203.70    8.28
   9   2   3  181.99    6.66
  -9  -2  -3  193.92    5.32
   9  -2   3  196.95    6.48
  -9   2  -3  205.70    4.71
   9  -2   3  205.14    4.60
   9   2   3  205.07    6.82
   9   2   3  192.44    5.42
  -9   2  -3  190.87    8.35
  -6   0 -10   93.43    3.54
   6   0  10   77.91    4.16
   6   0  10   74.86    4.12
  -6   0 -10   92.46    3.53
  -6   0 -10   89.84    5.67
   7  -1 -12    5.15    1.16
   7  -1 -12    4.67    1.13
  -7  -1  12    6.87    1.49
   7   1 -12    5.10    0.47
  -7   1  12    2.90    1.09
   7   1 -12    4.86    0.41
   7   1 -12    2.87    0.82
  -7   1  12    5.73    1.10
  -7   1  12    6.78    1.44
   7  -1 -12    5.25    1.10
   7   1 -12    2.32    0.77
   8   1   7   55.94    3.63
   8   1   7   66.65    4.03
  -8  -1  -7   67.44    3.57
  -8   1  -7   61.54    4.53
  -8  -1  -7   60.17    4.65
   8  -1   7   60.83    3.62
   8   1   7   65.31    3.72
   8  -1   7   70.46    2.61
  -8   1  -7   64.55    2.29
  -8  -1  -7   75.14    4.35
  -8   1  -7   59.05    4.46
  -5  -4   0  152.25    6.23
   5  -4   0  141.89    5.94
   5   4   0  149.50    6.55
  -5   4   0  149.55    7.09
   5  -4   0  158.85    3.54
   5   4   0  156.10    6.32
  -5   4   0  163.59    3.55
   5  -4   0  155.09    5.17
  -5   4   0  160.33    5.51
  10  -2  -3    3.60    0.88
 -10  -2   3    6.16    1.10
  10   2  -3    3.10    0.79
  10  -2  -3    4.46    1.02
 -10   2   3    5.05    1.02
  10  -2  -3    6.02    1.27
 -10   2   3    4.87    1.47
  10   2  -3    2.81    0.72
 -10  -2   3    2.94    1.20
 -10   2   3    2.59    0.85
  10   2  -3    3.40    0.96
 -10  -2   3    4.57    0.88
  10  -2  -2    0.32    0.53
 -10  -2   2   -0.04    0.39
 -10   2   2   -0.23    0.57
 -10   2   2    0.12    0.44
  10  -2  -2    0.82    0.57
 -10  -2   2    0.96    0.72
  10   2  -2   -0.02    0.28
 -10  -2   2    0.05    0.36
  10  -2  -2    0.26    0.44
 -10   2   2   -0.70    0.87
  10   2  -2    0.46    0.65
  10   2  -2   -0.15    0.64
  -2   0  14   80.95    4.87
   2   0 -14   69.59    4.76
  -2   0  14   74.90    3.55
   2   0 -14   74.73    3.23
  -2   0  14   78.29    4.04
   2   0 -14   80.65    3.91
   7   2   7   74.73    3.72
  -7   2  -7   68.82    4.97
   7   2   7   71.54    3.13
   7  -2   7   69.94    3.75
  -7  -2  -7   66.55    4.02
  -7  -2  -7   66.52    4.86
  -7   2  -7   71.82    4.60
   7   2   7   68.11    4.18
  -4  -3  10   22.28    2.34
   4  -3 -10   20.93    1.74
   4  -3 -10   15.57    2.07
  -4  -3  10   20.75    1.94
  -4   3  10   21.22    2.53
  -4  -3  10   19.91    1.09
   4   3 -10   21.29    2.02
   4   3 -10   21.09    2.69
  -4  -3  10   21.96    0.93
  -4   3  10   19.23    1.73
  -4   3  10   17.89    2.39
  -4  -4   5    0.90    0.42
   4  -4  -5    0.95    0.56
  -4   4   5    0.66    0.73
  -4   4   5    1.61    0.75
   4   4  -5    0.73    0.40
   4   4  -5    0.08    0.52
  -4  -4   5    0.61    0.59
  -4  -4   5    1.12    0.72
  -4  -4   5    0.78    0.49
  -5   0 -11    1.26    0.45
  -5   0 -11    1.29    1.07
   5   0  11    1.18    0.85
  -5   0 -11    1.50    0.56
   5   0  11    1.20    0.65
   4  -4   3    0.50    0.51
  -4   4  -3   -0.31    0.63
   4   4   3   -0.03    0.48
   4   4   3    1.21    0.82
   4  -4   3    0.54    0.35
  -4  -4  -3    0.35    0.54
  -4  -4  -3   -1.09    0.70
   4  -4   3    0.38    0.50
  -4   4  -3   -0.05    0.31
   4  -4   3    0.15    0.41
  -8  -3   5   10.02    1.81
  -8  -3   5    8.99    1.19
  -8   3   5    7.15    0.85
  -8   3   5    9.68    1.84
  -8   3   5   10.50    0.98
   8   3  -5    8.32    1.06
   8  -3  -5    7.22    1.31
   8  -3  -5    6.99    1.42
  -8  -3   5    8.97    1.04
   8   3  -5    9.36    1.18
   8   3  -5    3.86    1.02
  -2   0 -13    1.13    1.09
   2   0  13   -0.26    0.53
  -2   0 -13    0.92    0.50
   2   0  13   -0.55    0.56
   2   0  13    0.69    0.66
   3   0 -14    0.22    0.34
  -3   0  14    0.70    0.53
   3   0 -14    0.61    0.58
   3   0 -14    1.26    0.91
  -3   0  14   -0.11    0.40
  -1   2 -12  128.18    3.38
   1  -2  12  107.03    5.43
  -1  -2 -12  132.74    5.67
  -1   2 -12  119.86    3.94
   1  -2  12  134.77    4.15
   1   2  12  120.35    5.38
   1   2  12  118.50    5.64
  -1   2 -12  136.82    6.70
  -1  -2 -12  119.72    5.87
   1  -2  12  130.04    3.46
  -5   4   3   14.61    2.21
   5  -4  -3   15.93    1.80
  -5  -4   3   18.26    1.42
   5   4  -3   17.59    2.29
  -5  -4   3   19.76    2.33
   5   4  -3   16.51    1.79
  -5  -4   3   17.27    1.25
  -5   4   3   18.06    2.50
  -5  -4   3   14.87    1.71
   1   4   6    5.46    1.36
  -1  -4  -6    5.21    1.00
   1   4   6    4.07    0.90
   1   4   6    4.92    0.97
   1  -4   6    4.17    1.08
   1  -4   6    2.86    0.68
  -1  -4  -6    2.69    1.12
   1  -4   6    4.85    0.86
  -1   4  -6    3.57    0.92
   1  -4   6    3.94    0.90
  -1   4  -6    2.66    1.11
   1  -4   6    3.89    1.03
  -1  -4  -6    4.44    0.84
  -4  -3  -8    5.70    1.37
   4  -3   8    7.46    1.15
  -4  -3  -8    6.90    0.92
  -4  -3  -8    7.21    1.42
   4   3   8    7.29    1.04
  -4   3  -8   10.62    2.08
  -4   3  -8    5.67    1.15
   4   3   8    6.36    1.38
   8   3   1   16.28    2.14
  -8   3  -1   16.39    1.75
   8  -3   1   15.78    1.41
   8   3   1   17.61    2.05
   8  -3   1   14.47    1.58
  -8   3  -1   18.95    1.66
  -8   3  -1   17.38    2.60
   8  -3   1   19.99    2.17
  -8  -3  -1   20.47    2.58
  -3   2 -11   -0.15    0.53
  -3  -2 -11    0.57    0.51
   3  -2  11   -0.39    0.45
   3   2  11   -0.33    0.52
  -3  -2 -11    0.67    0.52
   3   2  11   -0.38    0.82
  -3  -2 -11    1.18    0.81
  -3   2 -11   -0.01    0.47
   3  -2  11    0.00    0.45
  -3   2 -11    0.32    0.16
   3  -2  11    0.50    0.21
  -3   4   6  146.29    2.45
  -3   4   6  128.65    5.93
  -3  -4   6  146.28    4.90
  -3  -4   6  150.47    6.10
  -3   4   6  157.11    7.04
   3  -4  -6  139.26    6.02
   3   4  -6  152.20    5.82
   3  -4  -6  138.07    2.44
  -3  -4   6  140.43    4.97
   3   4  -6  141.66    4.90
   3  -4  -6  144.52    6.19
  -3  -4   6  137.13    5.84
  -5  -3  -7   63.22    4.43
   5  -3   7   63.01    3.45
   5   3   7   64.68    4.27
   5   3   7   64.79    2.70
  -5   3  -7   64.07    4.85
  -5   3  -7   67.78    4.15
   5   3   7   61.88    2.84
  -5  -3  -7   72.44    4.52
   5  -3   7   65.56    4.17
 -10   1   8    4.41    1.47
 -10   1   8    3.54    1.01
 -10  -1   8    4.31    1.21
 -10   1   8    4.20    1.07
  10  -1  -8    3.66    1.00
  10  -1  -8    6.27    1.03
 -10  -1   8    3.02    0.67
  10  -1  -8    3.54    0.94
 -10  -1   8    5.32    1.38
  10   1  -8    4.50    1.08
  10   1  -8    4.05    0.70
   5  -2 -12    0.67    0.50
   5  -2 -12    0.09    0.73
  -5   2  12   -0.39    0.54
  -5   2  12    0.29    0.36
  -5   2  12   -0.15    0.54
  -5  -2  12   -0.17    0.68
   5   2 -12   -0.36    0.55
   5   2 -12   -0.51    0.72
 -10  -2   4   47.42    2.51
 -10   2   4   35.84    3.68
  10  -2  -4   43.47    3.03
 -10  -2   4   43.01    2.90
  10   2  -4   39.07    3.19
 -10  -2   4   52.36    4.10
  10   2  -4   45.47    2.81
  10   2  -4   43.82    2.57
  10  -2  -4   44.71    2.79
 -10   2   4   39.92    2.83
  10  -2  -4   43.33    2.94
  -1  -3 -10  137.22    5.79
   1   3  10  126.37    6.17
   1  -3  10  129.77    4.04
  -1  -3 -10  136.84    6.16
   1  -3  10  113.44    5.34
  -1   3 -10  134.74    6.35
   1   3  10  126.20    5.58
  -1   3 -10  123.09    3.38
  -1  -3 -10  131.59    4.91
   1   3  10  117.95    5.07
  -1   3 -10  119.68    4.32
   1  -3  10  125.41    3.25
 -10   2   1   28.89    3.41
 -10   2   1   29.17    2.55
  10   2  -1   31.56    2.84
  10   2  -1   28.88    2.33
 -10  -2   1   26.88    2.13
  10  -2  -1   28.71    2.13
 -10   2   1   28.11    2.26
  10   2  -1   32.27    2.22
  10  -2  -1   28.35    2.53
  10  -2  -1   25.17    2.22
 -10  -2   1   22.38    2.80
 -11   0   0   -0.26    0.55
  11   0   0   -0.09    0.39
 -11   0   0    0.08    0.54
  11   0   0    0.82    0.56
  -7   0  -9   17.36    1.58
   7   0   9   16.80    1.96
  -7   0  -9   17.81    2.39
  -7   0  -9   15.22    2.48
  -7   0  -9   17.33    1.56
   1   0 -14   -0.70    0.66
  -1   0  14    0.47    0.37
   1   0 -14    0.00    0.34
  -1   0  14   -0.41    0.46
   1   0 -14   -0.16    0.28
  -1   0  14    0.10    0.59
  -9  -1  10   11.34    1.99
   9  -1 -10   11.61    1.76
  -9   1  10   12.78    1.77
   9  -1 -10    9.22    1.42
  -9  -1  10   10.14    1.78
   9   1 -10   14.11    1.00
  -9   1  10   16.64    1.98
   9  -1 -10   12.65    1.52
   9   1 -10   11.72    1.10
  -9   1  10   11.11    1.96
   9   1 -10   12.44    1.79
   7   3   4    9.64    0.67
  -7   3  -4   10.52    0.97
   7   3   4    9.84    1.68
  -7   3  -4    8.45    1.47
  -7   3  -4    9.69    1.88
   7   3   4   10.50    0.78
   7  -3   4   11.66    0.94
   7  -3   4   10.75    1.50
   7   3   4   15.77    2.08
   7  -3   4   12.61    1.66
  -7  -3  -4    7.39    1.59
 -10  -1  -3   14.33    1.80
  10  -1   3   18.80    1.66
 -10   1  -3   13.20    2.06
  10  -1   3   15.40    1.82
  10   1   3   17.67    1.99
 -10   1  -3   19.15    2.60
  10   1   3   20.85    2.15
  10   1   3   20.34    2.27
 -10   1  -3   19.14    1.65
 -10  -1  -3   18.49    2.64
   9   0   6    0.84    0.52
  -9   0  -6   -0.69    0.62
   9   0   6    0.11    0.37
  -9   0  -6    0.29    0.50
  -9   0  -6   -0.01    0.24
   5   4   1   36.23    3.16
  -5   4  -1   37.94    3.61
  -5  -4  -1   43.08    3.29
   5  -4   1   43.60    2.66
   5   4   1   38.96    3.50
   5  -4   1   42.60    3.29
   5  -4   1   43.40    2.18
  -5   4  -1   39.23    2.62
  -5   4  -1   44.54    2.21
 -11   1   3  211.96    8.58
 -11  -1   3  193.10    6.98
 -11  -1   3  228.23    8.44
  11   1  -3  203.40    5.85
 -11   1   3  202.03    7.26
  11  -1  -3  196.36    6.24
  11  -1  -3  210.65    6.35
  11   1  -3  204.16    7.03
  11   1  -3  194.91    6.70
  -9  -2   8   92.12    5.39
  -9   2   8   88.70    3.98
   9   2  -8   94.01    4.84
   9   2  -8   80.07    2.61
   9  -2  -8   76.17    4.11
   9   2  -8   81.58    4.14
  -9   2   8   79.93    3.67
  -9  -2   8   87.12    4.56
  -9   2   8   78.85    5.33
  -9  -2   8   87.41    2.58
   9  -2  -8   90.41    4.66
 -11   1   2  116.04    5.52
  11   1  -2  121.69    5.39
  11  -1  -2  114.02    4.59
 -11  -1   2  114.78    5.35
 -11  -1   2  121.57    6.23
 -11   1   2  113.92    6.29
  11   1  -2  123.62    5.36
  11   1  -2  123.19    4.68
  11  -1  -2  123.64    4.94
  10   0  -9    0.13    0.47
 -10   0   9    0.31    0.56
 -10   0   9    0.25    0.53
  10   0  -9   -0.24    0.26
  10   0  -9   -0.23    0.66
   3  -3   9  302.41    6.91
   3  -3   9  325.11    3.33
   3  -3   9  337.41    3.60
  -3  -3  -9  326.07    6.82
  -3   3  -9  344.19    9.91
   3   3   9  307.83    7.28
  -3  -3  -9  328.02    9.53
  -3   3  -9  341.41   11.23
  -3  -3  -9  316.80    9.46
  -3   3  -9  312.09    7.59
   3   3   9  329.92    9.90
 -11   0   6   -0.20    0.42
  11   0  -6   -0.28    0.55
  11   0  -6    0.13    0.35
 -11   0   6    0.12    0.48
 -11   0   6    1.06    1.08
  -4   0  14    4.66    0.97
   4   0 -14    5.06    0.84
   4   0 -14    4.01    1.28
  -4   0  14    3.53    1.03
   4   0 -14    4.42    1.05
  11  -1  -4    3.15    0.81
 -11   1   4    1.30    0.78
 -11  -1   4    2.05    0.97
 -11  -1   4    1.91    0.80
 -11  -1   4    2.36    0.64
  11   1  -4    3.89    1.12
  11   1  -4    2.74    0.67
  11   1  -4    4.09    1.11
 -11   1   4    2.98    1.01
  11  -1  -4    3.11    0.78
  11  -1  -4    1.51    0.66
  -5   4   4   37.27    3.55
  -5  -4   4   32.58    2.99
   5   4  -4   34.53    3.04
  -5  -4   4   34.40    1.96
  -5  -4   4   36.29    2.34
   5   4  -4   35.16    2.57
   5  -4  -4   36.09    2.89
  -5  -4   4   32.99    2.41
  -5   4   4   41.27    3.62
  -6  -3   9    1.59    0.29
   6  -3  -9    0.85    0.57
   6   3  -9    0.27    0.17
   6  -3  -9    2.25    0.57
  -6   3   9    3.31    1.26
  -6   3   9    0.65    0.64
  -6  -3   9    2.03    0.76
  -6   3   9    1.79    0.55
   6   3  -9    1.16    0.71
   6   3  -9    1.60    0.61
  -6  -3   9    0.34    0.50
 -10   0  -4   71.23    3.41
 -10   0  -4   62.44    4.24
  10   0   4   67.43    3.37
  10   0   4   63.46    3.74
 -10   0  -4   71.24    4.96
  -4   0 -12   46.46    4.11
   4   0  12   43.32    3.06
   4   0  12   45.26    2.60
  -4   0 -12   47.34    2.60
   4   0  12   43.01    3.28
 -10  -2   5    7.04    1.30
 -10   2   5    5.92    1.07
  10  -2  -5    4.92    1.09
  10  -2  -5    5.89    1.22
 -10   2   5    6.55    1.62
  10   2  -5    4.93    0.96
  10   2  -5    5.82    1.39
  10  -2  -5    3.46    0.85
  10   2  -5    6.02    0.95
 -10  -2   5    8.85    1.86
 -10  -2   5    4.12    0.72
  10   2   0    5.67    1.29
  10  -2   0    3.95    0.99
 -10  -2   0    5.04    1.47
  10  -2   0    2.40    0.60
  10   2   0    3.30    0.72
 -10   2   0    3.67    0.82
  10  -2   0    4.00    1.03
 -10   2   0    2.88    0.89
  10   2   0    4.12    0.97
 -10   2   0    4.21    1.33
 -10  -2   0    4.23    0.90
  -6   3  -6  287.31   10.40
   6  -3   6  261.92    7.31
   6   3   6  278.84    5.43
  -6   3  -6  274.42    8.12
  -6  -3  -6  273.62    8.84
   6   3   6  262.15    8.48
   6  -3   6  271.00    8.20
  -6  -3  -6  260.39    9.16
   6   3   6  272.24    4.91
 -11   1   1    0.06    0.78
  11   1  -1    1.72    0.63
  11   1  -1    1.77    0.78
 -11  -1   1    1.95    1.04
  11  -1  -1    2.87    0.78
  11   1  -1    1.22    0.78
  11  -1  -1    1.78    0.68
 -11   1   1    1.13    0.64
 -11   1   1    2.68    0.94
 -11  -1   1    1.97    0.93
   3   4   5   44.20    2.19
   3   4   5   44.08    3.67
  -3  -4  -5   45.39    1.98
   3  -4   5   46.52    2.47
  -3  -4  -5   54.93    4.01
   3  -4   5   42.23    2.95
  -3   4  -5   45.45    3.07
  -3   4  -5   38.50    3.67
  -3  -4  -5   45.93    3.34
   3  -4   5   46.64    3.08
   3  -4   5   46.88    2.48
   3   4   5   48.66    3.24
  -6  -1  13   15.00    2.15
   6  -1 -13   11.74    1.72
   6  -1 -13    8.57    1.63
  -6   1  13    9.93    1.96
   6   1 -13   10.00    0.63
   6   1 -13   11.88    0.71
   6  -1 -13   11.32    1.50
   6   1 -13   11.08    1.97
  -6   1  13   13.62    1.70
   6   1 -13    8.87    1.41
  -1   4   7   24.46    2.75
  -1  -4   7   27.09    2.99
  -1  -4   7   31.55    2.48
  -1   4   7   24.94    2.44
  -1  -4   7   27.71    2.07
  -1  -4   7   30.49    2.19
  -1  -4   7   25.43    2.26
   1   4  -7   26.58    2.64
   1  -4  -7   26.85    1.93
   1   4  -7   28.43    2.32
   1  -4  -7   26.47    2.38
  -1   4   7   25.01    1.81
   1  -4  -7   23.69    2.71
  -8  -3   6  215.04    4.61
  -8  -3   6  196.12    7.77
  -8   3   6  207.56    4.38
   8   3  -6  210.14    5.30
  -8   3   6  200.12    8.60
   8   3  -6  219.50    7.54
  -8   3   6  214.48    4.45
   8  -3  -6  205.64    7.17
   8   3  -6  202.21    5.32
  -8  -3   6  216.81    6.00
   8  -3  -6  199.41    6.71
   8   0 -12   60.40    4.20
   8   0 -12   74.35    4.31
   8   0 -12   66.08    3.02
  -8   0  12   53.10    4.21
   8   0 -12   63.23    2.66
   7  -2 -11   41.17    3.22
   7   2 -11   44.38    3.23
  -7   2  11   38.80    3.67
  -7  -2  11   38.97    3.29
   7   2 -11   38.24    3.56
  -7   2  11   37.32    3.03
   7  -2 -11   41.93    2.89
  -7   2  11   41.40    2.88
  -7  -3   8   27.46    1.30
   7  -3  -8   27.99    2.65
  -7   3   8   25.04    2.71
  -7   3   8   24.78    1.51
  -7   3   8   32.60    3.42
  -7   3   8   27.70    1.70
   7   3  -8   28.65    1.59
   7   3  -8   28.69    2.70
  -7  -3   8   25.99    2.34
   7   3  -8   24.17    2.07
  -7  -3   8   25.71    2.83
   0   0  14  329.39    7.91
   0   0 -14  305.18    6.84
   0   0  14  318.50    9.49
   0   0 -14  312.78    7.38
   0   0  14  326.83    7.85
   0   0 -14  298.03   10.14
   8  -3   2   69.26    3.96
  -8   3  -2   67.82    2.94
   8  -3   2   69.23    2.78
  -8   3  -2   66.04    3.63
  -8   3  -2   82.27    5.58
   8   3   2   71.56    4.44
   8   3   2   73.79    4.27
   8  -3   2   69.94    3.64
  -8  -3  -2   63.63    4.57
 -11  -1   5    6.96    1.06
  11  -1  -5    8.56    1.39
 -11  -1   5    8.30    1.72
  11   1  -5    6.72    1.39
  11   1  -5    7.60    1.14
  11   1  -5    7.78    1.38
  11  -1  -5    8.51    1.26
  11  -1  -5    7.00    1.40
 -11   1   5    7.90    1.40
 -11   1   5   11.83    2.17
 -11  -1   5    8.41    1.51
  -2   4   7   79.54    5.07
  -2  -4   7   74.11    3.56
   2   4  -7   77.66    4.57
   2  -4  -7   73.49    2.76
   2   4  -7   68.21    3.67
   2  -4  -7   79.20    4.71
  -2   4   7   71.56    2.66
  -2  -4   7   75.70    3.68
  -2   4   7   79.42    4.59
  -2  -4   7   67.44    3.55
   2  -4  -7   85.17    4.49
  -2  -4   7   73.38    3.24
  -2  -4   7   86.33    4.92
  -6  -1 -10    0.24    0.39
   6  -1  10    1.67    0.67
   6   1  10    1.47    0.74
  -6   1 -10    0.99    0.33
  -6   1 -10    0.50    0.27
  -6   1 -10    2.11    1.11
  -6  -1 -10   -0.10    0.81
  -6  -1 -10    0.09    0.35
   6   1  10    0.84    0.60
   6   1  10    1.28    0.68
  -6   1 -10   -0.31    0.51
   5   4   2   31.51    3.06
  -5   4  -2   24.57    2.01
  -5   4  -2   23.24    1.87
   5  -4   2   28.83    2.64
   5   4   2   21.28    2.41
  -5   4  -2   24.58    2.97
  -5  -4  -2   27.50    2.71
   5  -4   2   26.69    1.97
   5  -4   2   27.97    1.97
  -2   4  -6    4.51    1.08
  -2   4  -6    2.49    1.35
   2   4   6    4.35    1.25
   2  -4   6    2.94    0.69
   2  -4   6    4.21    1.02
  -2  -4  -6    4.20    1.06
   2   4   6    4.72    0.83
   2   4   6    2.68    0.76
   2  -4   6    3.67    0.97
  -2  -4  -6    2.82    1.01
  -2  -4  -6    3.50    0.67
   2  -4   6    3.95    0.78
 -11   0  -1  148.13    6.61
  11   0   1  142.83    5.45
 -11   0  -1  136.94    6.65
  11   0   1  146.55    5.36
  -8   2  10  220.58    8.84
   8  -2 -10  218.62    7.39
  -8   2  10  223.76    6.25
  -8  -2  10  237.22    8.68
  -8   2  10  228.27    6.59
  -8  -2  10  214.25    7.40
  -8   2  10  230.86    7.47
   8   2 -10  218.66    7.30
   4   4  -6    0.16    0.47
  -4   4   6   -0.70    0.82
   4   4  -6    0.05    0.44
  -4   4   6    0.04    0.48
   4  -4  -6    0.44    0.55
  -4  -4   6    0.03    0.28
  -4  -4   6   -0.29    0.55
  -4  -4   6    0.78    0.48
  -4  -4   6   -0.07    0.41
   5   3 -10    5.64    1.11
  -5   3  10    6.52    1.43
   5  -3 -10    6.88    1.00
  -5   3  10    6.29    0.96
  -5   3  10    7.16    1.61
  -5  -3  10    8.32    1.45
   5   3 -10    8.33    1.69
   5  -3 -10    4.65    1.23
   0  -4   7    0.08    0.34
   0  -4   7    0.43    0.32
   0   4   7    0.04    0.34
   0   4  -7    0.67    0.42
   0   4   7    0.70    0.56
   0   4  -7    0.66    0.82
   0  -4   7    0.87    0.43
   0   4   7    1.19    0.78
   0  -4   7    1.02    0.67
   0   4  -7    0.18    0.53
   0  -4  -7    0.88    0.54
   0  -4  -7    0.75    0.51
   0  -4  -7    0.59    0.69
  -8   0  -8  127.57    6.75
  -8   0  -8  130.24    4.22
   8   0   8  129.22    5.41
  -8   0  -8  131.20    6.28
  -2  -1  14   28.65    2.94
   2   1 -14   26.44    2.16
  -2   1  14   26.71    2.85
   2  -1 -14   29.20    2.60
   2  -1 -14   27.00    2.86
   2   1 -14   29.78    1.69
  -2   1  14   30.78    2.68
  -2  -1  14   31.45    1.97
  -2  -1  14   27.46    2.21
   2   1 -14   31.21    3.26
   2  -1 -14   27.70    2.29
   4  -4   4   18.68    1.68
  -4  -4  -4   27.02    2.86
   4  -4   4   25.01    1.83
  -4   4  -4   27.18    3.04
   4   4   4   24.47    2.71
   4  -4   4   20.89    2.15
  -4   4  -4   23.08    2.05
   4  -4   4   24.68    2.16
  -4  -4  -4   22.98    0.99
  -4  -4  -4   23.59    2.49
   4   4   4   20.11    2.11
   4   4   4   23.19    1.19
  -5  -1 -11    0.32    0.31
   5  -1  11    1.21    0.34
  -5  -1 -11    0.03    0.82
   5   1  11    1.80    0.95
  -5   1 -11    0.79    0.32
   5   1  11    0.59    0.55
  -5  -1 -11    0.90    0.45
   5  -1  11    1.68    0.87
  -5   1 -11    0.65    0.32
  -5   1 -11    0.00    0.61
   9   0 -11  169.16    5.09
  -9   0  11  176.60    6.98
  -9   0  11  154.43    7.11
   9   0 -11  173.68    4.42
   9   0 -11  167.95    6.46
  -2   1 -13  222.60    4.91
   2   1  13  214.04    7.16
  -2  -1 -13  224.24    8.71
   2   1  13  220.63    7.49
  -2  -1 -13  207.77    6.49
  -2   1 -13  236.07    9.10
   2  -1  13  210.63    5.99
   2   1  13  203.07    6.51
   2  -1  13  211.00    5.04
  -2   1 -13  214.01    5.63
   2  -1  13  203.57    7.55
   3  -1 -14   69.39    4.46
   3   1 -14   65.78    3.46
  -3  -1  14   64.86    2.67
  -3  -1  14   61.17    3.44
   3  -1 -14   61.07    3.35
  -3  -1  14   68.84    4.58
   3  -1 -14   65.33    3.89
  -3   1  14   59.46    4.30
   3   1 -14   59.35    4.49
   3   1 -14   67.34    2.30
  -3   1  14   62.97    3.77
  -8   2  -6  171.52    7.06
  -8  -2  -6  164.30    7.69
   8  -2   6  164.36    5.93
   8   2   6  159.79    5.33
   8   2   6  165.24    6.51
   8  -2   6  179.46    3.03
   8   2   6  177.45    4.74
   8   2   6  153.99    6.20
  -8   2  -6  167.70    2.97
  -8   2  -6  189.01    8.33
  -9   2  -4  191.46    8.39
   9   2   4  179.37    5.47
   9   2   4  179.09    6.49
  -9  -2  -4  170.58    7.77
   9   2   4  199.66    7.16
  -9   2  -4  203.51    7.60
   9  -2   4  189.63    4.19
  -9  -2  -4  189.46    5.58
   9  -2   4  179.35    6.28
  -9   2  -4  196.53    4.33
  -2   2  13  156.06    6.86
   2  -2 -13  148.73    6.28
   2   2 -13  160.39    3.52
   2  -2 -13  148.28    6.14
  -2  -2  13  158.41    6.75
  -2  -2  13  153.40    4.89
   2   2 -13  149.56    4.75
  -2  -2  13  153.58    3.50
  -2   2  13  144.62    6.23
   2   2 -13  140.21    7.01
 -11  -1   0    3.37    1.14
 -11   1   0    5.08    1.26
 -11   1   0    4.84    1.02
  11   1   0    7.19    1.39
 -11   1   0    4.58    1.43
  11   1   0    4.84    1.00
  11   1   0    5.86    1.17
  11  -1   0    3.76    1.03
  11  -1   0    4.78    1.03
 -11  -1   0    3.94    1.19
   2  -3 -11  166.89    6.78
  -2  -3  11  156.01    4.76
   2  -3 -11  163.53    5.81
   2   3 -11  168.20    7.37
   2   3 -11  163.71    5.01
  -2  -3  11  171.19    6.55
  -2  -3  11  162.75    3.42
  -2   3  11  168.17    5.93
  -2  -3  11  161.12    4.23
  -2   3  11  165.00    7.13
  -2   3  11  164.93    6.85
  -7   1  -9   16.96    2.50
   7  -1   9   15.90    1.86
  -7   1  -9   17.42    2.73
   7   1   9   16.91    1.83
  -7  -1  -9   17.84    1.87
   7   1   9   21.18    2.32
  -7  -1  -9   20.63    2.07
  -7   1  -9   18.55    1.20
  -7  -1  -9   21.60    2.97
   7   1   9   19.33    2.30
  -7   1  -9   19.10    1.13
   7   0 -13   58.78    2.77
  -7   0  13   49.95    4.08
   7   0 -13   64.22    4.39
  -7   0  13   63.20    2.84
   7   0 -13   61.70    3.87
  -5   0  14    0.06    0.51
   5   0 -14   -0.68    0.55
   5   0 -14    0.31    0.54
   5   0 -14   -0.10    0.33
  -5   0  14   -0.41    0.45
  10  -2  -6   41.44    3.08
 -10   2   6   37.91    2.65
 -10   2   6   39.10    3.91
  10  -2  -6   36.10    2.89
 -10  -2   6   43.73    3.77
  10   2  -6   38.57    2.73
  10   2  -6   42.20    3.34
  10   2  -6   42.32    2.35
 -10  -2   6   35.83    2.88
 -10  -2   6   40.84    2.15
  -2   2 -12    1.77    0.39
   2  -2  12    2.57    1.03
  -2  -2 -12    0.98    0.52
   2  -2  12    1.64    0.60
   2  -2  12    1.80    0.37
  -2   2 -12    3.06    1.27
  -2  -2 -12    0.24    0.44
   2   2  12    1.17    0.74
   2   2  12    1.70    0.88
  -2   2 -12    1.53    0.48
   1   1 -14    7.18    0.91
  -1  -1  14    8.12    1.14
  -1   1  14    8.35    1.64
   1  -1 -14   10.04    1.54
  -1  -1  14    8.28    1.06
   1   1 -14    8.65    1.85
   1  -1 -14    9.92    1.85
  -1  -1  14   12.96    2.01
   1   1 -14    8.45    1.20
  -1   1  14    6.55    1.34
  -5  -4   5   31.98    2.97
   5   4  -5   32.91    2.58
   5  -4  -5   37.80    3.08
  -5  -4   5   38.64    2.76
  -5  -4   5   39.27    2.57
  -5   4   5   32.97    3.39
   5   4  -5   35.77    3.09
  -5  -4   5   36.32    2.24
  -5   4   5   35.63    3.43
  11   0  -7  286.95    6.43
  11   0  -7  312.60    8.62
 -11   0   7  290.00    9.02
 -11   0   7  291.33    7.23
 -11   0   7  295.32    9.76
   2   3  10    0.93    0.51
  -2  -3 -10    1.85    0.79
  -2  -3 -10    1.58    0.59
  -2   3 -10    1.42    0.37
  -2   3 -10    0.74    0.48
   2  -3  10    2.47    0.62
   2  -3  10    2.69    0.47
  -2  -3 -10    3.45    1.08
  -2   3 -10    1.68    0.70
   2  -3  10   -0.08    0.53
   2   3  10    2.28    1.13
   9   1   6  254.55    8.00
  -9  -1  -6  254.87    7.87
  -9   1  -6  261.23    5.16
   9  -1   6  251.90    7.41
  -9   1  -6  269.71    9.55
   9   1   6  261.58    8.00
   9   1   6  245.69    7.28
  -9  -1  -6  250.14    6.97
   9  -1   6  258.70    5.29
  -9   1  -6  246.10    9.20
  -9  -1  -6  245.87    9.55
  -3   2  13    2.47    1.08
  -3  -2  13    1.74    1.05
   3   2 -13    1.19    0.31
  -3  -2  13    0.62    0.21
  -3  -2  13    1.04    0.64
   3  -2 -13    0.66    0.55
  -3   2  13    0.27    0.69
   3   2 -13    0.51    0.63
  -3   2  13    1.70    0.79
   3   2 -13    0.88    0.47
   3  -2 -13    0.08    0.53
  10  -2   1  114.23    4.01
 -10  -2  -1  115.54    6.44
 -10   2  -1  108.75    5.23
 -10   2  -1  108.09    6.36
  10   2   1  118.66    5.52
  10  -2   1  102.82    4.80
  10   2   1  102.20    4.72
  10   2   1  108.63    4.13
 -10   2  -1  106.27    3.98
 -10  -2  -1  107.07    4.12
  -1   3  11   12.32    2.02
   1   3 -11   11.01    2.04
  -1  -3  11   13.59    1.38
  -1  -3  11   12.31    1.08
  -1  -3  11   17.28    2.16
   1   3 -11   11.18    1.24
  -1  -3  11   14.32    1.41
  -1   3  11   12.51    1.70
   1  -3 -11   11.77    1.86
   1  -3 -11   13.96    1.79
  -1   3  11   11.19    1.75
  -3   4   7   10.37    1.88
   3  -4  -7    8.00    1.53
  -3   4   7   12.19    1.92
   3   4  -7    9.00    1.79
   3  -4  -7   11.58    0.91
   3   4  -7    7.12    1.29
  -3  -4   7   11.98    1.54
  -3  -4   7   12.20    1.51
  -3  -4   7    8.54    1.80
  -3   4   7   12.01    0.92
   3   4  -7   11.67    1.36
   6  -2 -12   11.18    1.60
   6  -2 -12    9.69    1.66
  -6   2  12   12.63    2.13
  -6   2  12    8.07    1.50
  -6   2  12    7.90    1.37
  -6  -2  12   10.75    1.82
   6   2 -12    9.51    1.50
   6   2 -12    9.90    1.88
   1  -2 -13   49.01    3.51
  -1  -2  13   43.58    2.48
  -1   2  13   43.27    3.59
   1   2 -13   47.00    2.51
  -1  -2  13   45.01    2.13
  -1   2  13   50.53    3.73
   1   2 -13   46.40    4.02
  -1  -2  13   50.82    3.86
   1  -2 -13   47.27    3.60
   1   2 -13   51.65    2.27
  10   1  -9  106.97    5.21
  10   1  -9  120.99    3.37
 -10   1   9  117.04    5.22
 -10  -1   9  125.25    6.27
  10  -1  -9  118.10    5.38
 -10   1   9  108.49    6.21
  10  -1  -9  123.48    4.64
 -10   1   9  119.96    5.48
 -10  -1   9  112.82    5.83
  10  -1  -9  118.13    5.21
 -10  -1   9  124.58    3.76
  -3  -3  11   34.77    2.98
  -3   3  11   32.60    3.16
  -3  -3  11   34.85    1.36
   3  -3 -11   32.50    2.43
   3   3 -11   35.77    2.51
  -3   3  11   35.75    2.64
  -3   3  11   32.22    3.16
  -3  -3  11   32.00    1.64
  -3  -3  11   35.61    2.45
   3  -3 -11   34.42    3.17
   3   3 -11   29.92    3.27
 -11  -1   6  101.91    5.67
  11  -1  -6   98.55    4.26
 -11  -1   6   98.41    3.85
 -11   1   6   98.24    5.95
  11   1  -6   99.26    5.07
  11  -1  -6   93.67    4.62
 -11   1   6   84.54    4.55
 -11  -1   6   93.88    5.10
  11  -1  -6   93.52    4.65
  11   1  -6   94.07    3.62
   4  -1 -14   13.06    2.04
  -4  -1  14   10.62    1.03
  -4  -1  14   11.44    1.93
  -4   1  14   10.06    1.53
   4   1 -14   11.34    0.89
   4   1 -14    9.05    1.33
  -4   1  14   13.83    2.13
   4   1 -14    9.70    1.93
   4  -1 -14   12.50    1.59
   4  -1 -14   13.68    1.80
  -5   2 -10   24.66    3.10
  -5  -2 -10   22.36    2.32
   5   2  10   28.20    2.33
   5   2  10   31.62    2.70
  -5   2 -10   29.62    3.17
   5   2  10   22.06    2.59
  -5  -2 -10   30.91    3.29
   5  -2  10   25.64    2.18
   6  -2   9    0.72    0.46
   6   2   9    0.00    0.60
   6   2   9   -0.15    0.39
   6   2   9    0.22    0.72
  -6  -2  -9    0.71    0.65
  -6  -2  -9    0.91    0.70
  -6   2  -9    0.21    0.88
  -6   2  -9    0.01    0.69
   1  -4   7    6.72    1.12
   1   4   7    6.63    1.54
   1  -4   7    7.31    1.41
   1  -4   7    4.69    1.09
  -1  -4  -7    5.03    1.03
   1  -4   7    6.11    0.90
   1   4   7    4.67    0.99
  -1  -4  -7    7.11    1.48
  -1   4  -7    7.66    1.78
  -1  -4  -7    6.17    0.94
  -1   4  -7    7.49    1.51
   1   4   7    4.15    0.95
  -6  -4   2  204.38    3.44
   6  -4  -2  178.09    5.91
  -6   4   2  202.74    8.52
  -6  -4   2  179.72    3.03
  -6  -4   2  186.19    7.20
   6   4  -2  188.36    6.58
   6  -4  -2  182.93    7.01
  -6   4   2  186.30    6.33
  -6  -4   2  179.54    5.84
   6   4  -2  215.72    7.91
   6  -4  -1   25.95    2.25
   6  -4  -1   32.26    2.98
  -6  -4   1   28.03    2.84
   6  -4  -1   31.07    1.28
  -6   4   1   28.23    1.27
   6   4  -1   26.07    2.92
  -6   4   1   24.00    2.23
   6   4  -1   29.03    2.68
  -6   4   1   25.28    3.02
  10   1   4   31.73    2.60
  10   1   4   34.78    2.90
  10  -1   4   38.95    2.96
 -10  -1  -4   35.64    2.96
  10  -1   4   36.78    2.18
 -10   1  -4   34.39    3.50
  10   1   4   33.58    2.97
 -10  -1  -4   31.78    3.49
 -10   1  -4   34.01    2.12
 -10   1  -4   41.58    3.72
   4  -1  12   52.75    3.12
  -4  -1 -12   50.54    3.23
  -4  -1 -12   53.39    4.31
   4   1  12   51.44    3.46
   4  -1  12   51.64    3.68
  -4   1 -12   58.10    4.57
   4   1  12   47.58    3.43
  -4   1 -12   50.17    2.05
   3   0  13  889.55   15.35
   3   0  13  857.19   13.40
  -3   0 -13  808.15   16.93
   3   0  13  836.49   11.61
  -3   0 -13  887.11   11.55
  -7   3  -5   53.04    1.90
  -7   3  -5   53.77    3.58
   7  -3   5   57.08    3.54
   7  -3   5   55.11    3.69
  -7  -3  -5   63.55    4.62
   7  -3   5   52.92    1.67
   7   3   5   51.79    1.89
   7   3   5   54.49    2.14
   7   3   5   54.09    3.88
  -7   3  -5   54.62    4.62
   7   3   5   50.45    3.88
   9   2  -9   40.40    3.22
  -9   2   9   43.30    2.90
  -9  -2   9   39.97    1.62
   9   2  -9   37.80    2.87
  -9  -2   9   40.33    3.67
  -9  -2   9   36.70    3.03
   9  -2  -9   37.96    3.08
   9   2  -9   42.82    1.75
   9  -2  -9   35.47    2.81
  -9   2   9   37.07    2.57
   5  -4   3   94.44    3.76
   5  -4   3   90.51    3.44
  -5   4  -3   91.18    3.93
  -5  -4  -3   98.34    5.22
   5   4   3   94.91    5.29
  -5  -4  -3   81.57    5.02
  -5   4  -3  100.24    5.91
   5  -4   3   97.27    4.05
   5  -4   3   95.21    4.70
   8   3  -7   10.79    1.19
   8  -3  -7    9.77    1.61
  -8   3   7   10.08    1.06
  -8   3   7   11.15    2.21
   8   3  -7   11.37    1.85
   8  -3  -7    7.44    1.37
  -8  -3   7   11.95    1.03
   8   3  -7   10.62    1.33
  -8  -3   7   12.61    1.61
  -8   3   7   11.89    1.10
  -8  -3   7   12.93    2.09
   0   3 -11   12.25    2.04
   0   3  11   18.59    2.19
   0  -3  11   14.03    1.97
   0  -3 -11   16.85    1.96
   0   3 -11   16.31    1.38
   0   3  11   16.92    2.07
   0  -3 -11   14.13    2.07
   0  -3  11   16.40    1.38
   0  -3  11   15.76    1.34
   0   3  11   17.38    2.39
   0  -3 -11   17.79    2.12
   0   3 -11   14.66    1.40
  -6   4   3   38.22    3.46
   6  -4  -3   36.47    2.80
  -6  -4   3   32.90    3.11
   6   4  -3   41.77    3.40
  -6   4   3   39.54    3.82
  -6  -4   3   35.88    1.86
   6   4  -3   36.33    2.82
  -6  -4   3   35.06    2.51
  -6  -4   3   32.47    1.62
  -4  -2  13    0.83    0.58
  -4   2  13   -0.30    0.61
  -4  -2  13   -0.51    0.59
   4  -2 -13    0.96    0.65
   4   2 -13    0.54    0.37
  -4   2  13    1.36    0.77
   4  -2 -13   -0.38    0.49
   4   2 -13    1.38    1.07
  -4   2  13    0.54    0.54
   1   0  14    0.46    0.81
  -1   0 -14    0.08    0.68
  -1   0 -14    0.28    0.30
   1   0  14   -0.08    0.35
   1   0  14    0.99    0.56
  -1   0 -14    0.22    0.39
  -6   4   0   11.96    2.18
  -6  -4   0   14.31    2.04
   6   4   0   13.58    1.98
  -6   4   0   13.13    1.12
   6  -4   0   13.27    1.93
   6   4   0   15.59    2.18
  -6   4   0   13.31    1.58
   6  -4   0   13.09    1.11
   6  -4   0   12.14    1.45
  -8  -1  12    9.45    1.75
   8  -1 -12   13.79    1.70
   8   1 -12   12.53    2.09
   8  -1 -12    8.11    1.49
   8   1 -12    9.28    0.65
  -8   1  12   11.04    1.50
   8   1 -12   10.22    1.66
  -8   1  12    9.31    1.84
   8   1 -12   11.77    0.89
   8  -1 -12   10.15    1.67
  -8   3  -3    2.74    0.87
   8   3   3    4.15    1.22
   8   3   3    3.94    0.40
   8  -3   3    6.13    0.81
   8  -3   3    2.74    0.89
   8   3   3    4.46    1.18
  -8   3  -3    2.47    1.10
  -8   3  -3    3.66    0.68
   8  -3   3    4.99    1.09
  -8  -3  -3    2.46    0.93
   8   3   3    4.96    0.53
   0  -1  14    3.07    0.75
   0   1 -14    2.58    0.98
   0  -1 -14    2.60    1.07
   0   1 -14    2.84    0.64
   0  -1  14    1.67    0.76
   0   1  14    3.23    0.98
   0   1  14    2.01    0.81
   0  -1  14    2.37    0.70
   0  -1 -14    2.61    0.85
   0   1 -14    3.00    0.67
 -11   0  -2    0.21    0.67
  11   0   2    0.10    0.58
 -11   0  -2    0.50    0.60
 -11   0  -2    0.20    0.43
  11   0   2   -0.42    0.47
   9  -3  -2    8.30    1.10
  -9  -3   2    7.11    1.49
  -9   3   2    6.45    1.01
  -9   3   2    5.33    1.54
  -9  -3   2    8.39    0.94
  -9   3   2    4.71    0.98
   9  -3  -2    5.00    1.17
  -9  -3   2    6.24    1.13
   9  -3  -2    7.19    1.17
   9   3  -2    8.13    1.37
   9   3  -2    6.97    0.76
   9   3  -2    8.37    1.64
   4   2  11    2.75    0.82
   4  -2  11    2.67    0.98
  -4   2 -11    2.29    0.99
  -4  -2 -11    2.46    0.80
  -4  -2 -11    3.58    1.02
   4   2  11    1.90    0.71
  -4  -2 -11    3.11    1.11
   4  -2  11    4.24    0.86
   9   3  -3   11.02    1.84
   9  -3  -3   18.82    1.52
  -9   3   3   17.04    1.56
   9  -3  -3   15.97    2.07
   9   3  -3   15.25    1.25
  -9  -3   3   17.55    1.43
  -9   3   3   19.79    2.81
   9  -3  -3   16.88    1.89
  -9  -3   3   17.33    1.65
   9   3  -3   16.86    1.83
  -9  -3   3   14.68    2.26
  11  -1   1   43.01    3.04
  11   1   1   40.98    2.97
  11  -1   1   49.09    2.91
 -11  -1  -1   49.52    4.17
 -11   1  -1   56.27    4.43
 -11   1  -1   44.46    3.76
  11   1   1   41.71    3.07
 -11   1  -1   44.13    2.76
 -11  -1  -1   42.94    3.26
  11   1   1   43.93    3.31
   0  -2  13  147.77    6.51
   0   2  13  147.68    6.44
   0   2 -13  129.13    3.95
   0  -2  13  131.54    3.93
   0  -2  13  148.66    4.23
   0  -2 -13  134.21    5.86
   0   2 -13  128.15    6.60
   0   2  13  135.56    6.13
   0   2 -13  138.12    4.02
   0  -2 -13  116.20    5.84
  10   0 -10   61.29    2.72
  10   0 -10   57.52    3.17
 -10   0  10   67.18    4.42
  10   0 -10   63.35    4.03
 -10   0  10   60.97    4.54
  -8   1  -8   59.41    4.59
  -8   1  -8   49.67    4.23
   8   1   8   57.61    3.29
   8   1   8   57.02    3.89
  -8   1  -8   60.53    2.19
   8   1   8   59.94    3.91
  -8  -1  -8   50.79    3.27
   8  -1   8   58.00    3.62
  -8  -1  -8   48.91    4.29
  -8   1  -8   53.98    2.26
  -8  -1  -8   57.37    3.39
  -7   2  -8   50.71    4.38
   7   2   8   39.38    2.50
  -7  -2  -8   37.34    3.07
  -7  -2  -8   40.75    3.88
  -7   2  -8   40.17    3.55
   7  -2   8   39.85    2.90
   7   2   8   45.14    3.05
   7   2   8   40.24    3.33
  -9   1  11   38.60    3.82
  -9  -1  11   40.50    3.63
   9   1 -11   37.57    1.53
   9  -1 -11   40.99    2.68
   9   1 -11   37.89    1.91
  -9  -1  11   31.62    3.20
  -9   1  11   32.89    2.80
   9  -1 -11   39.22    3.16
   9  -1 -11   33.89    2.74
   9   1 -11   35.57    2.98
  -4   3  11  114.57    4.50
  -4  -3  11  107.16    4.39
  -4   3  11  113.55    5.90
   4  -3 -11  111.46    4.36
   4   3 -11  115.32    4.71
   4   3 -11  107.97    6.07
  -4  -3  11  107.63    2.35
  -4  -3  11  111.68    1.91
  -4  -3  11  108.86    5.30
  -4   3  11  102.02    5.71
  -9  -3   1  230.59    4.30
   9   3  -1  235.50    7.20
   9   3  -1  235.37    8.17
  -9  -3   1  248.10    9.05
  -9   3   1  240.01    6.49
  -9   3   1  233.86    6.23
   9   3  -1  236.48    3.96
  -9   3   1  231.51    9.63
   9  -3  -1  223.39    6.10
   9  -3  -1  231.13    5.80
   9  -3  -1  241.18    7.72
  -5  -3  -8    0.45    0.57
   5  -3   8    1.59    0.60
  -5   3  -8    0.62    0.98
   5   3   8    0.22    0.39
   5   3   8    0.36    0.40
  -5  -3  -8    1.02    0.90
   5   3   8    2.73    1.18
  -5   3  -8    0.27    0.62
 -10  -2   7  146.40    3.91
 -10   2   7  156.67    7.79
  10  -2  -7  129.89    5.57
 -10  -2   7  127.95    6.52
 -10   2   7  127.31    4.91
  10  -2  -7  122.89    5.29
 -10  -2   7  138.12    5.77
  10   2  -7  151.27    6.29
  10   2  -7  133.28    3.93
  10   2  -7  151.07    5.55
 -10   2   7  133.81    4.98
   3  -4   6   39.51    2.15
  -3  -4  -6   39.15    1.94
  -3  -4  -6   34.28    3.19
   3   4   6   41.42    3.05
   3  -4   6   43.34    2.94
   3  -4   6   42.67    3.13
  -3  -4  -6   37.80    3.08
   3   4   6   39.21    2.20
   3  -4   6   36.21    2.04
  -3   4  -6   43.71    3.95
  -3   4  -6   40.11    3.01
   3   4   6   33.16    3.32
 -10   0  -5    0.46    0.77
  10   0   5    0.24    0.44
  10   0   5    0.73    0.75
 -10   0  -5   -0.14    0.66
 -10   0  -5   -0.26    0.43
  -4   3  -9    1.41    0.91
   4   3   9    0.78    0.72
  -4  -3  -9    0.10    0.62
   4  -3   9    1.74    0.73
  -4  -3  -9    1.51    0.56
  -4   3  -9    1.68    0.81
   4   3   9    0.77    0.47
  -4  -3  -9    0.05    0.53
   4   4  -7   38.29    2.39
  -4  -4   7   41.45    2.54
   4  -4  -7   36.55    3.16
   4   4  -7   42.63    3.20
  -4  -4   7   45.21    3.51
  -4   4   7   39.31    3.54
  -4  -4   7   38.23    2.64
  -4  -4   7   37.94    3.23
  -4   4   7   39.46    3.59
  -5   4   6   85.80    5.41
   5   4  -6   71.94    4.32
   5   4  -6   69.32    3.42
  -5   4   6   68.82    4.80
  -5  -4   6   68.08    3.29
  -5  -4   6   74.96    3.40
  -5  -4   6   78.68    4.74
  -5  -4   6   58.07    3.66
   5  -4  -6   77.88    4.43
   9   3  -4    3.31    0.72
  -9   3   4    6.77    1.85
   9   3  -4    4.02    0.92
   9  -3  -4    2.80    1.02
  -9   3   4    3.09    0.61
   9   3  -4    4.18    1.19
   9  -3  -4    5.51    1.29
   9  -3  -4    4.17    0.77
  -9  -3   4    4.37    0.87
  -9  -3   4    3.82    0.78
  -9  -3   4    4.17    1.28
  10   2   2   66.36    4.14
 -10  -2  -2   52.62    4.41
  10   2   2   56.70    3.07
 -10   2  -2   55.26    3.84
 -10   2  -2   59.70    2.86
  10   2   2   53.68    3.51
  10  -2   2   60.20    3.69
  10  -2   2   63.43    3.99
 -10  -2  -2   52.83    2.94
  10  -2   2   55.43    2.69
 -10   2  -2   48.89    4.41
  -9   0  -7    0.31    0.48
   9   0   7    0.31    0.60
  -9   0  -7    0.26    0.27
   9   0   7   -0.26    0.43
  -9   0  -7   -0.11    0.65
   6  -4  -4    0.78    0.51
  -6  -4   4    1.57    0.70
  -6   4   4   -0.42    0.52
  -6  -4   4    1.12    0.38
   6   4  -4    0.18    0.63
  -6   4   4    0.29    0.63
  -6  -4   4    0.94    0.48
   6   4  -4    0.41    0.46
  -6  -4   4    0.33    0.34
   4  -4   5    1.60    0.64
  -4  -4  -5    3.23    1.28
   4   4   5    3.41    1.06
  -4  -4  -5    1.88    0.88
  -4   4  -5    3.17    1.18
  -4  -4  -5    2.47    0.43
   4   4   5    1.62    0.65
   4  -4   5    2.71    0.67
   4  -4   5    1.90    0.55
   4   4   5    2.29    0.46
   4  -4   5    1.70    0.75
  -4   4  -5    2.29    0.81
  -7  -1  13   23.86    2.84
   7   1 -13   25.51    2.48
   7   1 -13   24.76    2.92
   7   1 -13   27.46    0.99
   7  -1 -13   25.69    2.69
  -7   1  13   26.84    3.17
   7  -1 -13   27.93    2.69
   7  -1 -13   27.91    2.40
  -7   1  13   24.25    2.23
  -5  -1  14    2.71    1.17
   5  -1 -14    2.65    0.87
   5  -1 -14    2.39    0.93
  -5   1  14    3.57    1.03
   5  -1 -14    3.21    0.93
  -5  -1  14    2.83    0.48
   5   1 -14    3.75    0.49
  -5   1  14    3.07    1.09
   5   1 -14    3.72    1.37
   5   1 -14    3.37    0.92
   6  -4   1   29.66    1.92
   6  -4   1   26.25    2.00
   6   4   1   22.28    2.69
   6  -4   1   27.35    2.66
  -6  -4  -1   27.70    2.84
   6   4   1   30.02    2.92
  -6   4  -1   30.02    1.90
  -6   4  -1   30.24    3.33
  -6   4  -1   28.46    2.25
 -11  -1   7   21.99    2.68
 -11   1   7   18.89    2.23
  11   1  -7   21.07    1.65
 -11  -1   7   20.93    1.78
  11  -1  -7   14.92    1.87
  11   1  -7   22.38    2.46
 -11   1   7   19.26    2.63
  11  -1  -7   19.60    1.88
 -11  -1   7   17.35    2.28
  -7   3   9    0.62    0.31
  -7   3   9    0.34    0.57
   7   3  -9    0.24    0.18
  -7   3   9    0.46    0.29
  -7  -3   9    0.69    0.48
   7   3  -9    1.12    0.66
  -7  -3   9    0.76    0.23
   7   3  -9    0.52    0.55
  -7  -3   9   -0.11    0.61
  -7   3   9   -0.11    0.67
   7  -3  -9    0.23    0.67
 -11   0   8   -0.07    0.54
 -11   0   8   -0.81    0.89
 -11   0   8    0.19    0.48
  11   0  -8   -0.24    0.58
  11   0  -8    0.67    0.38
   6   3 -10   87.73    4.58
  -6   3  10   85.82    3.47
  -6  -3  10   86.56    4.51
  -6   3  10   91.54    5.65
  -6   3  10   89.07    5.18
   6  -3 -10   83.21    4.71
   6   3 -10   85.75    5.37
   6  -3 -10   92.51    3.53
  -1  -4   8   26.85    2.25
  -1  -4   8   31.27    2.19
  -1   4   8   26.87    3.01
   1   4  -8   28.32    2.88
   1  -4  -8   31.77    2.24
  -1  -4   8   28.42    2.50
  -1   4   8   28.00    2.63
  -1  -4   8   30.36    2.09
  -1   4   8   30.83    2.17
   1  -4  -8   24.83    2.36
   1  -4  -8   29.24    3.07
   1   4  -8   31.93    2.43
  -6   0  14   61.93    4.54
  -6   0  14   59.34    2.88
   6   0 -14   58.72    4.35
   6   0 -14   61.01    2.73
   6   0 -14   62.29    3.84
  -2   4   8    1.01    0.48
  -2  -4   8    0.12    0.39
   2  -4  -8    1.26    0.50
  -2   4   8    0.77    0.52
  -2  -4   8    2.16    0.61
  -2  -4   8    0.83    0.37
   2   4  -8    1.67    0.61
   2  -4  -8    1.36    0.85
  -2  -4   8    1.68    0.55
   2   4  -8   -0.29    0.70
  -2   4   8    0.41    0.64
   2  -4  -8    1.68    0.73
  -6  -3  -7    7.14    1.76
  -6   3  -7    9.67    2.16
  -6  -3  -7    6.55    1.39
   6   3   7    8.07    1.06
   6   3   7    7.22    1.55
   6   3   7    7.57    0.95
  -6   3  -7    6.82    1.32
   6  -3   7    6.67    1.19
  -2   4  -7    8.69    1.84
   2  -4   7    9.56    1.06
   2   4   7    7.74    1.68
   2  -4   7    6.99    1.44
   2  -4   7    9.42    1.38
   2   4   7    7.25    1.27
  -2  -4  -7    7.83    1.36
   2   4   7    9.47    1.27
   2  -4   7    8.78    1.07
  -2  -4  -7    7.86    1.65
  -2  -4  -7    7.32    0.97
  -2   4  -7    8.95    1.70
   9  -3   0   56.28    2.93
   9   3   0   55.95    1.78
   9  -3   0   48.74    3.48
  -9   3   0   54.54    3.02
   9   3   0   50.34    3.44
  -9  -3   0   48.78    1.76
   9  -3   0   54.23    3.02
   9   3   0   54.00    3.93
  -9   3   0   60.07    3.37
  -9   3   0   47.36    4.35
  -9  -3   0   51.04    4.20
   6   0  11   -0.48    0.50
  -6   0 -11    1.18    1.17
  -6   0 -11   -0.26    0.36
   6   0  11   -0.16    0.62
  -6   0 -11    0.61    0.50
  -1  -3 -11    0.77    0.93
   1  -3  11    1.47    0.42
  -1  -3 -11    0.45    0.52
  -1  -3 -11    1.02    0.57
   1  -3  11    1.52    0.53
   1   3  11   -0.37    0.54
   1   3  11    1.61    0.87
  -1   3 -11    0.89    0.39
  -1   3 -11    1.28    0.56
  -1   3 -11    3.18    1.30
   1   3  11    0.77    0.38
   1  -3  11    1.08    0.97
  -5  -2  13   15.63    2.14
  -5   2  13   18.35    2.59
  -5   2  13   12.83    1.83
  -5   2  13   14.90    2.03
   5  -2 -13   17.41    2.17
   5   2 -13   13.66    2.29
   5  -2 -13   11.25    1.71
   5   2 -13   12.01    1.59
   0  -4   8    0.39    0.34
   0   4  -8    0.16    0.50
   0  -4  -8    0.51    0.42
   0   4   8    1.41    0.89
   0  -4   8    0.37    0.29
   0  -4  -8    0.56    0.47
   0   4   8    0.26    0.59
   0   4   8    0.49    0.49
   0  -4   8    1.18    0.58
   0   4  -8    0.61    0.50
   0  -4  -8   -0.04    0.78
   0  -4   8    0.28    0.51
   9  -2   5    9.78    1.48
   9   2   5   14.05    1.62
   9   2   5   12.66    1.87
   9   2   5   11.14    1.80
  -9  -2  -5   11.71    2.19
   9  -2   5   11.89    0.95
  -9  -2  -5   10.49    1.50
  -9   2  -5   15.47    1.16
  -9   2  -5   11.06    1.90
  -9   2  -5   15.26    2.46
   3  -1  13   35.21    3.22
   3  -1  13   27.91    1.77
   3   1  13   29.03    2.49
  -3   1 -13   31.08    1.76
  -3  -1 -13   28.63    3.17
  -3   1 -13   35.21    3.59
  -3  -1 -13   34.27    2.68
   3   1  13   37.15    3.09
   3   1  13   32.69    2.94
   3  -1  13   30.76    2.43
   9  -3  -5  372.27    9.83
   9  -3  -5  392.23    9.31
   9   3  -5  393.23    7.15
   9   3  -5  427.25   10.91
  -9  -3   5  387.96    7.02
  -9   3   5  393.02    6.86
   9   3  -5  403.31    8.08
  -9  -3   5  369.48   11.00
  -9  -3   5  381.38    7.76
  -9   3   5  410.56    6.86
  -9   3   5  378.76   12.17
   7   0  10   -0.26    0.50
  -7   0 -10    0.20    0.45
   7   0  10    0.91    0.67
  -7   0 -10   -0.39    0.46
  -7   0 -10   -0.15    0.60
   3   3  10   75.22    4.84
   3   3  10   73.54    3.74
  -3   3 -10   74.05    3.72
  -3   3 -10   80.27    4.97
   3  -3  10   80.82    3.65
  -3  -3 -10   73.81    3.48
  -3  -3 -10   78.18    4.76
  -3  -3 -10   78.42    4.89
  -3  -2 -12   35.01    3.37
  -3   2 -12   31.78    3.35
  -3   2 -12   35.40    2.46
   3   2  12   29.91    2.92
   3  -2  12   35.33    2.44
   3  -2  12   35.87    3.25
   3  -2  12   33.64    1.36
  -3  -2 -12   35.50    3.08
  -3   2 -12   32.93    1.27
   3   2  12   35.45    2.86
  -5  -4  -4   73.15    4.56
  -5   4  -4   73.52    5.25
   5  -4   4   68.01    2.83
   5   4   4   65.60    4.47
   5  -4   4   71.70    4.12
   5  -4   4   60.89    2.82
   5  -4   4   62.31    3.51
  -5  -4  -4   81.23    5.04
  -5   4  -4   64.82    3.52
  -8  -2  11  187.29    7.87
  -8   2  11  175.20    6.60
  -8   2  11  168.62    8.03
  -8  -2  11  157.21    6.54
  -8   2  11  194.31    6.38
   8  -2 -11  174.96    6.85
   8   2 -11  174.50    6.60
  -5   0 -12   -0.27    0.35
   5   0  12    0.39    0.39
   5   0  12   -0.42    0.51
  -5   0 -12   -0.06    0.24
  -5   0 -12    0.35    0.84
  -1  -1 -14   84.55    4.27
  -1  -1 -14   87.42    5.49
   1  -1  14   77.01    4.80
  -1   1 -14   86.57    3.36
   1  -1  14   75.75    3.36
   1  -1  14   81.75    3.66
  -1   1 -14   74.03    5.23
  -1   1 -14   84.36    3.46
   1   1  14   82.24    4.47
   1   1  14   79.85    4.73
  -3  -4   8    2.17    0.62
   3   4  -8    1.05    0.73
  -3  -4   8    3.20    1.34
  -3   4   8    1.92    0.48
  -3  -4   8    3.28    0.71
   3  -4  -8    2.14    0.55
  -3   4   8    0.39    0.51
   3   4  -8    2.31    0.90
   3  -4  -8    1.22    0.68
  -3  -4   8    2.08    0.65
  -3   4   8    2.09    1.12
   1   2  13   85.16    4.92
   1  -2  13   90.90    5.17
  -1   2 -13   87.89    3.51
  -1  -2 -13   82.15    4.59
   1  -2  13   91.48    3.53
  -1   2 -13   84.10    5.47
  -1  -2 -13   91.11    5.35
   1   2  13   69.56    4.33
   1  -2  13   86.24    3.00
  -1   2 -13   87.18    2.93
  -6   4   5    6.66    1.67
  -6  -4   5    6.67    1.49
  -6  -4   5    7.46    1.16
  -6   4   5    3.55    1.13
   6   4  -5    5.67    1.25
   6  -4  -5    5.12    1.15
   6   4  -5    8.75    1.27
  -6  -4   5    8.46    1.09
  -6  -4   5    8.70    1.37
 -11  -1  -2  212.64    7.27
 -11   1  -2  216.05    5.93
 -11  -1  -2  228.97    9.07
 -11   1  -2  211.43    8.29
  11  -1   2  213.14    5.87
  11  -1   2  222.19    6.99
  11   1   2  220.20    7.06
  11   1   2  209.50    6.86
  11   1   2  228.50    7.63
 -11   1  -2  217.77    8.86
   6  -4   2    0.55    0.78
  -6   4  -2    1.20    0.52
  -6   4  -2    1.10    0.93
   6  -4   2    0.70    0.82
   6   4   2    0.90    0.84
  -6   4  -2   -0.06    0.31
   6  -4   2    0.19    0.34
  -6  -4  -2   -0.02    0.56
   6   4   2    0.12    0.73
   7  -2 -12    3.88    0.99
  -7   2  12    3.18    0.98
  -7   2  12    3.99    1.05
   7   2 -12    5.48    1.24
   7   2 -12    5.40    1.48
   7  -2 -12    4.13    1.04
  -7  -2  12    2.01    0.83
  -7   2  12    5.48    1.50
   8   2   7    4.55    0.95
   8   2   7    5.17    1.30
  -8   2  -7    3.72    1.40
   8   2   7    5.59    0.91
   8   2   7    5.53    1.23
   8  -2   7    4.33    0.43
   8  -2   7    3.56    0.91
  -8   2  -7    3.09    1.10
  -8  -2  -7    4.97    1.52
  -8   2  -7    3.91    0.39
   8   3  -8  312.07    9.06
  -8   3   8  316.89    5.76
  -8  -3   8  325.88    4.73
  -8   3   8  331.81    9.86
   8   3  -8  302.14    7.32
   8   3  -8  298.76    5.51
   8  -3  -8  302.97    8.74
  -8  -3   8  342.13   10.61
  -8  -3   8  326.15    8.18
  -8   3   8  295.36   10.50
  -8   3   8  318.70    6.02
 -10  -1  10    2.13    1.00
 -10  -1  10    2.99    1.08
  10  -1 -10    1.27    0.61
  10   1 -10    1.52    0.38
 -10   1  10    1.20    0.63
  10  -1 -10    2.87    0.97
  10   1 -10    1.66    0.49
  10  -1 -10    2.07    0.61
 -10   1  10    1.21    0.93
  10   1 -10   -0.38    0.64
   5  -3 -11  293.63    8.98
   5  -3 -11  306.66    6.93
  -5   3  11  303.06    9.71
  -5   3  11  280.47    9.75
   5   3 -11  292.82    7.96
   5   3 -11  302.65   10.36
  -5   3  11  288.09    7.02
  -2   0  15   -0.24    0.65
  -2   0  15    0.35    0.40
   2   0 -15    1.37    0.75
   2   0 -15    0.46    0.39
   2   0 -15    2.20    1.13
 -11   0  -3    9.52    1.31
  11   0   3    8.66    1.44
  11   0   3    7.99    1.23
 -11   0  -3   11.29    2.11
 -11   0  -3   11.53    1.96
   9   0 -12    0.04    0.55
  -9   0  12    0.02    0.54
  -9   0  12   -0.49    0.68
   9   0 -12    0.01    0.33
   9   0 -12   -0.05    0.25
  -3   0  15  718.14   15.21
   3   0 -15  611.40   11.31
  -3   0  15  684.81   11.08
   3   0 -15  604.51   14.30
   3   0 -15  665.17    9.54
  -9   3  -1   49.00    2.73
   9   3   1   51.96    3.64
  -9   3  -1   51.77    4.61
  -9  -3  -1   37.88    1.55
   9  -3   1   49.51    2.59
  -9   3  -1   54.08    3.34
   9   3   1   53.34    1.72
   9  -3   1   46.54    3.41
  -9  -3  -1   47.95    4.13
   9   3   1   53.17    3.92
   9  -3   1   54.42    3.21
   8   3   4    1.79    0.79
   8  -3   4    3.23    0.97
   8   3   4    1.16    0.33
  -8   3  -4    1.71    0.53
  -8   3  -4    1.56    0.75
  -8   3  -4    1.35    1.00
   8   3   4    1.47    0.50
   8  -3   4    0.31    0.39
  -8  -3  -4    0.96    0.87
   8  -3   4    1.04    0.31
   8   3   4    1.32    0.32
   8   0 -13   -0.01    0.32
  -8   0  13    0.15    0.54
   8   0 -13    0.50    0.33
   8   0 -13   -0.24    0.54
   8   0 -13   -0.71    0.64
   2   0  14    3.18    0.96
   2   0  14    1.52    0.70
  -2   0 -14    3.45    0.83
   2   0  14    1.26    0.59
  12   0  -3    0.11    0.76
 -12   0   3    0.16    0.55
  12   0  -3   -0.02    0.50
 -12   0   3    1.42    0.95
  10  -1   5   11.24    1.69
  10   1   5   13.51    1.80
  10   1   5   11.54    1.62
 -10   1  -5    7.87    1.69
 -10  -1  -5   10.61    2.05
  10   1   5   10.52    1.77
 -10   1  -5    8.74    1.93
  10  -1   5   10.33    1.17
 -10   1  -5    9.72    1.13
 -10  -1  -5   11.86    1.78
 -10   2   8    3.57    0.91
 -10  -2   8    2.68    0.97
 -10  -2   8    2.37    0.59
  10  -2  -8    0.56    0.51
 -10  -2   8    2.13    0.70
 -10   2   8    2.59    0.82
  10   2  -8    2.34    0.97
  10   2  -8    2.33    0.52
 -10   2   8   -0.44    0.87
  10   2  -8    1.40    0.73
  10  -2  -8    1.39    0.57
   9   1   7  206.37    6.72
  -9  -1  -7  220.85    6.65
   9   1   7  215.84    7.41
   9  -1   7  232.77    5.11
  -9   1  -7  218.29    4.61
  -9   1  -7  218.57    8.82
   9   1   7  207.64    7.41
  -9  -1  -7  223.00    7.68
   9  -1   7  214.29    7.04
  -9   1  -7  212.29    8.77
  12   0  -4 1249.79   17.28
  12   0  -4 1250.42   14.89
  -7   3  -6    4.90    1.56
   7   3   6    4.70    1.41
  -7  -3  -6    5.43    1.53
  -7   3  -6    5.07    1.22
   7  -3   6    6.11    1.42
   7   3   6    3.55    0.61
   7   3   6    4.31    0.75
   7  -3   6    4.28    0.98
  -7  -3  -6    5.51    1.41
  -1   4  -8   -0.15    0.58
  -1   4  -8    0.79    1.08
   1   4   8    0.58    0.50
  -1  -4  -8    0.55    0.57
   1  -4   8    0.17    0.38
   1  -4   8    0.09    0.28
   1   4   8   -0.26    0.81
   1  -4   8   -0.06    0.50
  -1  -4  -8    0.64    0.57
   1   4   8    0.40    0.38
  -1   4  -8    0.29    0.41
  -1  -4  -8    0.45    0.49
 -12   0   2   46.20    3.89
 -12   0   2   46.23    3.91
  12   0  -2   49.19    3.33
  12   0  -2   43.31    2.91
   8   0   9   -0.45    0.43
  -8   0  -9   -0.33    0.67
  -8   0  -9   -0.26    0.69
  -8   0  -9   -0.26    0.45
  -8   0  -9    0.37    0.37
  -9  -2  10    1.69    0.33
  -9   2  10    1.57    0.75
  -9   2  10    3.24    1.59
   9   2 -10    1.25    0.68
   9   2 -10    1.57    0.34
   9  -2 -10    1.34    0.43
   9  -2 -10    2.28    1.00
  -9  -2  10    0.72    0.81
  -9   2  10    1.30    0.48
  -9  -2  10    1.30    0.89
 -11   1   8  222.45    9.06
 -11   1   8  230.95    7.55
 -11  -1   8  194.19    7.63
  11  -1  -8  216.60    6.22
  11   1  -8  210.46    7.44
  11   1  -8  217.41    5.11
  11  -1  -8  198.81    7.02
 -11  -1   8  233.22    8.66
 -11  -1   8  212.49    5.47
 -10  -2  -3   11.54    2.13
  10   2   3   13.82    1.60
 -10   2  -3   16.38    2.63
  10  -2   3   14.75    1.95
 -10  -2  -3   13.96    1.56
  10  -2   3   12.95    1.25
 -10   2  -3   13.37    2.03
  10   2   3   11.66    1.81
  10   2   3   11.90    1.77
 -10   2  -3   11.77    1.25
   5   4  -7   17.06    1.61
   5   4  -7   16.89    2.08
  -5  -4   7   16.91    1.56
   5  -4  -7   20.28    2.33
  -5   4   7   17.66    2.47
  -5  -4   7   17.31    1.82
  -5  -4   7   13.46    1.99
  -5  -4   7   16.82    2.28
  -5   4   7   15.15    2.32
  -1   0  15    4.16    0.93
  -1   0  15    4.41    1.25
   1   0 -15    3.32    1.19
   1   0 -15    3.55    0.75
   1   0 -15    3.37    0.82
   6  -1 -14    5.02    1.29
  -6   1  14    7.87    1.82
   6   1 -14    6.79    0.56
   6  -1 -14    4.42    1.13
  -6  -1  14    5.50    0.59
  -6   1  14    6.73    1.20
   6   1 -14    5.67    1.62
   6  -1 -14    6.06    1.08
  -6  -1  14    5.67    1.47
   6   1 -14    5.89    1.19
  -9  -3   6  110.46    3.50
   9  -3  -6  106.04    4.99
   9   3  -6  101.04    3.93
   9   3  -6  106.06    3.94
  -9   3   6  106.83    6.57
   9   3  -6  118.32    5.74
  -9   3   6  110.17    3.63
   9  -3  -6  102.51    5.27
  -9  -3   6  114.82    6.25
  -9  -3   6  111.14    4.44
  -9   3   6  107.13    3.60
  11   2  -3   86.30    3.93
 -11   2   3   87.82    4.48
  11  -2  -3   89.61    4.30
  11   2  -3   90.93    5.03
  11  -2  -3   83.24    4.07
  11   2  -3   98.56    4.34
 -11  -2   3   90.01    4.35
 -11   2   3   96.36    6.34
 -11  -2   3   98.25    5.80
  11  -2  -3   98.45    4.74
  -4   0  15   -0.04    0.35
   4   0 -15   -0.49    0.58
  -4   0  15   -1.03    0.94
   4   0 -15    0.05    0.47
   4   0 -15    0.13    0.34
  11   2  -2   43.27    2.82
  11   2  -2   46.13    3.57
 -11   2   2   42.73    4.21
  11  -2  -2   41.00    3.11
  11  -2  -2   43.65    2.86
 -11  -2   2   41.11    3.76
 -11   2   2   49.31    3.43
  11   2  -2   38.28    2.70
 -11  -2   2   41.95    2.94
   6  -1  11    3.91    1.01
   6   1  11    3.75    1.13
  -6  -1 -11    4.08    0.98
   6   1  11    3.69    1.01
  -6  -1 -11    4.67    1.40
  -6   1 -11    3.43    0.54
   6  -1  11    4.51    1.15
  -6   1 -11    3.75    0.57
  -6   1 -11    4.35    1.42
  -6  -1 -11    4.83    1.02
 -11   0   9  589.78   13.27
  11   0  -9  596.78    8.98
  11   0  -9  567.59   10.46
  11   0  -9  584.06   12.24
  12   0  -5    0.33    0.62
 -12   0   5    0.25    0.82
 -12   0   5    0.58    0.58
  12   0  -5   -0.10    0.39
  -4   0 -13   -0.21    0.86
   4   0  13    0.09    0.41
   4   0  13    0.15    0.54
  -4   0 -13   -0.11    0.28
   4   0  13    0.23    0.53
 -11   2   4  126.41    5.36
  11   2  -4  122.04    4.57
 -11   2   4  128.10    7.16
 -11  -2   4  131.68    5.43
  11  -2  -4  121.45    5.04
  11  -2  -4  122.25    4.91
  11  -2  -4  123.15    5.34
  11   2  -4  135.51    6.15
 -11  -2   4  131.37    4.47
 -11  -2   4  117.66    6.38
  11   2  -4  133.94    5.15
  -4  -4   8   17.55    1.96
   4  -4  -8   15.40    0.98
   4   4  -8   19.62    1.65
  -4   4   8   18.33    2.48
  -4  -4   8   14.44    1.46
   4   4  -8   15.25    1.91
  -4   4   8   19.94    2.58
  -4   4   8   19.45    1.14
   4  -4  -8   17.19    2.34
  -4  -4   8   18.40    2.34
 -12   0   1   -0.13    0.55
  12   0  -1    0.30    0.37
 -12   0   1    0.32    0.66
  12   0  -1   -0.03    0.39
  -2  -3  12  690.07    7.16
  -2  -3  12  728.04   14.10
   2  -3 -12  665.52   12.27
  -2  -3  12  658.91    8.60
   2   3 -12  653.87   10.18
  -2   3  12  699.59   14.89
  -2   3  12  684.00   12.75
   2   3 -12  633.52   14.74
  -2   3  12  663.91   14.22
  -2  -3  12  677.10   10.21
   2  -3 -12  686.34   14.02
   4   4   6   80.89    5.16
  -4  -4  -6   83.52    2.53
   4  -4   6   78.10    2.86
  -4   4  -6   72.70    4.10
   4   4   6   80.69    2.87
   4  -4   6   84.07    4.21
  -4  -4  -6   80.00    5.00
   4  -4   6   77.74    2.83
  -4   4  -6   80.93    5.48
  -4  -4  -6   78.95    4.78
   2   3  11  174.67    6.28
   2  -3  11  172.14    5.13
   2  -3  11  184.76    7.21
   2   3  11  159.95    7.17
  -2  -3 -11  170.79    7.12
  -2  -3 -11  163.45    6.89
  -2   3 -11  161.87    5.31
  -2   3 -11  180.22    7.65
  -2   3 -11  154.50    3.31
   2  -3  11  171.30    3.31
 -10   0  11    0.56    0.51
  10   0 -11    1.39    0.57
 -10   0  11    1.43    0.91
  10   0 -11   -0.38    0.36
  10   0 -11    0.07    0.46
  -7   1 -10   22.91    2.99
  -7  -1 -10   22.51    2.16
  -7   1 -10   25.05    1.34
   7   1  10   21.75    2.15
  -7   1 -10   22.09    1.35
   7  -1  10   21.39    2.21
  -7   1 -10   19.81    2.78
  -7  -1 -10   16.97    2.63
  -7  -1 -10   21.46    2.12
   7   1  10   21.44    2.46
  -7   4   2   94.60    6.07
   7  -4  -2   84.90    4.89
   7  -4  -2   82.99    4.07
  -7  -4   2   93.72    5.40
   7   4  -2   83.32    5.11
  -7   4   2   96.51    2.07
   7   4  -2   92.02    4.66
  -3   4  -7  163.82    6.53
  -3   4  -7  177.90    8.04
   3  -4   7  168.13    6.48
  -3  -4  -7  180.16    7.38
  -3  -4  -7  176.68    6.86
   3  -4   7  168.64    4.04
  -3  -4  -7  170.45    4.41
   3   4   7  156.04    6.01
   3   4   7  173.20    7.65
   3   4   7  168.09    4.98
   3  -4   7  167.47    5.72
   3  -4   7  162.59    4.14
  -6  -4   6    0.52    0.58
  -6  -4   6    0.25    0.38
  -6  -4   6    0.56    0.50
  -6   4   6   -0.44    0.51
   6   4  -6    0.76    0.72
   6   4  -6   -0.23    0.31
  -6  -4   6    0.23    0.54
  -6   4   6    1.26    0.95
   6  -4  -6   -0.38    0.54
  11   2  -1  177.00    6.01
  11   2  -1  161.19    5.38
  11   2  -1  173.52    6.88
 -11  -2   1  154.43    7.34
  11  -2  -1  164.39    6.17
  11  -2  -1  158.14    5.92
  11  -2  -1  164.68    5.35
 -11   2   1  162.38    6.41
 -11   2   1  152.34    5.32
 -11   2   1  151.23    7.82
 -11  -2   1  158.26    5.57
  -7   4   1   87.23    4.24
   7  -4  -1   88.56    4.00
   7  -4  -1   86.47    2.47
  -7  -4   1   83.05    5.04
   7  -4  -1   86.86    4.92
  -7   4   1   90.57    5.92
   7   4  -1   99.06    4.99
  -7   4   1   93.41    2.73
  -6   2  13    0.52    0.54
  -6  -2  13    0.12    0.64
   6   2 -13    1.76    0.66
  -6   2  13    2.45    0.91
  -6   2  13    3.34    1.29
   6  -2 -13    2.60    0.90
   6  -2 -13    1.52    0.68
   6   2 -13    1.39    1.01
   1   3 -12   91.38    3.58
   1  -3 -12   90.87    4.73
  -1  -3  12   95.87    3.03
  -1  -3  12  101.42    5.27
  -1  -3  12   95.04    3.58
  -1   3  12   98.19    5.30
  -1   3  12   92.61    4.82
  -1   3  12   88.97    5.35
   1  -3 -12  101.04    5.46
  -1  -3  12  107.05    3.86
   1   3 -12   91.62    5.73
   6   4   3   19.45    2.45
   6  -4   3   20.76    1.99
  -6   4  -3   20.32    2.93
   6  -4   3   23.65    2.47
  -6   4  -3   21.39    1.97
   6   4   3   21.01    2.65
  -6   4  -3   20.81    1.76
  -6  -4  -3   24.05    2.70
   6  -4   3   21.40    1.66
   7   0 -14    0.19    0.36
  -7   0  14    0.06    0.71
   7   0 -14    0.06    0.61
   7   0 -14   -0.70    0.70
  -7   0  14    0.36    0.44
   3  -3 -12  179.29    6.10
   3  -3 -12  198.10    7.52
  -3  -3  12  183.31    7.20
   3   3 -12  182.09    5.73
  -3  -3  12  169.86    3.78
  -3  -3  12  174.87    3.07
  -3   3  12  175.17    6.17
  -3   3  12  188.89    7.73
   3   3 -12  175.03    7.86
  -3   3  12  165.33    7.37
  -3  -3  12  173.77    5.49
   5  -1  12    1.79    0.75
  -5   1 -12    1.14    0.38
  -5  -1 -12    2.37    0.86
  -5  -1 -12    2.61    0.80
  -5   1 -12    1.12    0.84
   5  -1  12    2.76    1.04
   5   1  12    2.58    0.83
  -5  -1 -12   -0.29    0.95
  -5   1 -12    1.60    0.42
   5   1  12    1.47    0.62
  -7  -4   3    9.61    1.87
  -7  -4   3    8.92    0.83
   7  -4  -3    9.13    1.69
  -7  -4   3    7.50    1.20
   7   4  -3    5.83    1.63
   7   4  -3   10.05    1.58
  -7  -4   3   10.56    0.98
  -7   4   3   10.42    2.09
   7  -4  -3    7.71    1.35
 -10   0  -6    0.23    0.75
  10   0   6    1.10    0.67
 -10   0  -6    2.16    0.64
  10   0   6    2.30    0.94
 -10   0  -6    1.03    1.05
   9  -3   2  342.52    6.40
   9   3   2  342.08    4.63
  -9   3  -2  334.16    8.60
  -9  -3  -2  321.22   10.66
   9  -3   2  324.01    8.96
   9  -3   2  325.19    8.24
  -9   3  -2  294.47   10.90
   9   3   2  331.58    3.96
  -9   3  -2  328.38    6.67
   9   3   2  335.70    9.33
   9   3   2  369.41   10.52
  11  -2  -5   66.89    3.95
 -11  -2   5   65.82    3.88
 -11  -2   5   58.35    2.87
  11  -2  -5   60.72    3.70
  11  -2  -5   57.86    3.39
 -11   2   5   71.49    5.43
  11   2  -5   57.81    3.42
  11   2  -5   61.59    3.13
  11   2  -5   63.15    4.22
 -11   2   5   62.64    3.69
 -11  -2   5   71.61    5.00
  -6  -2 -10   27.53    2.67
   6  -2  10   31.39    2.56
   6   2  10   31.74    2.42
  -6   2 -10   36.94    3.93
  -6  -2 -10   31.52    3.45
   6   2  10   27.95    2.64
  -6   2 -10   32.65    3.42
   6   2  10   31.62    3.01
  -7   3  10   56.17    2.86
  -7  -3  10   62.24    3.89
  -7  -3  10   54.31    4.26
  -7   3  10   50.50    4.33
   7  -3 -10   59.16    4.04
   7   3 -10   58.70    3.83
  -7   3  10   68.22    4.62
   0   0  15    0.32    0.49
   0   0 -15    0.99    0.98
   0   0  15   -0.20    0.48
   0   0 -15    0.10    0.30
   0   0  15    0.00    0.75
   0   0 -15    0.58    0.66
  -2  -2  14   14.58    1.15
   2  -2 -14   11.38    1.74
   2   2 -14   18.67    2.68
   2  -2 -14   18.15    2.35
  -2  -2  14   19.42    2.52
  -2   2  14   14.53    2.06
   2   2 -14   13.94    1.54
  -2   2  14   17.24    2.39
  -2  -2  14   14.21    1.57
   2   2 -14   16.49    1.19
   7  -4   0  194.08    5.75
  -7   4   0  180.39    5.81
  -7   4   0  185.43    8.49
  -7  -4   0  183.97    7.59
   7   4   0  178.28    6.88
   7  -4   0  179.79    7.01
   7   4   0  197.32    7.82
  -7   4   0  186.82    4.46
   7  -4   0  180.70    4.32
   2   1 -15  251.55    6.72
  -2   1  15  231.38    7.44
   2   1 -15  236.40    4.98
   2  -1 -15  238.07    7.49
  -2  -1  15  261.62    9.14
   2  -1 -15  237.65    8.71
  -2   1  15  244.68    8.90
  -2  -1  15  246.14    6.84
   2   1 -15  241.49    9.34
  -2  -1  15  241.20    5.78
   5  -4   5    1.15    0.51
  -5   4  -5    0.51    0.63
  -5  -4  -5    1.26    0.91
   5  -4   5    1.46    0.68
   5   4   5   -0.19    0.70
  -5   4  -5    0.98    0.67
   5   4   5    0.81    0.26
   5   4   5    0.95    0.29
  -5  -4  -5    0.91    0.65
   5  -4   5    1.17    0.44
   5  -4   5    0.74    0.55
  11   1   3   -0.18    0.44
 -11   1  -3    0.17    0.33
 -11   1  -3   -0.66    0.79
  11  -1   3    0.51    0.48
 -11  -1  -3   -0.20    0.89
  11   1   3   -0.08    0.52
  11   1   3    0.40    0.53
 -11   1  -3    0.29    1.02
  11  -1   3    1.14    0.69
 -11  -1  -3   -0.48    0.62
   9   1 -12  169.47    3.11
   9   1 -12  153.72    6.33
   9  -1 -12  168.95    5.49
  -9  -1  12  158.16    7.18
   9  -1 -12  135.62    6.02
  -9  -1  12  163.16    7.43
   9   1 -12  155.80    3.63
  -9   1  12  156.46    7.68
   9  -1 -12  149.15    5.72
  -9   1  12  170.36    6.62
   5   2  11  129.81    6.21
   5   2  11  125.93    5.65
  -5  -2 -11  124.33    6.76
  -5  -2 -11  130.72    5.74
  -5   2 -11  129.16    6.75
   5   2  11  139.90    5.32
   5  -2  11  135.59    6.27
   5  -2  11  127.58    4.97
   3  -1 -15    6.84    1.40
   3   1 -15    8.66    1.34
  -3  -1  15    8.99    1.09
   3   1 -15    5.97    1.46
  -3  -1  15    6.60    1.66
  -3   1  15    6.17    1.57
   3   1 -15    7.56    0.85
   3  -1 -15    8.53    1.27
  -3   1  15    8.05    1.47
   3  -1 -15    8.33    1.66
 -12   0   6   15.28    2.34
  12   0  -6   18.07    1.73
 -12   0   6   20.15    2.60
  12   0  -6   19.32    2.21
  -2   2 -13   67.19    3.32
  -2   2 -13   65.77    2.29
  -2   2 -13   70.64    5.06
  -2  -2 -13   66.89    4.19
   2  -2  13   64.09    3.17
   2   2  13   65.01    4.40
   2   2  13   61.68    4.08
   2  -2  13   70.75    2.48
   2  -2  13   67.90    4.47
  -2  -2 -13   77.90    5.05
   8   1 -13    0.24    0.84
  -8   1  13    0.41    0.34
   8  -1 -13    0.51    0.70
   8   1 -13    0.80    0.28
   8  -1 -13    1.10    0.74
  -8   1  13    0.45    0.87
   8   1 -13    0.97    0.24
  -8  -1  13    1.29    1.11
   8   1 -13    0.86    0.84
   8  -1 -13    0.87    0.54
   3  -2 -14   56.56    3.97
  -3   2  14   50.25    4.12
  -3  -2  14   52.37    4.09
  -3  -2  14   56.02    3.20
  -3   2  14   51.62    3.83
   3   2 -14   45.73    4.09
  -3  -2  14   53.90    2.00
   3   2 -14   53.06    3.07
   3  -2 -14   49.12    3.71
   3   2 -14   56.16    1.89
  -2  -1 -14  102.54    4.69
   2  -1  14   96.60    4.20
   2   1  14   92.47    5.09
   2   1  14   95.45    4.97
  -2   1 -14  100.59    3.49
  -2  -1 -14   97.61    5.95
  -2   1 -14  112.47    6.51
   2  -1  14  110.22    5.77
   2  -1  14   91.42    3.51
   5   0 -15    1.93    1.19
  -5   0  15    1.32    0.52
  -5   0  15    1.33    0.91
   5   0 -15    0.91    0.41
   5   0 -15    2.32    0.76
 -12   1   3    0.89    0.56
  12   1  -3    0.44    0.62
 -12   1   3    0.27    0.43
  12   1  -3   -0.23    0.53
  12  -1  -3    0.21    0.40
 -12  -1   3   -0.19    0.75
 -12  -1   3   -0.08    0.59
  12  -1  -3    0.19    0.67
  12   1  -3   -0.18    0.34
   1   4  -9    6.22    1.16
  -1   4   9    7.55    1.22
   1  -4  -9   10.71    1.83
  -1   4   9    7.03    1.33
   1   4  -9    3.67    1.25
  -1  -4   9    8.30    1.27
  -1   4   9    9.03    1.80
  -1  -4   9    8.25    1.11
  -1  -4   9    7.39    1.08
   1  -4  -9    6.53    1.26
  -1  -4   9    6.88    1.31
   1  -4  -9    6.54    1.08
 -12   0   0   16.47    2.34
 -12   0   0   17.17    2.51
  12   0   0   14.82    1.85
  12   0   0   17.16    1.98
  -2  -4   9  554.34   11.26
  -2   4   9  530.50   12.27
   2   4  -9  525.65   12.84
  -2  -4   9  555.33    9.69
  -2  -4   9  531.40    9.45
   2  -4  -9  542.57   12.83
  -2   4   9  566.74   13.92
   2  -4  -9  547.39    8.95
  -2  -4   9  547.11    8.18
  -2   4   9  544.73    8.90
   2   4  -9  558.24   10.42
   5   3   9  137.28    4.68
   5   3   9  141.57    5.12
   5  -3   9  130.18    5.01
  -5  -3  -9  140.19    6.98
  -5  -3  -9  148.85    6.61
  -5   3  -9  153.51    7.78
   5   3   9  137.10    6.48
  -5   3  -9  129.99    6.39
  -2  -4  -8   31.27    2.80
  -2   4  -8   31.19    3.60
   2  -4   8   33.02    2.44
  -2   4  -8   36.73    3.17
  -2  -4  -8   30.07    3.13
   2   4   8   35.90    2.62
  -2  -4  -8   32.29    2.18
   2  -4   8   31.96    1.80
   2   4   8   28.13    3.20
   2   4   8   35.18    2.84
   2  -4   8   29.92    1.90
   7   4  -4    4.81    0.99
  -7  -4   4    3.09    0.80
   7  -4  -4    2.72    0.85
   7   4  -4    3.17    1.20
  -7   4   4    5.50    1.52
   7  -4  -4    4.90    1.28
  -7  -4   4    3.84    0.83
  -7  -4   4    5.24    1.47
  -7  -4   4    5.80    0.78
 -12   1   4   55.26    3.95
  12   1  -4   62.91    3.39
 -12  -1   4   69.13    4.89
  12  -1  -4   64.87    3.61
  12   1  -4   63.13    4.09
 -12   1   4   62.29    4.87
 -12  -1   4   61.85    4.25
  12  -1  -4   66.31    3.83
  11  -2   0   32.85    2.36
 -11  -2   0   33.15    2.52
 -11  -2   0   28.86    3.32
  11  -2   0   27.91    2.60
 -11   2   0   35.64    3.05
  11   2   0   30.37    2.38
 -11   2   0   38.07    2.63
  11   2   0   29.73    2.89
 -11   2   0   36.63    3.93
  11  -2   0   34.71    2.88
  11   2   0   31.11    2.60
  -7  -2  -9   50.73    4.48
   7  -2   9   55.98    3.51
  -7   2  -9   49.54    4.52
   7   2   9   50.33    3.81
  -7  -2  -9   54.09    3.76
  -7   2  -9   51.19    4.16
   7   2   9   53.32    3.57
   7   2   9   51.78    2.97
  -6   3  11    6.55    1.77
  -6  -3  11    6.71    1.38
   6  -3 -11    3.97    1.02
   6   3 -11    6.91    1.66
  -6   3  11   10.29    1.83
  -6   3  11    4.31    0.86
   6  -3 -11    6.06    0.98
   6   3 -11    7.80    1.42
 -12   1   2   67.16    4.47
  12   1  -2   66.28    3.64
 -12  -1   2   63.07    4.22
  12   1  -2   67.63    4.19
 -12   1   2   63.32    4.87
 -12  -1   2   71.82    5.02
  12  -1  -2   67.35    3.81
  12  -1  -2   53.26    3.30
  12   1  -2   70.49    4.27
   0  -3  12   37.55    2.08
   0   3  12   44.63    3.75
   0   3  12   45.04    3.48
   0   3 -12   30.79    3.44
   0  -3  12   38.18    3.34
   0  -3 -12   42.62    3.54
   0  -3 -12   37.24    3.16
   0  -3  12   41.71    2.19
   0   3 -12   42.85    2.48
   0   3 -12   40.88    2.21
  -9  -3   7    3.16    1.14
  -9  -3   7    3.86    0.61
   9   3  -7    3.04    0.84
   9  -3  -7    2.52    0.90
   9   3  -7    1.05    0.71
  -9   3   7    3.79    1.31
  -9   3   7    3.97    0.72
  -9  -3   7    4.89    1.03
   9   3  -7    2.99    0.67
   9  -3  -7    4.36    1.09
  -9   3   7    5.36    0.86
  -1  -2  14   29.83    1.81
  -1  -2  14   32.47    2.23
  -1  -2  14   24.55    2.86
  -1   2  14   23.41    2.69
  -1   2  14   26.77    2.86
   1  -2 -14   25.91    2.66
   1  -2 -14   26.45    2.90
   1   2 -14   26.84    1.70
   1   2 -14   21.12    2.82
   1   2 -14   26.53    1.96
  -8   1  -9   13.39    2.37
  -8  -1  -9    7.96    1.31
   8   1   9    9.79    1.66
  -8   1  -9   12.25    1.08
  -8   1  -9   11.86    0.99
  -8  -1  -9   13.55    1.72
   8  -1   9   14.01    1.91
  -8   1  -9   15.18    2.52
  -8  -1  -9   18.48    2.83
   8   1   9   10.44    1.56
   9   2   6    3.00    0.89
   9   2   6    1.55    0.78
   9   2   6    2.14    0.64
  -9  -2  -6    2.23    1.16
   9  -2   6    1.87    0.80
  -9   2  -6    2.15    0.86
  -9   2  -6    3.43    1.30
   9   2   6    2.74    0.97
  -9   2  -6    2.58    0.51
   9  -2   6    2.97    0.50
   4  -3 -12    0.12    0.60
  -4  -3  12    1.50    0.21
   4   3 -12    2.37    0.70
  -4  -3  12    1.71    0.92
   4  -3 -12    2.39    0.70
  -4  -3  12    1.61    0.31
  -4   3  12    2.21    0.63
  -4   3  12    1.53    1.02
  -4   3  12    2.15    0.81
   4   3 -12    0.32    0.59
  -9   0  -8    0.37    0.67
   9   0   8   -0.64    0.54
   9   0   8   -0.18    0.44
  -9   0  -8   -0.26    0.66
  -9   0  -8   -0.17    0.33
   8   3  -9   23.33    2.18
  -8  -3   9   28.74    1.24
   8  -3  -9   32.73    3.01
  -8  -3   9   25.90    3.02
   8   3  -9   23.41    2.52
  -8   3   9   23.70    1.80
  -8  -3   9   26.08    2.43
   8   3  -9   27.61    1.48
  -8   3   9   25.12    2.79
  -8   3   9   28.64    1.85
  -8   3   9   22.39    2.88
  -1   1  15    0.17    0.58
  -1  -1  15   -0.72    0.61
  -1  -1  15    1.08    0.72
   1   1 -15    0.35    0.41
  -1  -1  15   -0.22    0.61
  -1   1  15    0.04    0.56
   1   1 -15    0.06    0.24
   1  -1 -15    0.80    0.63
   1  -1 -15    1.65    0.76
   1   1 -15   -0.17    0.55
  -6   3  -8   17.72    2.72
   6  -3   8   11.86    1.66
   6   3   8   15.56    1.48
  -6  -3  -8   13.84    2.12
   6   3   8   17.60    2.28
  -6   3  -8   13.86    2.05
   6   3   8   14.53    1.57
  -6  -3  -8   14.78    2.33
 -11   0  -4   -0.06    0.55
 -11   0  -4    0.47    0.48
 -11   0  -4    0.99    1.03
  11   0   4   -0.05    0.47
  11   0   4    0.72    0.57
   4   1 -15    1.35    0.58
  -4  -1  15    3.44    0.68
   4  -1 -15    2.28    0.73
   4   1 -15    3.66    1.11
   4  -1 -15    3.09    1.13
  -4  -1  15    2.48    0.96
  -4   1  15    4.81    1.41
   4  -1 -15    2.01    0.82
  -4   1  15    1.29    0.51
   4   1 -15    2.41    0.48
   4  -3  10  113.36    4.54
   4   3  10  120.61    4.68
  -4   3 -10  105.65    5.87
  -4  -3 -10  122.68    6.04
   4   3  10  117.81    6.09
  -4   3 -10  115.79    6.96
  -4  -3 -10  128.01    6.56
  -4  -3 -10  125.76    4.45
   0  -4   9   75.96    4.01
   0   4   9   74.05    3.81
   0   4  -9   72.95    3.43
   0  -4   9   73.21    3.31
   0   4   9   76.52    4.29
   0  -4  -9   81.98    4.12
   0   4  -9   69.87    4.63
   0  -4   9   73.69    3.15
   0   4   9   71.53    4.96
   0  -4  -9   82.05    4.08
   0  -4   9   68.89    4.07
 -10   2   9  322.20    8.26
  10  -2  -9  340.81    9.46
 -10   2   9  296.68   10.82
  10  -2  -9  334.29    8.85
 -10  -2   9  335.99    5.37
 -10  -2   9  335.24   10.85
 -10  -2   9  322.91    9.29
  10   2  -9  322.09    9.34
 -10   2   9  327.76    8.03
  10   2  -9  315.25    5.36
   8  -3   5   62.58    3.82
   8  -3   5   66.57    2.02
  -8   3  -5   65.98    4.15
   8   3   5   64.38    4.48
   8   3   5   65.74    2.22
  -8   3  -5   75.28    5.51
  -8   3  -5   67.73    2.26
   8   3   5   65.20    4.31
  -8  -3  -5   63.89    4.83
   8  -3   5   60.67    4.01
   8   3   5   69.33    2.64
  11  -2  -6   28.47    2.62
  11   2  -6   34.81    2.75
  11  -2  -6   40.27    2.85
  11   2  -6   30.90    2.14
 -11  -2   6   38.51    3.06
  11   2  -6   35.07    3.19
  11  -2  -6   38.55    3.01
 -11   2   6   38.30    2.87
 -11   2   6   32.38    3.61
 -11  -2   6   37.02    2.24
 -11  -2   6   40.01    3.77
  -3  -4   9  123.34    3.77
   3   4  -9  101.82    5.78
  -3   4   9  115.84    3.74
  -3  -4   9  122.15    4.31
   3  -4  -9  119.11    3.77
  -3   4   9  106.23    5.70
  -3   4   9  128.15    6.65
   3  -4  -9  117.80    5.98
   3   4  -9  110.89    4.85
  -3  -4   9  110.82    4.92
   4   2 -14   16.35    1.79
   4   2 -14   15.69    0.79
  -4   2  14   15.02    2.35
   4  -2 -14   11.99    1.84
  -4   2  14   15.47    2.10
   4  -2 -14   15.89    2.13
  -4  -2  14   13.82    2.08
  -4  -2  14   16.87    0.88
   4   2 -14   14.15    2.39
  -7   4  -1  139.70    4.93
  -7   4  -1  147.27    4.45
   7   4   1  132.42    6.11
  -7  -4  -1  139.62    6.62
   7  -4   1  143.42    4.38
   7  -4   1  132.79    5.92
  -7   4  -1  140.20    7.37
   7  -4   1  141.61    4.69
  11  -1  -9   48.38    3.58
 -11   1   9   45.14    4.13
  11  -1  -9   51.44    3.04
 -11  -1   9   50.81    2.63
 -11  -1   9   42.72    3.68
  11   1  -9   50.03    2.35
  11   1  -9   48.79    3.69
 -11   1   9   42.15    3.32
 -11  -1   9   50.55    4.10
 -12  -1   5  133.46    6.75
 -12   1   5  134.82    6.09
  12  -1  -5  143.46    5.74
  12  -1  -5  130.32    5.10
 -12   1   5  136.46    7.28
  12   1  -5  135.35    6.03
  12   1  -5  144.57    4.92
 -12  -1   5  133.61    6.29
  -4   1 -13    4.45    1.52
  -4   1 -13    4.71    0.70
   4   1  13    4.90    1.08
   4  -1  13    5.72    1.11
  -4  -1 -13    3.18    1.19
   4   1  13    4.31    1.25
   4  -1  13    4.12    0.68
  -4  -1 -13    4.39    1.10
   4  -1  13    4.25    1.16
   4   1  13    5.16    1.19
 -12   1   1   10.28    1.88
 -12  -1   1   13.01    2.33
  12  -1  -1   10.01    1.50
 -12   1   1   15.56    2.42
  12   1  -1   12.05    1.79
 -12  -1   1   12.74    1.89
  12   1  -1   14.34    1.96
  12   1  -1   15.59    1.80
  12  -1  -1   14.67    1.80
 -10  -2  -4    7.07    1.73
  10   2   4    6.68    1.24
 -10   2  -4    6.36    0.88
  10   2   4    6.61    1.28
  10   2   4    6.29    1.34
  10  -2   4    5.87    1.35
  10  -2   4    8.29    0.97
 -10   2  -4   10.66    2.17
 -10   2  -4   10.00    1.78
 -10  -2  -4    8.05    1.30
  -4  -2 -12    1.08    0.64
   4  -2  12    2.80    0.96
   4   2  12    0.82    0.44
  -4   2 -12    1.77    0.89
  -4  -2 -12    0.88    0.56
   4   2  12    1.04    0.57
   4  -2  12    1.10    0.57
   5   4  -8   58.37    3.80
   5  -4  -8   54.41    3.89
  -5  -4   8   54.20    3.33
  -5  -4   8   56.33    4.19
  -5   4   8   55.58    4.47
  -5  -4   8   65.99    4.29
   5   4  -8   61.62    2.89
  -5   4   8   54.94    4.43
  -5  -4   8   54.88    2.64
 -10   1  11   94.89    5.00
 -10  -1  11   90.35    5.49
 -10  -1  11   98.12    5.68
  10  -1 -11   95.26    4.71
  10   1 -11  108.19    5.34
 -10   1  11   90.57    5.91
  10   1 -11  101.05    2.81
  10  -1 -11   95.04    4.14
  10   1 -11   88.43    3.25
  10  -1 -11  107.89    5.38
   0   5   0  688.10   14.43
   0  -5   0  689.70   10.82
   0  -5   0  706.85   12.94
   0  -5   0  719.93   13.63
   0   5   0  695.42   12.63
   3   0  14    0.30    0.45
  -3   0 -14    0.48    0.36
   3   0  14   -0.05    0.43
   3   0  14   -0.43    0.64
  -7  -1  14    6.11    1.61
   7   1 -14    7.00    0.55
   7   1 -14    7.54    0.58
   7  -1 -14    6.69    1.25
   7  -1 -14    7.82    1.59
  -7   1  14    5.41    1.11
   7   1 -14    6.05    1.26
  -7   1  14    2.68    0.97
   7  -1 -14    5.52    1.39
   7   1 -14    7.50    1.75
   6   4  -7    8.18    1.12
  -6   4   7    9.18    1.90
   6   4  -7    8.98    1.70
  -6  -4   7    8.53    1.77
  -6  -4   7    8.25    1.10
  -6  -4   7    6.99    1.24
  -6   4   7    4.22    1.26
   6  -4  -7    8.24    1.56
   7  -4  -5  126.34    5.57
  -7   4   5  139.84    7.39
  -7  -4   5  115.72    6.10
  -7   4   5  130.90    6.60
   7   4  -5  128.79    6.11
  -7  -4   5  128.13    4.45
   7   4  -5  126.88    4.93
  -7  -4   5  124.84    4.66
  -7  -4   5  121.04    3.91
  12   0  -7    0.34    0.37
 -12   0   7   -0.13    0.53
 -12   0   7   -0.82    0.94
  12   0  -7    0.19    0.64
   0   5   1   38.74    3.62
   0   5  -1   43.93    3.33
   0  -5  -1   40.18    2.47
   0  -5   1   44.37    2.84
   0   5  -1   50.83    3.88
   0   5   1   51.70    3.47
   0  -5  -1   40.58    2.54
   0  -5  -1   48.77    3.64
   0  -5   1   44.04    3.37
   0  -5   1   46.60    2.81
   0  -5   1   44.07    3.43
   0  -5  -1   41.07    3.06
  -8   2  12   13.36    1.83
   8   2 -12   10.79    1.72
   8  -2 -12   10.85    1.84
   8   2 -12   12.22    2.16
  -8  -2  12   13.65    1.99
   8  -2 -12   10.49    1.55
  -8   2  12   10.74    2.10
  -8   2  12   11.79    1.85
  -6  -4  -4   68.18    4.60
   6   4   4   69.95    4.64
   6  -4   4   77.29    4.00
  -6   4  -4   72.07    5.24
  -6  -4  -4   80.80    5.08
   6  -4   4   72.12    2.84
  -6   4  -4   61.41    3.51
   6  -4   4   65.17    3.98
   6  -4   4   68.42    2.98
  10  -1   6   11.96    1.25
 -10   1  -6   13.82    1.30
 -10  -1  -6   14.57    1.97
  10   1   6   13.16    1.79
  10   1   6   12.46    1.89
 -10   1  -6   14.70    2.37
  10  -1   6   11.75    1.64
 -10  -1  -6   15.36    2.48
 -10   1  -6    9.98    1.98
  10   1   6   15.25    2.01
   0  -2  14   31.68    3.20
   0  -2  14   29.35    1.98
   0  -2 -14   31.64    3.20
   0   2 -14   26.20    1.87
   0   2  14   25.40    2.77
   0  -2  14   25.36    1.83
   0   2 -14   26.17    3.15
   0  -2 -14   24.73    2.61
   0   2  14   26.38    2.84
   0   2 -14   25.15    1.79
   1  -5   0  232.42    7.77
   1  -5   0  232.01    5.77
  -1  -5   0  215.74    6.50
  -1  -5   0  223.37    7.86
   1   5   0  218.16    8.12
  -1   5   0  227.75    8.34
   1  -5   0  243.81    8.15
  -1   5   0  234.44    7.88
  -1  -5   0  228.22    6.88
   1  -5   0  241.32    5.67
  -1  -5   0  230.88    6.46
   1   5   0  229.36    6.80
 -12   0  -1    0.23    0.61
  12   0   1    0.04    0.50
 -12   0  -1   -0.14    0.57
  12   0   1    0.26    0.47
   9  -3   3    0.84    0.50
   9   3   3    0.54    0.25
  -9  -3  -3    2.01    1.36
   9  -3   3    0.08    0.43
  -9   3  -3    1.18    1.01
   9  -3   3    0.59    0.70
  -9   3  -3    0.36    0.31
   9   3   3    0.38    0.29
   9   3   3    1.12    1.06
   9   3   3    0.94    0.63
  -9   3  -3    1.60    0.77
  -1   5   1   -0.47    0.67
  -1   5   1   -0.19    0.58
  -1  -5   1   -0.02    0.34
  -1  -5   1   -0.18    0.50
   1   5  -1    0.19    0.61
   1  -5  -1    0.05    0.31
   1  -5  -1    0.48    0.42
   1  -5  -1    0.10    0.68
  -1  -5   1    0.57    0.63
   1  -5  -1   -0.24    0.52
  -1  -5   1    0.87    0.75
   1   5  -1   -0.10    0.53
[truncated: 1,813,616 more chars]
