# Supplementary material for: Regioselectively α- and β-alkynylated BODIPY dyes via gold(I)-catalyzed direct C–H functionalization and their photophysical properties
Source: Beilstein J Org Chem. 2020 Apr 1;16:587–95. doi: 10.3762/bjoc.16.53 (PMC7136566; doi:10.3762/bjoc.16.53)
Supplement: File 3 — Crystallographic information file of compound 6b. [file Beilstein_J_Org_Chem-16-587-s003.cif]

 
data_shelxl
 
_audit_creation_method            'SHELXL-2018/3'
_shelx_SHELXL_version_number      '2018/3'
_chemical_name_systematic         ?
_chemical_name_common             ?
_chemical_melting_point           ?
_chemical_formula_moiety          'C44 H65 B F2 N2 Si2' 
_chemical_formula_sum             'C44 H65 B F2 N2 Si2' 
_chemical_formula_weight          726.97

loop_
 _atom_type_symbol
 _atom_type_description
 _atom_type_scat_dispersion_real
 _atom_type_scat_dispersion_imag
 _atom_type_scat_source
 'C'  'C'   0.0033   0.0016
 'International Tables Vol C Tables 4.2.6.8 and 6.1.1.4'
 'H'  'H'   0.0000   0.0000
 'International Tables Vol C Tables 4.2.6.8 and 6.1.1.4'
 'B'  'B'   0.0013   0.0007
 'International Tables Vol C Tables 4.2.6.8 and 6.1.1.4'
 'F'  'F'   0.0171   0.0103
 'International Tables Vol C Tables 4.2.6.8 and 6.1.1.4'
 'N'  'N'   0.0061   0.0033
 'International Tables Vol C Tables 4.2.6.8 and 6.1.1.4'
 'Si'  'Si'   0.0817   0.0704
 'International Tables Vol C Tables 4.2.6.8 and 6.1.1.4'
 
_space_group_crystal_system       monoclinic
_space_group_IT_number            5
_space_group_name_H-M_alt         'C 2'
_space_group_name_Hall            'C 2y'
 
_shelx_space_group_comment
;
The symmetry employed for this shelxl refinement is uniquely defined
by the following loop, which should always be used as a source of
symmetry information in preference to the above space-group names.
They are only intended as comments.
;
 
loop_
 _space_group_symop_operation_xyz
 'x, y, z'
 '-x, y, -z'
 'x+1/2, y+1/2, z'
 '-x+1/2, y+1/2, -z'
 
_cell_length_a                    33.9498(8)
_cell_length_b                    21.4322(5)
_cell_length_c                    12.1761(3)
_cell_angle_alpha                 90
_cell_angle_beta                  100.114(2)
_cell_angle_gamma                 90
_cell_volume                      8721.9(4)
_cell_formula_units_Z             8
_cell_measurement_temperature     100(2)
_cell_measurement_reflns_used                      28428
_cell_measurement_theta_min                        1.90
_cell_measurement_theta_max                        31.23
 
_exptl_crystal_description                         plate
_exptl_crystal_colour                              red
_exptl_crystal_density_meas       ?
_exptl_crystal_density_method     'not measured'
_exptl_crystal_density_diffrn     1.107          
_exptl_crystal_F_000              3152
_exptl_transmission_factor_min    ?
_exptl_transmission_factor_max    ?
_exptl_crystal_size_max           0.170
_exptl_crystal_size_mid           0.150
_exptl_crystal_size_min           0.010
_exptl_absorpt_coefficient_mu     0.121
_shelx_estimated_absorpt_T_min    0.980
_shelx_estimated_absorpt_T_max    0.999
_exptl_absorpt_correction_type                     multi-scan
_exptl_absorpt_process_details
;
CrysAlisPro 1.171.39.46 (Rigaku Oxford Diffraction, 2018)
Empirical absorption correction using spherical harmonics,
 implemented in SCALE3 ABSPACK scaling algorithm.
;
_exptl_absorpt_correction_T_min                    0.751
_exptl_absorpt_correction_T_max                    0.999
_exptl_absorpt_special_details    ?
_diffrn_ambient_temperature       100(2)
_diffrn_radiation_wavelength      0.71073
_diffrn_radiation_type            MoK\a
_diffrn_source                    'rotating anode X-ray generator'
_diffrn_measurement_device_type   'Rigaku Varimax with Saturn'
_diffrn_measurement_method        '\w scans'
_diffrn_detector_area_resol_mean  7.111
_diffrn_reflns_number             74283
_diffrn_reflns_av_unetI/netI      0.0819
_diffrn_reflns_av_R_equivalents   0.0836
_diffrn_reflns_limit_h_min        -44
_diffrn_reflns_limit_h_max        44
_diffrn_reflns_limit_k_min        -28
_diffrn_reflns_limit_k_max        28
_diffrn_reflns_limit_l_min        -16
_diffrn_reflns_limit_l_max        16
_diffrn_reflns_theta_min          1.699
_diffrn_reflns_theta_max          28.000
_diffrn_reflns_theta_full         25.242
_diffrn_measured_fraction_theta_max   1.000
_diffrn_measured_fraction_theta_full  0.999
_diffrn_reflns_Laue_measured_fraction_max    1.000
_diffrn_reflns_Laue_measured_fraction_full   0.999
_diffrn_reflns_point_group_measured_fraction_max   0.999
_diffrn_reflns_point_group_measured_fraction_full  0.999
_reflns_number_total              21044
_reflns_number_gt                 15105
_reflns_threshold_expression      'I > 2\s(I)'
_reflns_Friedel_coverage          0.948
_reflns_Friedel_fraction_max      0.999
_reflns_Friedel_fraction_full     1.000
 
_reflns_special_details
;
 Reflections were merged by SHELXL according to the crystal
 class for the calculation of statistics and refinement.
 
 _reflns_Friedel_fraction is defined as the number of unique
 Friedel pairs measured divided by the number that would be
 possible theoretically, ignoring centric projections and
 systematic absences. Completness statistics refer to single and
 composite reflections containing twin component 1 only.
;
 
_computing_data_collection        'CrystalClear (Rigaku Inc., 2008)'
_computing_cell_refinement        'CrysAlisPro 1.171.39.46 (Rigaku OD, 2018)'
_computing_data_reduction         'CrysAlisPro 1.171.39.46 (Rigaku OD, 2018)'
_computing_structure_solution     'SHELXT 2018/2 (Sheldrick, 2018)'
_computing_structure_refinement   'SHELXL-2018/3 (Sheldrick, 2018)'
_computing_molecular_graphics     'CrystalStructure 4.3.2 (Rigaku, 2019)'
_computing_publication_material   'CrystalStructure 4.3.2 (Rigaku, 2019)'
_refine_special_details
;
 Refined as a 2-component twin.
;
_refine_ls_structure_factor_coef  Fsqd
_refine_ls_matrix_type            full
_refine_ls_weighting_scheme       calc
_refine_ls_weighting_details
'w=1/[\s^2^(Fo^2^)+(0.0872P)^2^] where P=(Fo^2^+2Fc^2^)/3'
_atom_sites_solution_primary                       direct
_atom_sites_solution_secondary                     difmap
_atom_sites_solution_hydrogens    geom
_refine_ls_hydrogen_treatment     constr
_refine_ls_extinction_method      none
_refine_ls_extinction_coef        .
_refine_ls_abs_structure_details
;
 Flack x determined using 5331 quotients [(I+)-(I-)]/[(I+)+(I-)]
 (Parsons, Flack and Wagner, Acta Cryst. B69 (2013) 249-259).
;
_refine_ls_abs_structure_Flack    0.05(6)
_chemical_absolute_configuration  .
_refine_ls_number_reflns          21044
_refine_ls_number_parameters      958
_refine_ls_number_restraints      1
_refine_ls_R_factor_all           0.0966
_refine_ls_R_factor_gt            0.0640
_refine_ls_wR_factor_ref          0.1603
_refine_ls_wR_factor_gt           0.1419
_refine_ls_goodness_of_fit_ref    1.002
_refine_ls_restrained_S_all       1.002
_refine_ls_shift/su_max           0.000
_refine_ls_shift/su_mean          0.000
 
loop_
 _atom_site_label
 _atom_site_type_symbol
 _atom_site_fract_x
 _atom_site_fract_y
 _atom_site_fract_z
 _atom_site_U_iso_or_equiv
 _atom_site_adp_type
 _atom_site_occupancy
 _atom_site_site_symmetry_order  
 _atom_site_calc_flag
 _atom_site_refinement_flags_posn
 _atom_site_refinement_flags_adp
 _atom_site_refinement_flags_occupancy
 _atom_site_disorder_assembly
 _atom_site_disorder_group
Si1 Si 0.13874(4) 0.69269(7) -0.22632(11) 0.0204(3) Uani 1 1 d . . . . .
Si2 Si 0.14562(4) 0.31160(7) 0.87190(11) 0.0225(3) Uani 1 1 d . . . . .
Si3 Si 0.35862(5) 0.69271(7) -0.35632(12) 0.0244(3) Uani 1 1 d . . . . .
Si4 Si 0.35887(4) 0.31366(7) 0.74245(11) 0.0233(3) Uani 1 1 d . . . . .
F1 F 0.20332(9) 0.45844(15) 0.3087(2) 0.0294(7) Uani 1 1 d . . . . .
F2 F 0.20489(9) 0.55000(15) 0.4028(2) 0.0297(8) Uani 1 1 d . . . . .
F3 F 0.29315(9) 0.46156(15) 0.1222(2) 0.0304(8) Uani 1 1 d . . . . .
F4 F 0.29791(8) 0.55368(15) 0.2174(2) 0.0285(7) Uani 1 1 d . . . . .
N1 N 0.15259(12) 0.5348(2) 0.2433(3) 0.0200(9) Uani 1 1 d . . . . .
N2 N 0.15286(12) 0.4766(2) 0.4199(3) 0.0171(9) Uani 1 1 d . . . . .
N3 N 0.34654(12) 0.53225(19) 0.0994(3) 0.0182(9) Uani 1 1 d . . . . .
N4 N 0.34759(12) 0.4738(2) 0.2769(3) 0.0184(9) Uani 1 1 d . . . . .
C1 C 0.16453(16) 0.5650(3) 0.1597(4) 0.0220(11) Uani 1 1 d . . . . .
C2 C 0.13049(16) 0.5835(2) 0.0823(4) 0.0209(11) Uani 1 1 d . . . . .
C3 C 0.09641(15) 0.5646(2) 0.1218(4) 0.0190(11) Uani 1 1 d . . . . .
C4 C 0.11064(14) 0.5327(2) 0.2253(4) 0.0189(11) Uani 1 1 d . . . . .
C5 C 0.09019(16) 0.5022(2) 0.2979(4) 0.0171(11) Uani 1 1 d . . . . .
C6 C 0.11072(14) 0.4734(2) 0.3953(4) 0.0186(11) Uani 1 1 d . . . . .
C7 C 0.09718(15) 0.4389(2) 0.4806(4) 0.0188(11) Uani 1 1 d . . . . .
C8 C 0.13151(15) 0.4219(3) 0.5558(4) 0.0207(11) Uani 1 1 d . . . . .
C9 C 0.16517(15) 0.4465(2) 0.5159(4) 0.0193(11) Uani 1 1 d . . . . .
C10 C 0.20715(15) 0.5767(3) 0.1508(5) 0.0288(13) Uani 1 1 d . . . . .
H10A H 0.208352 0.605928 0.089621 0.035 Uiso 1 1 calc R U . . .
H10B H 0.219876 0.537249 0.136010 0.035 Uiso 1 1 calc R U . . .
H10C H 0.221227 0.594525 0.220916 0.035 Uiso 1 1 calc R U . . .
C11 C 0.13207(15) 0.6169(3) -0.0192(4) 0.0211(11) Uani 1 1 d . . . . .
C12 C 0.13400(16) 0.6447(3) -0.1038(4) 0.0229(12) Uani 1 1 d . . . . .
C13 C 0.16940(18) 0.6492(3) -0.3160(5) 0.0307(13) Uani 1 1 d . . . . .
H13 H 0.176331 0.679466 -0.372112 0.037 Uiso 1 1 calc R U . . .
C14 C 0.1470(2) 0.5953(3) -0.3804(6) 0.053(2) Uani 1 1 d . . . . .
H14A H 0.137437 0.566602 -0.328186 0.064 Uiso 1 1 calc R U . . .
H14B H 0.165003 0.572981 -0.421567 0.064 Uiso 1 1 calc R U . . .
H14C H 0.124125 0.611562 -0.433073 0.064 Uiso 1 1 calc R U . . .
C15 C 0.20884(17) 0.6252(3) -0.2486(5) 0.0424(16) Uani 1 1 d . . . . .
H15A H 0.223705 0.602532 -0.298049 0.051 Uiso 1 1 calc R U . . .
H15B H 0.203190 0.597111 -0.189719 0.051 Uiso 1 1 calc R U . . .
H15C H 0.224850 0.660544 -0.214798 0.051 Uiso 1 1 calc R U . . .
C16 C 0.16405(18) 0.7679(3) -0.1711(5) 0.0339(13) Uani 1 1 d . . . . .
H16 H 0.142583 0.796688 -0.155148 0.041 Uiso 1 1 calc R U . . .
C17 C 0.1938(2) 0.7595(3) -0.0615(6) 0.0479(17) Uani 1 1 d . . . . .
H17A H 0.214737 0.729952 -0.073068 0.057 Uiso 1 1 calc R U . . .
H17B H 0.179668 0.743276 -0.003879 0.057 Uiso 1 1 calc R U . . .
H17C H 0.205970 0.799789 -0.037554 0.057 Uiso 1 1 calc R U . . .
C18 C 0.18516(18) 0.8004(3) -0.2554(6) 0.0473(17) Uani 1 1 d . . . . .
H18A H 0.207612 0.774610 -0.269433 0.057 Uiso 1 1 calc R U . . .
H18B H 0.195204 0.840964 -0.225776 0.057 Uiso 1 1 calc R U . . .
H18C H 0.166288 0.806446 -0.325275 0.057 Uiso 1 1 calc R U . . .
C19 C 0.08577(16) 0.7055(3) -0.3052(4) 0.0291(13) Uani 1 1 d . . . . .
H19 H 0.076964 0.664863 -0.341914 0.035 Uiso 1 1 calc R U . . .
C20 C 0.08422(19) 0.7532(4) -0.3985(6) 0.0473(19) Uani 1 1 d . . . . .
H20A H 0.090620 0.794618 -0.366194 0.057 Uiso 1 1 calc R U . . .
H20B H 0.057320 0.753718 -0.443631 0.057 Uiso 1 1 calc R U . . .
H20C H 0.103734 0.741906 -0.445620 0.057 Uiso 1 1 calc R U . . .
C21 C 0.05580(18) 0.7210(4) -0.2294(5) 0.0465(18) Uani 1 1 d . . . . .
H21A H 0.028533 0.716833 -0.271401 0.056 Uiso 1 1 calc R U . . .
H21B H 0.060100 0.763975 -0.202270 0.056 Uiso 1 1 calc R U . . .
H21C H 0.059513 0.692290 -0.165806 0.056 Uiso 1 1 calc R U . . .
C22 C 0.05448(15) 0.5754(3) 0.0641(4) 0.0247(12) Uani 1 1 d . . . . .
H22A H 0.054640 0.600886 -0.002707 0.030 Uiso 1 1 calc R U . . .
H22B H 0.039599 0.597269 0.114545 0.030 Uiso 1 1 calc R U . . .
H22C H 0.041627 0.535272 0.042497 0.030 Uiso 1 1 calc R U . . .
C23 C 0.04556(16) 0.4984(2) 0.2728(4) 0.0174(12) Uani 1 1 d . . . . .
C24 C 0.02728(15) 0.4507(3) 0.2033(4) 0.0223(12) Uani 1 1 d . . . . .
C25 C -0.01357(15) 0.4491(3) 0.1774(4) 0.0244(12) Uani 1 1 d . . . . .
H25 H -0.025855 0.416469 0.130736 0.029 Uiso 1 1 calc R U . . .
C26 C -0.03786(17) 0.4930(3) 0.2165(5) 0.0261(13) Uani 1 1 d . . . . .
C27 C -0.01888(15) 0.5400(3) 0.2858(5) 0.0254(12) Uani 1 1 d . . . . .
H27 H -0.034799 0.570345 0.314531 0.030 Uiso 1 1 calc R U . . .
C28 C 0.02226(16) 0.5439(2) 0.3139(4) 0.0221(11) Uani 1 1 d . . . . .
C29 C 0.05237(17) 0.4025(3) 0.1565(5) 0.0308(13) Uani 1 1 d . . . . .
H29A H 0.065204 0.421676 0.098770 0.037 Uiso 1 1 calc R U . . .
H29B H 0.035199 0.368047 0.123837 0.037 Uiso 1 1 calc R U . . .
H29C H 0.072939 0.386424 0.216458 0.037 Uiso 1 1 calc R U . . .
C30 C -0.08264(16) 0.4897(3) 0.1853(6) 0.0385(16) Uani 1 1 d . . . . .
H30A H -0.091591 0.447027 0.196205 0.046 Uiso 1 1 calc R U . . .
H30B H -0.090783 0.501606 0.106933 0.046 Uiso 1 1 calc R U . . .
H30C H -0.094758 0.518345 0.232608 0.046 Uiso 1 1 calc R U . . .
C31 C 0.04176(18) 0.5960(3) 0.3905(5) 0.0343(14) Uani 1 1 d . . . . .
H31A H 0.054549 0.578090 0.461998 0.041 Uiso 1 1 calc R U . . .
H31B H 0.021290 0.626070 0.403199 0.041 Uiso 1 1 calc R U . . .
H31C H 0.061944 0.617154 0.355462 0.041 Uiso 1 1 calc R U . . .
C32 C 0.05536(15) 0.4236(3) 0.4947(4) 0.0237(12) Uani 1 1 d . . . . .
H32A H 0.056079 0.392796 0.554592 0.028 Uiso 1 1 calc R U . . .
H32B H 0.040618 0.406298 0.424921 0.028 Uiso 1 1 calc R U . . .
H32C H 0.041985 0.461535 0.513949 0.028 Uiso 1 1 calc R U . . .
C33 C 0.13434(15) 0.3841(3) 0.6546(4) 0.0215(12) Uani 1 1 d . . . . .
C34 C 0.13904(16) 0.3529(2) 0.7372(4) 0.0213(11) Uani 1 1 d . . . . .
C35 C 0.16863(18) 0.2327(3) 0.8566(5) 0.0348(14) Uani 1 1 d . . . . .
H35 H 0.174484 0.214026 0.933073 0.042 Uiso 1 1 calc R U . . .
C36 C 0.14070(19) 0.1879(3) 0.7852(5) 0.0428(15) Uani 1 1 d . . . . .
H36A H 0.154704 0.148602 0.777718 0.051 Uiso 1 1 calc R U . . .
H36B H 0.131956 0.206276 0.711175 0.051 Uiso 1 1 calc R U . . .
H36C H 0.117338 0.179972 0.820297 0.051 Uiso 1 1 calc R U . . .
C37 C 0.2084(2) 0.2370(4) 0.8161(7) 0.058(2) Uani 1 1 d . . . . .
H37A H 0.203907 0.252453 0.739100 0.070 Uiso 1 1 calc R U . . .
H37B H 0.220818 0.195644 0.818941 0.070 Uiso 1 1 calc R U . . .
H37C H 0.226147 0.265826 0.863979 0.070 Uiso 1 1 calc R U . . .
C38 C 0.18130(18) 0.3592(3) 0.9769(5) 0.0333(14) Uani 1 1 d . . . . .
H38 H 0.198216 0.328408 1.025900 0.040 Uiso 1 1 calc R U . . .
C39 C 0.2103(2) 0.3983(4) 0.9206(6) 0.072(3) Uani 1 1 d . . . . .
H39A H 0.230163 0.418191 0.977999 0.087 Uiso 1 1 calc R U . . .
H39B H 0.195193 0.430481 0.873741 0.087 Uiso 1 1 calc R U . . .
H39C H 0.223838 0.371135 0.874339 0.087 Uiso 1 1 calc R U . . .
C40 C 0.1624(2) 0.3996(3) 1.0526(6) 0.056(2) Uani 1 1 d . . . . .
H40A H 0.146252 0.431878 1.008651 0.067 Uiso 1 1 calc R U . . .
H40B H 0.183228 0.419393 1.107316 0.067 Uiso 1 1 calc R U . . .
H40C H 0.145148 0.374155 1.091427 0.067 Uiso 1 1 calc R U . . .
C41 C 0.09353(16) 0.3056(3) 0.9096(4) 0.0284(12) Uani 1 1 d . . . . .
H41 H 0.087246 0.347766 0.937269 0.034 Uiso 1 1 calc R U . . .
C42 C 0.06058(17) 0.2908(3) 0.8115(5) 0.0379(15) Uani 1 1 d . . . . .
H42A H 0.034606 0.291830 0.836102 0.045 Uiso 1 1 calc R U . . .
H42B H 0.065034 0.249224 0.782633 0.045 Uiso 1 1 calc R U . . .
H42C H 0.060848 0.321886 0.752581 0.045 Uiso 1 1 calc R U . . .
C43 C 0.09259(19) 0.2601(3) 1.0059(5) 0.0422(16) Uani 1 1 d . . . . .
H43A H 0.101257 0.218773 0.985412 0.051 Uiso 1 1 calc R U . . .
H43B H 0.065278 0.257465 1.021490 0.051 Uiso 1 1 calc R U . . .
H43C H 0.110617 0.275003 1.072567 0.051 Uiso 1 1 calc R U . . .
C44 C 0.20755(15) 0.4411(3) 0.5720(4) 0.0286(12) Uani 1 1 d . . . . .
H44A H 0.210130 0.406988 0.626308 0.034 Uiso 1 1 calc R U . . .
H44B H 0.216051 0.480309 0.610393 0.034 Uiso 1 1 calc R U . . .
H44C H 0.224434 0.432500 0.516196 0.034 Uiso 1 1 calc R U . . .
C45 C 0.33407(16) 0.5629(2) 0.0044(4) 0.0208(11) Uani 1 1 d . . . . .
C46 C 0.36702(16) 0.5821(3) -0.0420(4) 0.0212(12) Uani 1 1 d . . . . .
C47 C 0.40198(15) 0.5625(2) 0.0303(4) 0.0197(11) Uani 1 1 d . . . . .
C48 C 0.38848(15) 0.5308(2) 0.1188(4) 0.0198(11) Uani 1 1 d . . . . .
C49 C 0.40923(15) 0.5008(2) 0.2142(4) 0.0172(11) Uani 1 1 d . . . . .
C50 C 0.38933(14) 0.4724(2) 0.2908(4) 0.0166(10) Uani 1 1 d . . . . .
C51 C 0.40331(15) 0.4384(3) 0.3909(4) 0.0201(11) Uani 1 1 d . . . . .
C52 C 0.36978(15) 0.4200(2) 0.4336(4) 0.0184(11) Uani 1 1 d . . . . .
C53 C 0.33553(15) 0.4442(3) 0.3622(4) 0.0212(11) Uani 1 1 d . . . . .
C54 C 0.29078(16) 0.5740(3) -0.0429(4) 0.0317(14) Uani 1 1 d . . . . .
H54A H 0.287697 0.581022 -0.123459 0.038 Uiso 1 1 calc R U . . .
H54B H 0.281294 0.610703 -0.007279 0.038 Uiso 1 1 calc R U . . .
H54C H 0.275059 0.537413 -0.028757 0.038 Uiso 1 1 calc R U . . .
C55 C 0.36522(15) 0.6158(3) -0.1443(4) 0.0226(12) Uani 1 1 d . . . . .
C56 C 0.36301(16) 0.6444(3) -0.2298(4) 0.0246(12) Uani 1 1 d . . . . .
C57 C 0.32835(19) 0.6497(3) -0.4755(5) 0.0341(14) Uani 1 1 d . . . . .
H57 H 0.322915 0.679491 -0.539568 0.041 Uiso 1 1 calc R U . . .
C58 C 0.3498(2) 0.5940(3) -0.5146(6) 0.0502(19) Uani 1 1 d . . . . .
H58A H 0.333351 0.575976 -0.581164 0.060 Uiso 1 1 calc R U . . .
H58B H 0.354507 0.562608 -0.455270 0.060 Uiso 1 1 calc R U . . .
H58C H 0.375531 0.607565 -0.532623 0.060 Uiso 1 1 calc R U . . .
C59 C 0.28786(19) 0.6295(3) -0.4500(6) 0.0507(18) Uani 1 1 d . . . . .
H59A H 0.273748 0.604507 -0.512108 0.061 Uiso 1 1 calc R U . . .
H59B H 0.271925 0.666463 -0.439814 0.061 Uiso 1 1 calc R U . . .
H59C H 0.291867 0.604414 -0.381577 0.061 Uiso 1 1 calc R U . . .
C60 C 0.33428(18) 0.7684(3) -0.3245(5) 0.0360(14) Uani 1 1 d . . . . .
H60 H 0.356078 0.796991 -0.288511 0.043 Uiso 1 1 calc R U . . .
C61 C 0.31243(19) 0.8012(3) -0.4295(5) 0.0433(15) Uani 1 1 d . . . . .
H61A H 0.303427 0.842426 -0.409550 0.052 Uiso 1 1 calc R U . . .
H61B H 0.289234 0.776173 -0.462943 0.052 Uiso 1 1 calc R U . . .
H61C H 0.330638 0.805826 -0.483092 0.052 Uiso 1 1 calc R U . . .
C62 C 0.30465(19) 0.7609(3) -0.2429(5) 0.0428(16) Uani 1 1 d . . . . .
H62A H 0.283467 0.731624 -0.274262 0.051 Uiso 1 1 calc R U . . .
H62B H 0.292776 0.801508 -0.231099 0.051 Uiso 1 1 calc R U . . .
H62C H 0.318855 0.744818 -0.171499 0.051 Uiso 1 1 calc R U . . .
C63 C 0.41167(18) 0.7051(3) -0.3826(5) 0.0336(14) Uani 1 1 d . . . . .
H63 H 0.420211 0.665104 -0.413658 0.040 Uiso 1 1 calc R U . . .
C64 C 0.4136(2) 0.7555(4) -0.4705(6) 0.054(2) Uani 1 1 d . . . . .
H64A H 0.440213 0.755563 -0.491093 0.065 Uiso 1 1 calc R U . . .
H64B H 0.408357 0.796420 -0.439934 0.065 Uiso 1 1 calc R U . . .
H64C H 0.393374 0.746954 -0.536724 0.065 Uiso 1 1 calc R U . . .
C65 C 0.44179(19) 0.7193(3) -0.2794(5) 0.0446(17) Uani 1 1 d . . . . .
H65A H 0.435753 0.760016 -0.249637 0.054 Uiso 1 1 calc R U . . .
H65B H 0.468695 0.720178 -0.298170 0.054 Uiso 1 1 calc R U . . .
H65C H 0.440528 0.686995 -0.223162 0.054 Uiso 1 1 calc R U . . .
C66 C 0.44368(15) 0.5748(3) 0.0118(4) 0.0255(13) Uani 1 1 d . . . . .
H66A H 0.458760 0.596104 0.077186 0.031 Uiso 1 1 calc R U . . .
H66B H 0.442840 0.601225 -0.054236 0.031 Uiso 1 1 calc R U . . .
H66C H 0.456782 0.535168 0.000451 0.031 Uiso 1 1 calc R U . . .
C67 C 0.45422(16) 0.4991(2) 0.2306(4) 0.0185(12) Uani 1 1 d . . . . .
C68 C 0.47290(14) 0.4516(3) 0.1795(4) 0.0211(11) Uani 1 1 d . . . . .
C69 C 0.51463(16) 0.4514(3) 0.1949(5) 0.0283(13) Uani 1 1 d . . . . .
H69 H 0.527866 0.419291 0.161679 0.034 Uiso 1 1 calc R U . . .
C70 C 0.53725(17) 0.4972(3) 0.2581(5) 0.0296(14) Uani 1 1 d . . . . .
C71 C 0.51864(16) 0.5433(3) 0.3076(5) 0.0284(13) Uani 1 1 d . . . . .
H71 H 0.534285 0.574488 0.350384 0.034 Uiso 1 1 calc R U . . .
C72 C 0.47610(15) 0.5453(3) 0.2959(4) 0.0243(12) Uani 1 1 d . . . . .
C73 C 0.44951(17) 0.4030(3) 0.1108(5) 0.0335(14) Uani 1 1 d . . . . .
H73A H 0.467700 0.371237 0.090410 0.040 Uiso 1 1 calc R U . . .
H73B H 0.434434 0.421956 0.043027 0.040 Uiso 1 1 calc R U . . .
H73C H 0.430872 0.383523 0.153544 0.040 Uiso 1 1 calc R U . . .
C74 C 0.58274(17) 0.4950(3) 0.2722(7) 0.0438(18) Uani 1 1 d . . . . .
H74A H 0.590514 0.482251 0.201735 0.053 Uiso 1 1 calc R U . . .
H74B H 0.593192 0.464852 0.330649 0.053 Uiso 1 1 calc R U . . .
H74C H 0.593758 0.536404 0.293375 0.053 Uiso 1 1 calc R U . . .
C75 C 0.45641(19) 0.5961(3) 0.3517(5) 0.0387(16) Uani 1 1 d . . . . .
H75A H 0.439159 0.577528 0.399473 0.046 Uiso 1 1 calc R U . . .
H75B H 0.440261 0.622273 0.294836 0.046 Uiso 1 1 calc R U . . .
H75C H 0.476967 0.621799 0.397203 0.046 Uiso 1 1 calc R U . . .
C76 C 0.44599(15) 0.4231(3) 0.4442(4) 0.0243(12) Uani 1 1 d . . . . .
H76A H 0.445862 0.396460 0.509586 0.029 Uiso 1 1 calc R U . . .
H76B H 0.460467 0.461815 0.467403 0.029 Uiso 1 1 calc R U . . .
H76C H 0.459245 0.401163 0.390216 0.029 Uiso 1 1 calc R U . . .
C77 C 0.36742(16) 0.3841(3) 0.5302(4) 0.0232(12) Uani 1 1 d . . . . .
C78 C 0.36455(16) 0.3531(3) 0.6122(4) 0.0247(12) Uani 1 1 d . . . . .
C79 C 0.33208(19) 0.2379(3) 0.7057(5) 0.0374(15) Uani 1 1 d . . . . .
H79 H 0.327085 0.219434 0.777430 0.045 Uiso 1 1 calc R U . . .
C80 C 0.3565(2) 0.1907(3) 0.6546(6) 0.0489(17) Uani 1 1 d . . . . .
H80A H 0.364477 0.208532 0.587749 0.059 Uiso 1 1 calc R U . . .
H80B H 0.340371 0.153147 0.634188 0.059 Uiso 1 1 calc R U . . .
H80C H 0.380392 0.179753 0.708679 0.059 Uiso 1 1 calc R U . . .
C81 C 0.2910(2) 0.2485(4) 0.6334(6) 0.059(2) Uani 1 1 d . . . . .
H81A H 0.275609 0.209592 0.627972 0.071 Uiso 1 1 calc R U . . .
H81B H 0.294392 0.261801 0.558611 0.071 Uiso 1 1 calc R U . . .
H81C H 0.276635 0.280921 0.667246 0.071 Uiso 1 1 calc R U . . .
C82 C 0.41105(16) 0.3034(3) 0.8251(5) 0.0298(13) Uani 1 1 d . . . . .
H82 H 0.418998 0.344503 0.861052 0.036 Uiso 1 1 calc R U . . .
C83 C 0.44259(17) 0.2872(3) 0.7535(5) 0.0380(16) Uani 1 1 d . . . . .
H83A H 0.469062 0.285426 0.800940 0.046 Uiso 1 1 calc R U . . .
H83B H 0.442569 0.319333 0.696184 0.046 Uiso 1 1 calc R U . . .
H83C H 0.436282 0.246638 0.717680 0.046 Uiso 1 1 calc R U . . .
C84 C 0.41281(19) 0.2559(3) 0.9197(5) 0.0384(16) Uani 1 1 d . . . . .
H84A H 0.439812 0.255379 0.964293 0.046 Uiso 1 1 calc R U . . .
H84B H 0.406274 0.214304 0.888101 0.046 Uiso 1 1 calc R U . . .
H84C H 0.393490 0.267474 0.967189 0.046 Uiso 1 1 calc R U . . .
C85 C 0.32610(17) 0.3646(3) 0.8180(5) 0.0322(14) Uani 1 1 d . . . . .
H85 H 0.305630 0.336413 0.841625 0.039 Uiso 1 1 calc R U . . .
C86 C 0.30304(19) 0.4150(4) 0.7434(5) 0.055(2) Uani 1 1 d . . . . .
H86A H 0.322033 0.443785 0.718176 0.066 Uiso 1 1 calc R U . . .
H86B H 0.285792 0.438086 0.785740 0.066 Uiso 1 1 calc R U . . .
H86C H 0.286565 0.395252 0.678483 0.066 Uiso 1 1 calc R U . . .
C87 C 0.34755(19) 0.3967(3) 0.9229(5) 0.0406(15) Uani 1 1 d . . . . .
H87A H 0.327942 0.418136 0.959758 0.049 Uiso 1 1 calc R U . . .
H87B H 0.366637 0.427153 0.902931 0.049 Uiso 1 1 calc R U . . .
H87C H 0.361909 0.365530 0.973697 0.049 Uiso 1 1 calc R U . . .
C88 C 0.29337(15) 0.4402(3) 0.3788(5) 0.0284(12) Uani 1 1 d . . . . .
H88A H 0.288939 0.400001 0.413145 0.034 Uiso 1 1 calc R U . . .
H88B H 0.275492 0.443707 0.306591 0.034 Uiso 1 1 calc R U . . .
H88C H 0.287834 0.474153 0.427764 0.034 Uiso 1 1 calc R U . . .
B1 B 0.18028(18) 0.5050(3) 0.3446(5) 0.0216(13) Uani 1 1 d . . . . .
B2 B 0.31921(18) 0.5058(3) 0.1784(5) 0.0219(13) Uani 1 1 d . . . . .
 
loop_
 _atom_site_aniso_label
 _atom_site_aniso_U_11
 _atom_site_aniso_U_22
 _atom_site_aniso_U_33
 _atom_site_aniso_U_23
 _atom_site_aniso_U_13
 _atom_site_aniso_U_12
Si1 0.0221(7) 0.0206(7) 0.0186(6) 0.0035(6) 0.0041(5) 0.0008(7)
Si2 0.0246(8) 0.0248(8) 0.0172(6) 0.0033(6) 0.0010(5) 0.0010(7)
Si3 0.0311(9) 0.0226(8) 0.0191(7) 0.0020(7) 0.0031(6) -0.0011(7)
Si4 0.0261(8) 0.0258(8) 0.0176(6) 0.0032(6) 0.0025(5) -0.0035(7)
F1 0.0206(16) 0.0375(19) 0.0310(17) 0.0073(14) 0.0071(13) 0.0103(14)
F2 0.0219(17) 0.0386(19) 0.0261(16) 0.0048(15) -0.0029(12) -0.0135(14)
F3 0.0179(16) 0.042(2) 0.0285(16) 0.0070(15) -0.0035(12) -0.0063(14)
F4 0.0177(16) 0.0390(19) 0.0301(16) 0.0071(15) 0.0080(12) 0.0099(14)
N1 0.015(2) 0.024(2) 0.021(2) 0.0026(19) 0.0010(16) -0.0029(18)
N2 0.015(2) 0.022(2) 0.0137(19) 0.0006(17) 0.0005(15) 0.0004(18)
N3 0.012(2) 0.021(2) 0.020(2) 0.0003(18) 0.0011(16) 0.0026(17)
N4 0.014(2) 0.022(2) 0.019(2) 0.0026(18) 0.0019(16) 0.0007(18)
C1 0.021(3) 0.024(3) 0.020(2) 0.002(2) 0.004(2) -0.003(2)
C2 0.021(3) 0.022(3) 0.019(2) 0.000(2) 0.001(2) -0.003(2)
C3 0.019(3) 0.021(3) 0.017(2) 0.000(2) 0.0044(19) 0.001(2)
C4 0.011(2) 0.026(3) 0.018(2) 0.001(2) 0.0005(18) 0.004(2)
C5 0.017(3) 0.017(3) 0.015(2) -0.001(2) -0.0008(18) 0.002(2)
C6 0.012(3) 0.022(3) 0.020(2) 0.002(2) 0.0002(19) 0.002(2)
C7 0.018(3) 0.020(3) 0.018(2) -0.003(2) 0.0041(19) -0.002(2)
C8 0.017(3) 0.025(3) 0.021(2) 0.003(2) 0.005(2) 0.002(2)
C9 0.018(3) 0.021(3) 0.018(2) 0.003(2) 0.0017(19) 0.003(2)
C10 0.016(3) 0.037(3) 0.033(3) 0.010(3) 0.002(2) -0.001(2)
C11 0.014(3) 0.025(3) 0.024(3) -0.003(2) 0.002(2) -0.002(2)
C12 0.020(3) 0.029(3) 0.020(3) 0.004(2) 0.003(2) 0.003(2)
C13 0.041(4) 0.030(3) 0.023(3) 0.003(2) 0.013(2) 0.001(3)
C14 0.072(5) 0.043(4) 0.045(4) -0.018(3) 0.006(4) 0.003(4)
C15 0.034(3) 0.056(4) 0.039(3) -0.005(3) 0.011(3) 0.013(3)
C16 0.034(3) 0.029(3) 0.038(3) 0.003(3) 0.006(3) 0.002(3)
C17 0.047(4) 0.045(4) 0.048(4) -0.013(3) -0.001(3) -0.017(3)
C18 0.043(4) 0.038(4) 0.057(4) 0.010(3) -0.002(3) -0.008(3)
C19 0.028(3) 0.031(3) 0.026(3) 0.004(2) -0.001(2) 0.001(3)
C20 0.033(4) 0.058(5) 0.048(4) 0.028(4) -0.001(3) 0.003(3)
C21 0.028(3) 0.070(5) 0.041(4) 0.004(4) 0.002(3) 0.007(3)
C22 0.020(3) 0.034(3) 0.019(3) 0.009(2) 0.003(2) 0.002(2)
C23 0.012(3) 0.023(3) 0.018(2) 0.007(2) 0.0021(18) 0.004(2)
C24 0.022(3) 0.027(3) 0.017(2) 0.000(2) 0.001(2) -0.003(2)
C25 0.019(3) 0.025(3) 0.028(3) 0.005(2) 0.000(2) -0.003(2)
C26 0.019(3) 0.029(3) 0.030(3) 0.010(3) 0.002(2) -0.004(2)
C27 0.019(3) 0.025(3) 0.035(3) 0.008(3) 0.012(2) 0.011(2)
C28 0.025(3) 0.020(3) 0.021(2) 0.004(2) 0.004(2) -0.004(2)
C29 0.029(3) 0.021(3) 0.040(3) -0.008(3) 0.000(2) -0.001(2)
C30 0.015(3) 0.039(4) 0.059(4) 0.013(3) 0.001(3) 0.001(2)
C31 0.031(3) 0.038(4) 0.037(3) -0.005(3) 0.013(3) 0.006(3)
C32 0.018(3) 0.032(3) 0.022(3) 0.005(2) 0.005(2) 0.000(2)
C33 0.020(3) 0.026(3) 0.019(3) -0.002(2) 0.003(2) 0.004(2)
C34 0.021(3) 0.023(3) 0.019(2) -0.001(2) 0.001(2) -0.002(2)
C35 0.039(4) 0.032(3) 0.034(3) 0.006(3) 0.007(3) 0.011(3)
C36 0.060(4) 0.024(3) 0.047(4) -0.001(3) 0.013(3) 0.011(3)
C37 0.044(4) 0.059(5) 0.074(5) 0.010(4) 0.019(4) 0.021(3)
C38 0.033(3) 0.040(4) 0.023(3) 0.005(3) -0.006(2) -0.001(3)
C39 0.065(5) 0.102(7) 0.041(4) 0.004(4) -0.013(4) -0.052(5)
C40 0.061(5) 0.050(4) 0.048(4) -0.019(4) -0.016(4) 0.004(4)
C41 0.031(3) 0.026(3) 0.028(3) 0.000(2) 0.005(2) 0.001(3)
C42 0.028(3) 0.039(4) 0.045(4) 0.001(3) 0.003(3) 0.000(3)
C43 0.041(4) 0.050(4) 0.039(4) 0.010(3) 0.017(3) 0.001(3)
C44 0.019(3) 0.036(3) 0.030(3) 0.009(3) 0.001(2) 0.000(2)
C45 0.020(3) 0.021(3) 0.020(2) 0.000(2) 0.000(2) 0.002(2)
C46 0.024(3) 0.022(3) 0.017(2) -0.003(2) 0.001(2) 0.002(2)
C47 0.017(3) 0.021(3) 0.021(2) 0.001(2) 0.002(2) 0.004(2)
C48 0.019(3) 0.020(3) 0.021(3) -0.001(2) 0.003(2) 0.002(2)
C49 0.011(3) 0.019(3) 0.019(2) -0.001(2) -0.0047(18) -0.002(2)
C50 0.014(3) 0.018(3) 0.017(2) 0.000(2) -0.0001(18) 0.000(2)
C51 0.021(3) 0.022(3) 0.016(2) 0.000(2) -0.0006(19) -0.001(2)
C52 0.016(3) 0.022(3) 0.017(2) 0.001(2) 0.0027(18) 0.001(2)
C53 0.018(3) 0.022(3) 0.024(3) 0.001(2) 0.005(2) -0.001(2)
C54 0.022(3) 0.048(4) 0.024(3) 0.012(3) 0.001(2) 0.002(3)
C55 0.017(3) 0.029(3) 0.022(3) 0.000(2) 0.003(2) 0.000(2)
C56 0.024(3) 0.030(3) 0.019(3) 0.000(2) 0.002(2) 0.002(2)
C57 0.048(4) 0.031(3) 0.022(3) 0.001(2) 0.001(2) -0.002(3)
C58 0.063(5) 0.044(4) 0.044(4) -0.020(3) 0.008(4) -0.006(4)
C59 0.043(4) 0.050(4) 0.054(4) -0.006(4) -0.006(3) -0.011(3)
C60 0.031(3) 0.036(3) 0.040(3) -0.002(3) 0.002(3) 0.002(3)
C61 0.057(4) 0.031(3) 0.043(4) 0.010(3) 0.013(3) 0.006(3)
C62 0.039(4) 0.048(4) 0.043(4) -0.003(3) 0.011(3) 0.004(3)
C63 0.038(3) 0.029(3) 0.036(3) 0.000(3) 0.013(3) 0.003(3)
C64 0.047(4) 0.065(5) 0.052(4) 0.021(4) 0.016(3) -0.010(4)
C65 0.032(4) 0.054(4) 0.046(4) 0.003(3) 0.003(3) -0.006(3)
C66 0.021(3) 0.035(3) 0.022(3) 0.006(2) 0.008(2) -0.001(2)
C67 0.015(3) 0.018(3) 0.021(3) 0.007(2) -0.0002(19) 0.001(2)
C68 0.013(2) 0.024(3) 0.025(3) 0.005(2) 0.0004(19) 0.005(2)
C69 0.023(3) 0.030(3) 0.033(3) 0.008(3) 0.008(2) 0.003(2)
C70 0.013(3) 0.037(3) 0.038(3) 0.018(3) 0.001(2) 0.000(2)
C71 0.020(3) 0.033(3) 0.030(3) 0.010(3) -0.002(2) -0.006(2)
C72 0.022(3) 0.031(3) 0.019(2) 0.005(2) 0.000(2) -0.003(2)
C73 0.034(3) 0.031(3) 0.036(3) -0.006(3) 0.007(3) 0.007(3)
C74 0.015(3) 0.050(4) 0.064(5) 0.013(4) 0.000(3) -0.002(3)
C75 0.037(4) 0.038(4) 0.038(3) -0.006(3) -0.004(3) -0.005(3)
C76 0.012(3) 0.031(3) 0.027(3) 0.006(2) -0.004(2) 0.000(2)
C77 0.021(3) 0.028(3) 0.020(3) -0.004(2) 0.004(2) 0.002(2)
C78 0.021(3) 0.032(3) 0.022(3) 0.000(2) 0.006(2) -0.003(2)
C79 0.048(4) 0.038(4) 0.025(3) 0.000(3) 0.004(3) -0.025(3)
C80 0.067(5) 0.028(3) 0.052(4) -0.004(3) 0.013(3) -0.013(3)
C81 0.053(5) 0.071(5) 0.051(4) -0.009(4) -0.001(3) -0.033(4)
C82 0.027(3) 0.031(3) 0.029(3) 0.004(3) -0.001(2) -0.003(3)
C83 0.025(3) 0.043(4) 0.047(4) 0.003(3) 0.006(3) 0.009(3)
C84 0.042(4) 0.035(4) 0.034(3) 0.010(3) -0.004(3) 0.004(3)
C85 0.026(3) 0.043(4) 0.029(3) 0.000(3) 0.009(2) 0.000(3)
C86 0.037(4) 0.089(6) 0.039(4) 0.000(4) 0.006(3) 0.028(4)
C87 0.038(4) 0.038(4) 0.046(4) -0.008(3) 0.009(3) 0.006(3)
C88 0.018(3) 0.034(3) 0.035(3) 0.006(3) 0.009(2) -0.004(2)
B1 0.014(3) 0.027(3) 0.023(3) 0.003(3) 0.000(2) 0.004(2)
B2 0.016(3) 0.029(3) 0.021(3) 0.004(3) 0.002(2) 0.000(2)
 
_geom_special_details
;
 All esds (except the esd in the dihedral angle between two l.s. planes)
 are estimated using the full covariance matrix.  The cell esds are taken
 into account individually in the estimation of esds in distances, angles
 and torsion angles; correlations between esds in cell parameters are only
 used when they are defined by crystal symmetry.  An approximate (isotropic)
 treatment of cell esds is used for estimating esds involving l.s. planes.
;
 
loop_
 _geom_bond_atom_site_label_1
 _geom_bond_atom_site_label_2
 _geom_bond_distance
 _geom_bond_site_symmetry_2
 _geom_bond_publ_flag
Si1 C12 1.843(5) . ?
Si1 C13 1.882(6) . ?
Si1 C16 1.893(6) . ?
Si1 C19 1.904(6) . ?
Si2 C34 1.842(5) . ?
Si2 C35 1.886(6) . ?
Si2 C38 1.897(6) . ?
Si2 C41 1.907(6) . ?
Si3 C56 1.840(5) . ?
Si3 C57 1.868(6) . ?
Si3 C60 1.892(6) . ?
Si3 C63 1.902(6) . ?
Si4 C78 1.837(6) . ?
Si4 C79 1.876(6) . ?
Si4 C82 1.891(5) . ?
Si4 C85 1.907(6) . ?
F1 B1 1.384(7) . ?
F2 B1 1.387(7) . ?
F3 B2 1.392(7) . ?
F4 B2 1.386(7) . ?
N1 C1 1.328(6) . ?
N1 C4 1.403(6) . ?
N1 B1 1.551(7) . ?
N2 C9 1.335(6) . ?
N2 C6 1.411(6) . ?
N2 B1 1.542(7) . ?
N3 C45 1.333(6) . ?
N3 C48 1.402(6) . ?
N3 B2 1.556(7) . ?
N4 C53 1.341(6) . ?
N4 C50 1.398(6) . ?
N4 B2 1.559(7) . ?
C1 C2 1.414(7) . ?
C1 C10 1.491(7) . ?
C2 C3 1.389(7) . ?
C2 C11 1.437(7) . ?
C3 C4 1.441(7) . ?
C3 C22 1.491(7) . ?
C4 C5 1.381(7) . ?
C5 C6 1.408(7) . ?
C5 C23 1.495(7) . ?
C6 C7 1.415(7) . ?
C7 C8 1.399(7) . ?
C7 C32 1.497(7) . ?
C8 C9 1.420(7) . ?
C8 C33 1.440(7) . ?
C9 C44 1.485(7) . ?
C10 H10A 0.9800 . ?
C10 H10B 0.9800 . ?
C10 H10C 0.9800 . ?
C11 C12 1.202(7) . ?
C13 C14 1.524(8) . ?
C13 C15 1.531(8) . ?
C13 H13 1.0000 . ?
C14 H14A 0.9800 . ?
C14 H14B 0.9800 . ?
C14 H14C 0.9800 . ?
C15 H15A 0.9800 . ?
C15 H15B 0.9800 . ?
C15 H15C 0.9800 . ?
C16 C18 1.520(9) . ?
C16 C17 1.536(8) . ?
C16 H16 1.0000 . ?
C17 H17A 0.9800 . ?
C17 H17B 0.9800 . ?
C17 H17C 0.9800 . ?
C18 H18A 0.9800 . ?
C18 H18B 0.9800 . ?
C18 H18C 0.9800 . ?
C19 C20 1.522(8) . ?
C19 C21 1.526(8) . ?
C19 H19 1.0000 . ?
C20 H20A 0.9800 . ?
C20 H20B 0.9800 . ?
C20 H20C 0.9800 . ?
C21 H21A 0.9800 . ?
C21 H21B 0.9800 . ?
C21 H21C 0.9800 . ?
C22 H22A 0.9800 . ?
C22 H22B 0.9800 . ?
C22 H22C 0.9800 . ?
C23 C24 1.400(7) . ?
C23 C28 1.403(7) . ?
C24 C25 1.367(7) . ?
C24 C29 1.514(8) . ?
C25 C26 1.389(8) . ?
C25 H25 0.9500 . ?
C26 C27 1.399(8) . ?
C26 C30 1.502(7) . ?
C27 C28 1.381(7) . ?
C27 H27 0.9500 . ?
C28 C31 1.528(8) . ?
C29 H29A 0.9800 . ?
C29 H29B 0.9800 . ?
C29 H29C 0.9800 . ?
C30 H30A 0.9800 . ?
C30 H30B 0.9800 . ?
C30 H30C 0.9800 . ?
C31 H31A 0.9800 . ?
C31 H31B 0.9800 . ?
C31 H31C 0.9800 . ?
C32 H32A 0.9800 . ?
C32 H32B 0.9800 . ?
C32 H32C 0.9800 . ?
C33 C34 1.195(7) . ?
C35 C36 1.512(9) . ?
C35 C37 1.520(9) . ?
C35 H35 1.0000 . ?
C36 H36A 0.9800 . ?
C36 H36B 0.9800 . ?
C36 H36C 0.9800 . ?
C37 H37A 0.9800 . ?
C37 H37B 0.9800 . ?
C37 H37C 0.9800 . ?
C38 C40 1.490(9) . ?
C38 C39 1.542(9) . ?
C38 H38 1.0000 . ?
C39 H39A 0.9800 . ?
C39 H39B 0.9800 . ?
C39 H39C 0.9800 . ?
C40 H40A 0.9800 . ?
C40 H40B 0.9800 . ?
C40 H40C 0.9800 . ?
C41 C42 1.519(8) . ?
C41 C43 1.530(8) . ?
C41 H41 1.0000 . ?
C42 H42A 0.9800 . ?
C42 H42B 0.9800 . ?
C42 H42C 0.9800 . ?
C43 H43A 0.9800 . ?
C43 H43B 0.9800 . ?
C43 H43C 0.9800 . ?
C44 H44A 0.9800 . ?
C44 H44B 0.9800 . ?
C44 H44C 0.9800 . ?
C45 C46 1.400(7) . ?
C45 C54 1.500(7) . ?
C46 C47 1.412(7) . ?
C46 C55 1.432(7) . ?
C47 C48 1.416(7) . ?
C47 C66 1.496(7) . ?
C48 C49 1.405(7) . ?
C49 C50 1.385(7) . ?
C49 C67 1.506(7) . ?
C50 C51 1.428(7) . ?
C51 C52 1.389(7) . ?
C51 C76 1.516(7) . ?
C52 C77 1.420(7) . ?
C52 C53 1.422(7) . ?
C53 C88 1.483(7) . ?
C54 H54A 0.9800 . ?
C54 H54B 0.9800 . ?
C54 H54C 0.9800 . ?
C55 C56 1.199(7) . ?
C57 C58 1.517(8) . ?
C57 C59 1.525(9) . ?
C57 H57 1.0000 . ?
C58 H58A 0.9800 . ?
C58 H58B 0.9800 . ?
C58 H58C 0.9800 . ?
C59 H59A 0.9800 . ?
C59 H59B 0.9800 . ?
C59 H59C 0.9800 . ?
C60 C61 1.531(8) . ?
C60 C62 1.541(8) . ?
C60 H60 1.0000 . ?
C61 H61A 0.9800 . ?
C61 H61B 0.9800 . ?
C61 H61C 0.9800 . ?
C62 H62A 0.9800 . ?
C62 H62B 0.9800 . ?
C62 H62C 0.9800 . ?
C63 C65 1.505(8) . ?
C63 C64 1.531(9) . ?
C63 H63 1.0000 . ?
C64 H64A 0.9800 . ?
C64 H64B 0.9800 . ?
C64 H64C 0.9800 . ?
C65 H65A 0.9800 . ?
C65 H65B 0.9800 . ?
C65 H65C 0.9800 . ?
C66 H66A 0.9800 . ?
C66 H66B 0.9800 . ?
C66 H66C 0.9800 . ?
C67 C72 1.401(7) . ?
C67 C68 1.401(7) . ?
C68 C69 1.396(7) . ?
C68 C73 1.477(8) . ?
C69 C70 1.393(8) . ?
C69 H69 0.9500 . ?
C70 C71 1.368(8) . ?
C70 C74 1.524(8) . ?
C71 C72 1.427(7) . ?
C71 H71 0.9500 . ?
C72 C75 1.501(8) . ?
C73 H73A 0.9800 . ?
C73 H73B 0.9800 . ?
C73 H73C 0.9800 . ?
C74 H74A 0.9800 . ?
C74 H74B 0.9800 . ?
C74 H74C 0.9800 . ?
C75 H75A 0.9800 . ?
C75 H75B 0.9800 . ?
C75 H75C 0.9800 . ?
C76 H76A 0.9800 . ?
C76 H76B 0.9800 . ?
C76 H76C 0.9800 . ?
C77 C78 1.217(7) . ?
C79 C80 1.509(9) . ?
C79 C81 1.531(9) . ?
C79 H79 1.0000 . ?
C80 H80A 0.9800 . ?
C80 H80B 0.9800 . ?
C80 H80C 0.9800 . ?
C81 H81A 0.9800 . ?
C81 H81B 0.9800 . ?
C81 H81C 0.9800 . ?
C82 C84 1.530(8) . ?
C82 C83 1.534(8) . ?
C82 H82 1.0000 . ?
C83 H83A 0.9800 . ?
C83 H83B 0.9800 . ?
C83 H83C 0.9800 . ?
C84 H84A 0.9800 . ?
C84 H84B 0.9800 . ?
C84 H84C 0.9800 . ?
C85 C87 1.519(8) . ?
C85 C86 1.535(9) . ?
C85 H85 1.0000 . ?
C86 H86A 0.9800 . ?
C86 H86B 0.9800 . ?
C86 H86C 0.9800 . ?
C87 H87A 0.9800 . ?
C87 H87B 0.9800 . ?
C87 H87C 0.9800 . ?
C88 H88A 0.9800 . ?
C88 H88B 0.9800 . ?
C88 H88C 0.9800 . ?
 
loop_
 _geom_angle_atom_site_label_1
 _geom_angle_atom_site_label_2
 _geom_angle_atom_site_label_3
 _geom_angle
 _geom_angle_site_symmetry_1
 _geom_angle_site_symmetry_3
 _geom_angle_publ_flag
C12 Si1 C13 109.2(3) . . ?
C12 Si1 C16 106.6(3) . . ?
C13 Si1 C16 111.4(3) . . ?
C12 Si1 C19 106.2(2) . . ?
C13 Si1 C19 110.4(3) . . ?
C16 Si1 C19 112.7(3) . . ?
C34 Si2 C35 109.3(3) . . ?
C34 Si2 C38 107.8(3) . . ?
C35 Si2 C38 108.8(3) . . ?
C34 Si2 C41 105.9(2) . . ?
C35 Si2 C41 112.4(3) . . ?
C38 Si2 C41 112.5(3) . . ?
C56 Si3 C57 109.0(3) . . ?
C56 Si3 C60 106.6(3) . . ?
C57 Si3 C60 112.5(3) . . ?
C56 Si3 C63 106.2(3) . . ?
C57 Si3 C63 110.2(3) . . ?
C60 Si3 C63 112.0(3) . . ?
C78 Si4 C79 108.2(3) . . ?
C78 Si4 C82 106.4(2) . . ?
C79 Si4 C82 113.3(3) . . ?
C78 Si4 C85 108.2(3) . . ?
C79 Si4 C85 108.1(3) . . ?
C82 Si4 C85 112.4(3) . . ?
C1 N1 C4 109.5(4) . . ?
C1 N1 B1 125.9(4) . . ?
C4 N1 B1 124.6(4) . . ?
C9 N2 C6 108.2(4) . . ?
C9 N2 B1 125.6(4) . . ?
C6 N2 B1 126.0(4) . . ?
C45 N3 C48 108.4(4) . . ?
C45 N3 B2 125.7(4) . . ?
C48 N3 B2 125.9(4) . . ?
C53 N4 C50 109.7(4) . . ?
C53 N4 B2 124.9(4) . . ?
C50 N4 B2 125.4(4) . . ?
N1 C1 C2 108.9(5) . . ?
N1 C1 C10 124.6(5) . . ?
C2 C1 C10 126.5(5) . . ?
C3 C2 C1 108.7(5) . . ?
C3 C2 C11 127.0(5) . . ?
C1 C2 C11 124.3(5) . . ?
C2 C3 C4 105.6(4) . . ?
C2 C3 C22 125.2(5) . . ?
C4 C3 C22 129.2(5) . . ?
C5 C4 N1 121.7(4) . . ?
C5 C4 C3 131.0(5) . . ?
N1 C4 C3 107.3(4) . . ?
C4 C5 C6 121.1(5) . . ?
C4 C5 C23 120.0(4) . . ?
C6 C5 C23 118.9(5) . . ?
C5 C6 N2 119.4(5) . . ?
C5 C6 C7 132.1(5) . . ?
N2 C6 C7 108.5(4) . . ?
C8 C7 C6 106.0(4) . . ?
C8 C7 C32 124.4(5) . . ?
C6 C7 C32 129.5(5) . . ?
C7 C8 C9 107.9(4) . . ?
C7 C8 C33 128.3(5) . . ?
C9 C8 C33 123.8(5) . . ?
N2 C9 C8 109.4(4) . . ?
N2 C9 C44 124.7(5) . . ?
C8 C9 C44 125.9(5) . . ?
C1 C10 H10A 109.5 . . ?
C1 C10 H10B 109.5 . . ?
H10A C10 H10B 109.5 . . ?
C1 C10 H10C 109.5 . . ?
H10A C10 H10C 109.5 . . ?
H10B C10 H10C 109.5 . . ?
C12 C11 C2 179.0(6) . . ?
C11 C12 Si1 175.3(5) . . ?
C14 C13 C15 109.4(5) . . ?
C14 C13 Si1 113.4(5) . . ?
C15 C13 Si1 112.1(4) . . ?
C14 C13 H13 107.2 . . ?
C15 C13 H13 107.2 . . ?
Si1 C13 H13 107.2 . . ?
C13 C14 H14A 109.5 . . ?
C13 C14 H14B 109.5 . . ?
H14A C14 H14B 109.5 . . ?
C13 C14 H14C 109.5 . . ?
H14A C14 H14C 109.5 . . ?
H14B C14 H14C 109.5 . . ?
C13 C15 H15A 109.5 . . ?
C13 C15 H15B 109.5 . . ?
H15A C15 H15B 109.5 . . ?
C13 C15 H15C 109.5 . . ?
H15A C15 H15C 109.5 . . ?
H15B C15 H15C 109.5 . . ?
C18 C16 C17 108.9(5) . . ?
C18 C16 Si1 112.9(4) . . ?
C17 C16 Si1 113.4(4) . . ?
C18 C16 H16 107.1 . . ?
C17 C16 H16 107.1 . . ?
Si1 C16 H16 107.1 . . ?
C16 C17 H17A 109.5 . . ?
C16 C17 H17B 109.5 . . ?
H17A C17 H17B 109.5 . . ?
C16 C17 H17C 109.5 . . ?
H17A C17 H17C 109.5 . . ?
H17B C17 H17C 109.5 . . ?
C16 C18 H18A 109.5 . . ?
C16 C18 H18B 109.5 . . ?
H18A C18 H18B 109.5 . . ?
C16 C18 H18C 109.5 . . ?
H18A C18 H18C 109.5 . . ?
H18B C18 H18C 109.5 . . ?
C20 C19 C21 111.4(5) . . ?
C20 C19 Si1 112.3(4) . . ?
C21 C19 Si1 113.4(4) . . ?
C20 C19 H19 106.4 . . ?
C21 C19 H19 106.4 . . ?
Si1 C19 H19 106.4 . . ?
C19 C20 H20A 109.5 . . ?
C19 C20 H20B 109.5 . . ?
H20A C20 H20B 109.5 . . ?
C19 C20 H20C 109.5 . . ?
H20A C20 H20C 109.5 . . ?
H20B C20 H20C 109.5 . . ?
C19 C21 H21A 109.5 . . ?
C19 C21 H21B 109.5 . . ?
H21A C21 H21B 109.5 . . ?
C19 C21 H21C 109.5 . . ?
H21A C21 H21C 109.5 . . ?
H21B C21 H21C 109.5 . . ?
C3 C22 H22A 109.5 . . ?
C3 C22 H22B 109.5 . . ?
H22A C22 H22B 109.5 . . ?
C3 C22 H22C 109.5 . . ?
H22A C22 H22C 109.5 . . ?
H22B C22 H22C 109.5 . . ?
C24 C23 C28 120.3(5) . . ?
C24 C23 C5 119.3(5) . . ?
C28 C23 C5 120.3(5) . . ?
C25 C24 C23 118.8(5) . . ?
C25 C24 C29 120.7(5) . . ?
C23 C24 C29 120.5(5) . . ?
C24 C25 C26 122.9(5) . . ?
C24 C25 H25 118.6 . . ?
C26 C25 H25 118.6 . . ?
C25 C26 C27 117.2(5) . . ?
C25 C26 C30 121.2(6) . . ?
C27 C26 C30 121.6(6) . . ?
C28 C27 C26 122.1(5) . . ?
C28 C27 H27 118.9 . . ?
C26 C27 H27 118.9 . . ?
C27 C28 C23 118.6(5) . . ?
C27 C28 C31 120.4(5) . . ?
C23 C28 C31 121.0(5) . . ?
C24 C29 H29A 109.5 . . ?
C24 C29 H29B 109.5 . . ?
H29A C29 H29B 109.5 . . ?
C24 C29 H29C 109.5 . . ?
H29A C29 H29C 109.5 . . ?
H29B C29 H29C 109.5 . . ?
C26 C30 H30A 109.5 . . ?
C26 C30 H30B 109.5 . . ?
H30A C30 H30B 109.5 . . ?
C26 C30 H30C 109.5 . . ?
H30A C30 H30C 109.5 . . ?
H30B C30 H30C 109.5 . . ?
C28 C31 H31A 109.5 . . ?
C28 C31 H31B 109.5 . . ?
H31A C31 H31B 109.5 . . ?
C28 C31 H31C 109.5 . . ?
H31A C31 H31C 109.5 . . ?
H31B C31 H31C 109.5 . . ?
C7 C32 H32A 109.5 . . ?
C7 C32 H32B 109.5 . . ?
H32A C32 H32B 109.5 . . ?
C7 C32 H32C 109.5 . . ?
H32A C32 H32C 109.5 . . ?
H32B C32 H32C 109.5 . . ?
C34 C33 C8 176.2(6) . . ?
C33 C34 Si2 174.6(5) . . ?
C36 C35 C37 110.8(6) . . ?
C36 C35 Si2 113.4(4) . . ?
C37 C35 Si2 112.6(5) . . ?
C36 C35 H35 106.5 . . ?
C37 C35 H35 106.5 . . ?
Si2 C35 H35 106.5 . . ?
C35 C36 H36A 109.5 . . ?
C35 C36 H36B 109.5 . . ?
H36A C36 H36B 109.5 . . ?
C35 C36 H36C 109.5 . . ?
H36A C36 H36C 109.5 . . ?
H36B C36 H36C 109.5 . . ?
C35 C37 H37A 109.5 . . ?
C35 C37 H37B 109.5 . . ?
H37A C37 H37B 109.5 . . ?
C35 C37 H37C 109.5 . . ?
H37A C37 H37C 109.5 . . ?
H37B C37 H37C 109.5 . . ?
C40 C38 C39 109.7(6) . . ?
C40 C38 Si2 115.8(4) . . ?
C39 C38 Si2 112.0(4) . . ?
C40 C38 H38 106.2 . . ?
C39 C38 H38 106.2 . . ?
Si2 C38 H38 106.2 . . ?
C38 C39 H39A 109.5 . . ?
C38 C39 H39B 109.5 . . ?
H39A C39 H39B 109.5 . . ?
C38 C39 H39C 109.5 . . ?
H39A C39 H39C 109.5 . . ?
H39B C39 H39C 109.5 . . ?
C38 C40 H40A 109.5 . . ?
C38 C40 H40B 109.5 . . ?
H40A C40 H40B 109.5 . . ?
C38 C40 H40C 109.5 . . ?
H40A C40 H40C 109.5 . . ?
H40B C40 H40C 109.5 . . ?
C42 C41 C43 111.0(5) . . ?
C42 C41 Si2 114.3(4) . . ?
C43 C41 Si2 111.9(4) . . ?
C42 C41 H41 106.4 . . ?
C43 C41 H41 106.4 . . ?
Si2 C41 H41 106.4 . . ?
C41 C42 H42A 109.5 . . ?
C41 C42 H42B 109.5 . . ?
H42A C42 H42B 109.5 . . ?
C41 C42 H42C 109.5 . . ?
H42A C42 H42C 109.5 . . ?
H42B C42 H42C 109.5 . . ?
C41 C43 H43A 109.5 . . ?
C41 C43 H43B 109.5 . . ?
H43A C43 H43B 109.5 . . ?
C41 C43 H43C 109.5 . . ?
H43A C43 H43C 109.5 . . ?
H43B C43 H43C 109.5 . . ?
C9 C44 H44A 109.5 . . ?
C9 C44 H44B 109.5 . . ?
H44A C44 H44B 109.5 . . ?
C9 C44 H44C 109.5 . . ?
H44A C44 H44C 109.5 . . ?
H44B C44 H44C 109.5 . . ?
N3 C45 C46 109.9(4) . . ?
N3 C45 C54 123.4(5) . . ?
C46 C45 C54 126.6(5) . . ?
C45 C46 C47 107.7(5) . . ?
C45 C46 C55 125.7(5) . . ?
C47 C46 C55 126.5(5) . . ?
C46 C47 C48 105.6(4) . . ?
C46 C47 C66 124.6(5) . . ?
C48 C47 C66 129.8(5) . . ?
N3 C48 C49 119.7(5) . . ?
N3 C48 C47 108.4(4) . . ?
C49 C48 C47 131.8(5) . . ?
C50 C49 C48 121.7(5) . . ?
C50 C49 C67 120.2(4) . . ?
C48 C49 C67 118.1(5) . . ?
C49 C50 N4 120.9(4) . . ?
C49 C50 C51 132.1(5) . . ?
N4 C50 C51 107.0(4) . . ?
C52 C51 C50 107.0(4) . . ?
C52 C51 C76 124.3(5) . . ?
C50 C51 C76 128.7(5) . . ?
C51 C52 C77 129.3(5) . . ?
C51 C52 C53 107.7(4) . . ?
C77 C52 C53 123.0(5) . . ?
N4 C53 C52 108.5(4) . . ?
N4 C53 C88 124.5(5) . . ?
C52 C53 C88 126.9(5) . . ?
C45 C54 H54A 109.5 . . ?
C45 C54 H54B 109.5 . . ?
H54A C54 H54B 109.5 . . ?
C45 C54 H54C 109.5 . . ?
H54A C54 H54C 109.5 . . ?
H54B C54 H54C 109.5 . . ?
C56 C55 C46 178.8(6) . . ?
C55 C56 Si3 176.3(5) . . ?
C58 C57 C59 109.9(5) . . ?
C58 C57 Si3 113.7(5) . . ?
C59 C57 Si3 112.0(4) . . ?
C58 C57 H57 106.9 . . ?
C59 C57 H57 106.9 . . ?
Si3 C57 H57 106.9 . . ?
C57 C58 H58A 109.5 . . ?
C57 C58 H58B 109.5 . . ?
H58A C58 H58B 109.5 . . ?
C57 C58 H58C 109.5 . . ?
H58A C58 H58C 109.5 . . ?
H58B C58 H58C 109.5 . . ?
C57 C59 H59A 109.5 . . ?
C57 C59 H59B 109.5 . . ?
H59A C59 H59B 109.5 . . ?
C57 C59 H59C 109.5 . . ?
H59A C59 H59C 109.5 . . ?
H59B C59 H59C 109.5 . . ?
C61 C60 C62 108.1(5) . . ?
C61 C60 Si3 112.8(4) . . ?
C62 C60 Si3 113.6(5) . . ?
C61 C60 H60 107.4 . . ?
C62 C60 H60 107.4 . . ?
Si3 C60 H60 107.4 . . ?
C60 C61 H61A 109.5 . . ?
C60 C61 H61B 109.5 . . ?
H61A C61 H61B 109.5 . . ?
C60 C61 H61C 109.5 . . ?
H61A C61 H61C 109.5 . . ?
H61B C61 H61C 109.5 . . ?
C60 C62 H62A 109.5 . . ?
C60 C62 H62B 109.5 . . ?
H62A C62 H62B 109.5 . . ?
C60 C62 H62C 109.5 . . ?
H62A C62 H62C 109.5 . . ?
H62B C62 H62C 109.5 . . ?
C65 C63 C64 109.6(5) . . ?
C65 C63 Si3 114.4(4) . . ?
C64 C63 Si3 111.9(4) . . ?
C65 C63 H63 106.9 . . ?
C64 C63 H63 106.9 . . ?
Si3 C63 H63 106.9 . . ?
C63 C64 H64A 109.5 . . ?
C63 C64 H64B 109.5 . . ?
H64A C64 H64B 109.5 . . ?
C63 C64 H64C 109.5 . . ?
H64A C64 H64C 109.5 . . ?
H64B C64 H64C 109.5 . . ?
C63 C65 H65A 109.5 . . ?
C63 C65 H65B 109.5 . . ?
H65A C65 H65B 109.5 . . ?
C63 C65 H65C 109.5 . . ?
H65A C65 H65C 109.5 . . ?
H65B C65 H65C 109.5 . . ?
C47 C66 H66A 109.5 . . ?
C47 C66 H66B 109.5 . . ?
H66A C66 H66B 109.5 . . ?
C47 C66 H66C 109.5 . . ?
H66A C66 H66C 109.5 . . ?
H66B C66 H66C 109.5 . . ?
C72 C67 C68 122.0(5) . . ?
C72 C67 C49 118.9(5) . . ?
C68 C67 C49 119.1(5) . . ?
C69 C68 C67 118.1(5) . . ?
C69 C68 C73 120.4(5) . . ?
C67 C68 C73 121.5(5) . . ?
C70 C69 C68 121.3(5) . . ?
C70 C69 H69 119.3 . . ?
C68 C69 H69 119.3 . . ?
C71 C70 C69 120.0(5) . . ?
C71 C70 C74 120.7(6) . . ?
C69 C70 C74 119.3(6) . . ?
C70 C71 C72 121.0(5) . . ?
C70 C71 H71 119.5 . . ?
C72 C71 H71 119.5 . . ?
C67 C72 C71 117.5(5) . . ?
C67 C72 C75 122.5(5) . . ?
C71 C72 C75 120.0(5) . . ?
C68 C73 H73A 109.5 . . ?
C68 C73 H73B 109.5 . . ?
H73A C73 H73B 109.5 . . ?
C68 C73 H73C 109.5 . . ?
H73A C73 H73C 109.5 . . ?
H73B C73 H73C 109.5 . . ?
C70 C74 H74A 109.5 . . ?
C70 C74 H74B 109.5 . . ?
H74A C74 H74B 109.5 . . ?
C70 C74 H74C 109.5 . . ?
H74A C74 H74C 109.5 . . ?
H74B C74 H74C 109.5 . . ?
C72 C75 H75A 109.5 . . ?
C72 C75 H75B 109.5 . . ?
H75A C75 H75B 109.5 . . ?
C72 C75 H75C 109.5 . . ?
H75A C75 H75C 109.5 . . ?
H75B C75 H75C 109.5 . . ?
C51 C76 H76A 109.5 . . ?
C51 C76 H76B 109.5 . . ?
H76A C76 H76B 109.5 . . ?
C51 C76 H76C 109.5 . . ?
H76A C76 H76C 109.5 . . ?
H76B C76 H76C 109.5 . . ?
C78 C77 C52 178.6(6) . . ?
C77 C78 Si4 174.3(5) . . ?
C80 C79 C81 111.9(5) . . ?
C80 C79 Si4 113.6(4) . . ?
C81 C79 Si4 111.3(5) . . ?
C80 C79 H79 106.5 . . ?
C81 C79 H79 106.5 . . ?
Si4 C79 H79 106.5 . . ?
C79 C80 H80A 109.5 . . ?
C79 C80 H80B 109.5 . . ?
H80A C80 H80B 109.5 . . ?
C79 C80 H80C 109.5 . . ?
H80A C80 H80C 109.5 . . ?
H80B C80 H80C 109.5 . . ?
C79 C81 H81A 109.5 . . ?
C79 C81 H81B 109.5 . . ?
H81A C81 H81B 109.5 . . ?
C79 C81 H81C 109.5 . . ?
H81A C81 H81C 109.5 . . ?
H81B C81 H81C 109.5 . . ?
C84 C82 C83 109.8(5) . . ?
C84 C82 Si4 112.8(4) . . ?
C83 C82 Si4 113.9(4) . . ?
C84 C82 H82 106.6 . . ?
C83 C82 H82 106.6 . . ?
Si4 C82 H82 106.6 . . ?
C82 C83 H83A 109.5 . . ?
C82 C83 H83B 109.5 . . ?
H83A C83 H83B 109.5 . . ?
C82 C83 H83C 109.5 . . ?
H83A C83 H83C 109.5 . . ?
H83B C83 H83C 109.5 . . ?
C82 C84 H84A 109.5 . . ?
C82 C84 H84B 109.5 . . ?
H84A C84 H84B 109.5 . . ?
C82 C84 H84C 109.5 . . ?
H84A C84 H84C 109.5 . . ?
H84B C84 H84C 109.5 . . ?
C87 C85 C86 107.4(5) . . ?
C87 C85 Si4 115.5(4) . . ?
C86 C85 Si4 113.4(4) . . ?
C87 C85 H85 106.7 . . ?
C86 C85 H85 106.7 . . ?
Si4 C85 H85 106.7 . . ?
C85 C86 H86A 109.5 . . ?
C85 C86 H86B 109.5 . . ?
H86A C86 H86B 109.5 . . ?
C85 C86 H86C 109.5 . . ?
H86A C86 H86C 109.5 . . ?
H86B C86 H86C 109.5 . . ?
C85 C87 H87A 109.5 . . ?
C85 C87 H87B 109.5 . . ?
H87A C87 H87B 109.5 . . ?
C85 C87 H87C 109.5 . . ?
H87A C87 H87C 109.5 . . ?
H87B C87 H87C 109.5 . . ?
C53 C88 H88A 109.5 . . ?
C53 C88 H88B 109.5 . . ?
H88A C88 H88B 109.5 . . ?
C53 C88 H88C 109.5 . . ?
H88A C88 H88C 109.5 . . ?
H88B C88 H88C 109.5 . . ?
F1 B1 F2 109.8(5) . . ?
F1 B1 N2 109.7(4) . . ?
F2 B1 N2 110.0(4) . . ?
F1 B1 N1 110.1(4) . . ?
F2 B1 N1 110.2(4) . . ?
N2 B1 N1 106.9(4) . . ?
F4 B2 F3 110.4(4) . . ?
F4 B2 N3 110.3(5) . . ?
F3 B2 N3 109.9(4) . . ?
F4 B2 N4 110.5(4) . . ?
F3 B2 N4 109.4(4) . . ?
N3 B2 N4 106.3(4) . . ?
 
loop_
 _geom_torsion_atom_site_label_1
 _geom_torsion_atom_site_label_2
 _geom_torsion_atom_site_label_3
 _geom_torsion_atom_site_label_4
 _geom_torsion
 _geom_torsion_site_symmetry_1
 _geom_torsion_site_symmetry_2
 _geom_torsion_site_symmetry_3
 _geom_torsion_site_symmetry_4
 _geom_torsion_publ_flag
C4 N1 C1 C2 -0.5(6) . . . . ?
B1 N1 C1 C2 178.2(5) . . . . ?
C4 N1 C1 C10 179.6(5) . . . . ?
B1 N1 C1 C10 -1.7(9) . . . . ?
N1 C1 C2 C3 1.0(6) . . . . ?
C10 C1 C2 C3 -179.1(5) . . . . ?
N1 C1 C2 C11 -179.5(5) . . . . ?
C10 C1 C2 C11 0.4(9) . . . . ?
C1 C2 C3 C4 -1.1(6) . . . . ?
C11 C2 C3 C4 179.4(5) . . . . ?
C1 C2 C3 C22 180.0(5) . . . . ?
C11 C2 C3 C22 0.5(9) . . . . ?
C1 N1 C4 C5 177.9(5) . . . . ?
B1 N1 C4 C5 -0.8(8) . . . . ?
C1 N1 C4 C3 -0.2(6) . . . . ?
B1 N1 C4 C3 -179.0(5) . . . . ?
C2 C3 C4 C5 -177.1(5) . . . . ?
C22 C3 C4 C5 1.8(10) . . . . ?
C2 C3 C4 N1 0.8(6) . . . . ?
C22 C3 C4 N1 179.6(5) . . . . ?
N1 C4 C5 C6 1.8(8) . . . . ?
C3 C4 C5 C6 179.4(5) . . . . ?
N1 C4 C5 C23 -177.0(5) . . . . ?
C3 C4 C5 C23 0.6(9) . . . . ?
C4 C5 C6 N2 1.1(7) . . . . ?
C23 C5 C6 N2 179.9(5) . . . . ?
C4 C5 C6 C7 -178.7(5) . . . . ?
C23 C5 C6 C7 0.1(9) . . . . ?
C9 N2 C6 C5 179.5(5) . . . . ?
B1 N2 C6 C5 -5.2(8) . . . . ?
C9 N2 C6 C7 -0.7(6) . . . . ?
B1 N2 C6 C7 174.6(5) . . . . ?
C5 C6 C7 C8 179.9(5) . . . . ?
N2 C6 C7 C8 0.1(6) . . . . ?
C5 C6 C7 C32 -1.6(10) . . . . ?
N2 C6 C7 C32 178.5(5) . . . . ?
C6 C7 C8 C9 0.4(6) . . . . ?
C32 C7 C8 C9 -178.1(5) . . . . ?
C6 C7 C8 C33 -176.9(5) . . . . ?
C32 C7 C8 C33 4.5(9) . . . . ?
C6 N2 C9 C8 0.9(6) . . . . ?
B1 N2 C9 C8 -174.4(5) . . . . ?
C6 N2 C9 C44 -178.0(5) . . . . ?
B1 N2 C9 C44 6.7(8) . . . . ?
C7 C8 C9 N2 -0.9(6) . . . . ?
C33 C8 C9 N2 176.7(5) . . . . ?
C7 C8 C9 C44 178.1(5) . . . . ?
C33 C8 C9 C44 -4.4(9) . . . . ?
C12 Si1 C13 C14 73.7(5) . . . . ?
C16 Si1 C13 C14 -168.8(4) . . . . ?
C19 Si1 C13 C14 -42.8(5) . . . . ?
C12 Si1 C13 C15 -50.8(5) . . . . ?
C16 Si1 C13 C15 66.7(5) . . . . ?
C19 Si1 C13 C15 -167.3(4) . . . . ?
C12 Si1 C16 C18 156.5(4) . . . . ?
C13 Si1 C16 C18 37.5(5) . . . . ?
C19 Si1 C16 C18 -87.3(5) . . . . ?
C12 Si1 C16 C17 32.1(5) . . . . ?
C13 Si1 C16 C17 -87.0(5) . . . . ?
C19 Si1 C16 C17 148.3(4) . . . . ?
C4 C5 C23 C24 84.9(6) . . . . ?
C6 C5 C23 C24 -94.0(6) . . . . ?
C4 C5 C23 C28 -92.0(6) . . . . ?
C6 C5 C23 C28 89.1(6) . . . . ?
C28 C23 C24 C25 -0.7(8) . . . . ?
C5 C23 C24 C25 -177.6(5) . . . . ?
C28 C23 C24 C29 178.5(5) . . . . ?
C5 C23 C24 C29 1.6(7) . . . . ?
C23 C24 C25 C26 0.5(8) . . . . ?
C29 C24 C25 C26 -178.7(5) . . . . ?
C24 C25 C26 C27 -0.5(8) . . . . ?
C24 C25 C26 C30 179.5(5) . . . . ?
C25 C26 C27 C28 0.9(8) . . . . ?
C30 C26 C27 C28 -179.2(5) . . . . ?
C26 C27 C28 C23 -1.1(8) . . . . ?
C26 C27 C28 C31 -179.7(5) . . . . ?
C24 C23 C28 C27 1.0(7) . . . . ?
C5 C23 C28 C27 177.8(5) . . . . ?
C24 C23 C28 C31 179.5(5) . . . . ?
C5 C23 C28 C31 -3.6(7) . . . . ?
C34 Si2 C35 C36 -69.4(5) . . . . ?
C38 Si2 C35 C36 173.2(4) . . . . ?
C41 Si2 C35 C36 47.9(5) . . . . ?
C34 Si2 C35 C37 57.4(5) . . . . ?
C38 Si2 C35 C37 -60.1(5) . . . . ?
C41 Si2 C35 C37 174.6(5) . . . . ?
C34 Si2 C38 C40 99.4(5) . . . . ?
C35 Si2 C38 C40 -142.2(5) . . . . ?
C41 Si2 C38 C40 -17.0(6) . . . . ?
C34 Si2 C38 C39 -27.4(6) . . . . ?
C35 Si2 C38 C39 91.1(6) . . . . ?
C41 Si2 C38 C39 -143.7(5) . . . . ?
C48 N3 C45 C46 0.4(6) . . . . ?
B2 N3 C45 C46 177.3(5) . . . . ?
C48 N3 C45 C54 -179.7(5) . . . . ?
B2 N3 C45 C54 -2.7(8) . . . . ?
N3 C45 C46 C47 -0.7(6) . . . . ?
C54 C45 C46 C47 179.4(5) . . . . ?
N3 C45 C46 C55 179.4(5) . . . . ?
C54 C45 C46 C55 -0.5(9) . . . . ?
C45 C46 C47 C48 0.7(6) . . . . ?
C55 C46 C47 C48 -179.4(5) . . . . ?
C45 C46 C47 C66 -179.0(5) . . . . ?
C55 C46 C47 C66 0.9(9) . . . . ?
C45 N3 C48 C49 -179.7(5) . . . . ?
B2 N3 C48 C49 3.3(8) . . . . ?
C45 N3 C48 C47 0.0(6) . . . . ?
B2 N3 C48 C47 -176.9(5) . . . . ?
C46 C47 C48 N3 -0.4(6) . . . . ?
C66 C47 C48 N3 179.2(5) . . . . ?
C46 C47 C48 C49 179.3(5) . . . . ?
C66 C47 C48 C49 -1.1(10) . . . . ?
N3 C48 C49 C50 -0.3(8) . . . . ?
C47 C48 C49 C50 180.0(5) . . . . ?
N3 C48 C49 C67 178.7(4) . . . . ?
C47 C48 C49 C67 -1.1(9) . . . . ?
C48 C49 C50 N4 -1.3(8) . . . . ?
C67 C49 C50 N4 179.8(5) . . . . ?
C48 C49 C50 C51 178.4(5) . . . . ?
C67 C49 C50 C51 -0.5(9) . . . . ?
C53 N4 C50 C49 -179.1(5) . . . . ?
B2 N4 C50 C49 0.0(8) . . . . ?
C53 N4 C50 C51 1.1(6) . . . . ?
B2 N4 C50 C51 -179.8(5) . . . . ?
C49 C50 C51 C52 -179.3(5) . . . . ?
N4 C50 C51 C52 0.5(6) . . . . ?
C49 C50 C51 C76 0.1(10) . . . . ?
N4 C50 C51 C76 179.9(5) . . . . ?
C50 C51 C52 C77 178.5(5) . . . . ?
C76 C51 C52 C77 -1.0(9) . . . . ?
C50 C51 C52 C53 -1.7(6) . . . . ?
C76 C51 C52 C53 178.8(5) . . . . ?
C50 N4 C53 C52 -2.1(6) . . . . ?
B2 N4 C53 C52 178.7(5) . . . . ?
C50 N4 C53 C88 175.7(5) . . . . ?
B2 N4 C53 C88 -3.4(8) . . . . ?
C51 C52 C53 N4 2.4(6) . . . . ?
C77 C52 C53 N4 -177.7(5) . . . . ?
C51 C52 C53 C88 -175.4(5) . . . . ?
C77 C52 C53 C88 4.5(9) . . . . ?
C56 Si3 C57 C58 -70.9(5) . . . . ?
C60 Si3 C57 C58 171.2(5) . . . . ?
C63 Si3 C57 C58 45.3(5) . . . . ?
C56 Si3 C57 C59 54.5(5) . . . . ?
C60 Si3 C57 C59 -63.4(5) . . . . ?
C63 Si3 C57 C59 170.7(4) . . . . ?
C56 Si3 C60 C61 -155.2(4) . . . . ?
C57 Si3 C60 C61 -35.9(5) . . . . ?
C63 Si3 C60 C61 89.0(5) . . . . ?
C56 Si3 C60 C62 -31.8(5) . . . . ?
C57 Si3 C60 C62 87.6(5) . . . . ?
C63 Si3 C60 C62 -147.6(4) . . . . ?
C50 C49 C67 C72 -86.8(6) . . . . ?
C48 C49 C67 C72 94.2(6) . . . . ?
C50 C49 C67 C68 93.7(6) . . . . ?
C48 C49 C67 C68 -85.3(6) . . . . ?
C72 C67 C68 C69 -0.1(8) . . . . ?
C49 C67 C68 C69 179.3(5) . . . . ?
C72 C67 C68 C73 179.9(5) . . . . ?
C49 C67 C68 C73 -0.6(8) . . . . ?
C67 C68 C69 C70 -0.8(8) . . . . ?
C73 C68 C69 C70 179.2(5) . . . . ?
C68 C69 C70 C71 0.8(8) . . . . ?
C68 C69 C70 C74 -179.8(5) . . . . ?
C69 C70 C71 C72 0.2(8) . . . . ?
C74 C70 C71 C72 -179.2(5) . . . . ?
C68 C67 C72 C71 1.0(8) . . . . ?
C49 C67 C72 C71 -178.5(5) . . . . ?
C68 C67 C72 C75 -179.6(5) . . . . ?
C49 C67 C72 C75 0.9(8) . . . . ?
C70 C71 C72 C67 -1.0(8) . . . . ?
C70 C71 C72 C75 179.6(5) . . . . ?
C78 Si4 C79 C80 68.4(5) . . . . ?
C82 Si4 C79 C80 -49.4(5) . . . . ?
C85 Si4 C79 C80 -174.7(4) . . . . ?
C78 Si4 C79 C81 -59.0(5) . . . . ?
C82 Si4 C79 C81 -176.8(4) . . . . ?
C85 Si4 C79 C81 57.9(5) . . . . ?
C78 Si4 C82 C84 -164.0(4) . . . . ?
C79 Si4 C82 C84 -45.2(5) . . . . ?
C85 Si4 C82 C84 77.7(5) . . . . ?
C78 Si4 C82 C83 -38.0(5) . . . . ?
C79 Si4 C82 C83 80.8(5) . . . . ?
C85 Si4 C82 C83 -156.2(4) . . . . ?
C9 N2 B1 F1 60.7(6) . . . . ?
C6 N2 B1 F1 -113.8(5) . . . . ?
C9 N2 B1 F2 -60.3(7) . . . . ?
C6 N2 B1 F2 125.2(5) . . . . ?
C9 N2 B1 N1 -180.0(5) . . . . ?
C6 N2 B1 N1 5.5(7) . . . . ?
C1 N1 B1 F1 -61.9(7) . . . . ?
C4 N1 B1 F1 116.6(5) . . . . ?
C1 N1 B1 F2 59.4(7) . . . . ?
C4 N1 B1 F2 -122.1(5) . . . . ?
C1 N1 B1 N2 179.0(5) . . . . ?
C4 N1 B1 N2 -2.5(7) . . . . ?
C45 N3 B2 F4 -60.6(6) . . . . ?
C48 N3 B2 F4 115.8(5) . . . . ?
C45 N3 B2 F3 61.3(7) . . . . ?
C48 N3 B2 F3 -122.3(5) . . . . ?
C45 N3 B2 N4 179.6(5) . . . . ?
C48 N3 B2 N4 -4.0(7) . . . . ?
C53 N4 B2 F4 61.7(7) . . . . ?
C50 N4 B2 F4 -117.3(5) . . . . ?
C53 N4 B2 F3 -60.0(6) . . . . ?
C50 N4 B2 F3 121.0(5) . . . . ?
C53 N4 B2 N3 -178.6(5) . . . . ?
C50 N4 B2 N3 2.3(7) . . . . ?
 
_refine_diff_density_max    0.524
_refine_diff_density_min   -0.279
_refine_diff_density_rms    0.071

_shelx_res_file
;
TITL xcalibur
    shelxl.res
    created by SHELXL-2018/3 at 10:55:25 on 26-Jun-2019
CELL  0.71073 33.94980 21.43220 12.17610 90.00000 100.11400 90.00000
ZERR  8 0.00080 0.00050 0.00030 0.00000 0.00200 0.00000
LATT -7
SYMM    -X,    +Y,    -Z
SFAC C H B F N SI
UNIT 352 520 8 16 16 16
SHEL 99999.000000 0.756947
OMIT      0  -2   0
OMIT      0   2   0
OMIT      4   0   0
OMIT      4   4   0
OMIT      4  -4   0
L.S. 10
FMAP 2
PLAN 5
TWIN 0.999 0.000 0.999 0.000 -1.000 0.000 0.003 0.000 -0.999
WPDB -2
HTAB
BOND $H
CONF
LIST 4
TEMP -173.0
ACTA
SIZE 0.170 0.150 0.010
WGHT    0.087200
BASF   0.37629
FVAR       0.22686
SI1   6    0.138743    0.692686   -0.226315    11.00000    0.02206    0.02063 =
         0.01856    0.00351    0.00406    0.00078
SI2   6    0.145619    0.311599    0.871896    11.00000    0.02457    0.02483 =
         0.01719    0.00328    0.00099    0.00097
SI3   6    0.358616    0.692707   -0.356325    11.00000    0.03110    0.02262 =
         0.01913    0.00196    0.00314   -0.00112
SI4   6    0.358870    0.313662    0.742447    11.00000    0.02606    0.02580 =
         0.01763    0.00325    0.00245   -0.00350
F1    4    0.203317    0.458441    0.308749    11.00000    0.02059    0.03753 =
         0.03101    0.00727    0.00714    0.01029
F2    4    0.204889    0.550000    0.402830    11.00000    0.02192    0.03865 =
         0.02610    0.00479   -0.00288   -0.01352
F3    4    0.293153    0.461558    0.122204    11.00000    0.01789    0.04201 =
         0.02852    0.00703   -0.00346   -0.00634
F4    4    0.297912    0.553683    0.217439    11.00000    0.01770    0.03903 =
         0.03008    0.00712    0.00795    0.00994
N1    5    0.152594    0.534820    0.243301    11.00000    0.01452    0.02432 =
         0.02053    0.00260    0.00099   -0.00294
N2    5    0.152860    0.476564    0.419939    11.00000    0.01485    0.02189 =
         0.01367    0.00057    0.00045    0.00043
N3    5    0.346544    0.532254    0.099384    11.00000    0.01239    0.02137 =
         0.02033    0.00032    0.00112    0.00260
N4    5    0.347591    0.473826    0.276909    11.00000    0.01380    0.02171 =
         0.01920    0.00263    0.00194    0.00074
C1    1    0.164534    0.564984    0.159704    11.00000    0.02144    0.02413 =
         0.02036    0.00182    0.00370   -0.00304
C2    1    0.130490    0.583517    0.082349    11.00000    0.02123    0.02172 =
         0.01881    0.00021    0.00115   -0.00287
C3    1    0.096405    0.564650    0.121777    11.00000    0.01919    0.02113 =
         0.01713    0.00002    0.00442    0.00121
C4    1    0.110645    0.532683    0.225265    11.00000    0.01131    0.02624 =
         0.01835    0.00058    0.00054    0.00356
C5    1    0.090193    0.502213    0.297923    11.00000    0.01732    0.01745 =
         0.01517   -0.00122   -0.00075    0.00236
C6    1    0.110723    0.473365    0.395260    11.00000    0.01241    0.02184 =
         0.02049    0.00178    0.00018    0.00237
C7    1    0.097184    0.438931    0.480568    11.00000    0.01827    0.02029 =
         0.01809   -0.00282    0.00407   -0.00237
C8    1    0.131510    0.421907    0.555838    11.00000    0.01737    0.02488 =
         0.02061    0.00310    0.00521    0.00232
C9    1    0.165174    0.446513    0.515851    11.00000    0.01838    0.02073 =
         0.01822    0.00292    0.00168    0.00317
C10   1    0.207148    0.576673    0.150800    11.00000    0.01561    0.03653 =
         0.03348    0.01010    0.00183   -0.00090
AFIX 137
H10A  2    0.208352    0.605928    0.089621    11.00000   -1.20000
H10B  2    0.219876    0.537249    0.136010    11.00000   -1.20000
H10C  2    0.221227    0.594525    0.220916    11.00000   -1.20000
AFIX   0
C11   1    0.132074    0.616852   -0.019157    11.00000    0.01424    0.02464 =
         0.02417   -0.00330    0.00244   -0.00173
C12   1    0.133998    0.644672   -0.103775    11.00000    0.01996    0.02854 =
         0.01999    0.00418    0.00301    0.00281
C13   1    0.169399    0.649202   -0.315963    11.00000    0.04144    0.03008 =
         0.02331    0.00342    0.01337    0.00127
AFIX  13
H13   2    0.176331    0.679466   -0.372112    11.00000   -1.20000
AFIX   0
C14   1    0.146993    0.595278   -0.380448    11.00000    0.07153    0.04275 =
         0.04452   -0.01844    0.00642    0.00332
AFIX 137
H14A  2    0.137437    0.566602   -0.328186    11.00000   -1.20000
H14B  2    0.165003    0.572981   -0.421567    11.00000   -1.20000
H14C  2    0.124125    0.611562   -0.433073    11.00000   -1.20000
AFIX   0
C15   1    0.208836    0.625185   -0.248566    11.00000    0.03374    0.05647 =
         0.03874   -0.00485    0.01092    0.01309
AFIX 137
H15A  2    0.223705    0.602532   -0.298049    11.00000   -1.20000
H15B  2    0.203190    0.597111   -0.189719    11.00000   -1.20000
H15C  2    0.224850    0.660544   -0.214798    11.00000   -1.20000
AFIX   0
C16   1    0.164047    0.767861   -0.171088    11.00000    0.03407    0.02871 =
         0.03849    0.00251    0.00553    0.00224
AFIX  13
H16   2    0.142583    0.796688   -0.155148    11.00000   -1.20000
AFIX   0
C17   1    0.193799    0.759459   -0.061473    11.00000    0.04664    0.04513 =
         0.04848   -0.01268   -0.00078   -0.01662
AFIX 137
H17A  2    0.214737    0.729952   -0.073068    11.00000   -1.20000
H17B  2    0.179668    0.743276   -0.003879    11.00000   -1.20000
H17C  2    0.205970    0.799789   -0.037554    11.00000   -1.20000
AFIX   0
C18   1    0.185164    0.800357   -0.255381    11.00000    0.04331    0.03768 =
         0.05705    0.00976   -0.00168   -0.00774
AFIX 137
H18A  2    0.207612    0.774610   -0.269433    11.00000   -1.20000
H18B  2    0.195204    0.840964   -0.225776    11.00000   -1.20000
H18C  2    0.166288    0.806446   -0.325275    11.00000   -1.20000
AFIX   0
C19   1    0.085771    0.705468   -0.305163    11.00000    0.02840    0.03105 =
         0.02593    0.00409   -0.00091    0.00073
AFIX  13
H19   2    0.076964    0.664863   -0.341914    11.00000   -1.20000
AFIX   0
C20   1    0.084224    0.753177   -0.398463    11.00000    0.03325    0.05801 =
         0.04751    0.02835   -0.00140    0.00326
AFIX 137
H20A  2    0.090620    0.794618   -0.366194    11.00000   -1.20000
H20B  2    0.057320    0.753718   -0.443631    11.00000   -1.20000
H20C  2    0.103734    0.741906   -0.445620    11.00000   -1.20000
AFIX   0
C21   1    0.055800    0.721033   -0.229384    11.00000    0.02782    0.06966 =
         0.04062    0.00445    0.00183    0.00660
AFIX 137
H21A  2    0.028533    0.716833   -0.271401    11.00000   -1.20000
H21B  2    0.060100    0.763975   -0.202270    11.00000   -1.20000
H21C  2    0.059513    0.692290   -0.165806    11.00000   -1.20000
AFIX   0
C22   1    0.054477    0.575444    0.064088    11.00000    0.02049    0.03415 =
         0.01918    0.00866    0.00257    0.00163
AFIX 137
H22A  2    0.054640    0.600886   -0.002707    11.00000   -1.20000
H22B  2    0.039599    0.597269    0.114545    11.00000   -1.20000
H22C  2    0.041627    0.535272    0.042497    11.00000   -1.20000
AFIX   0
C23   1    0.045559    0.498400    0.272757    11.00000    0.01161    0.02280 =
         0.01756    0.00664    0.00211    0.00389
C24   1    0.027280    0.450749    0.203315    11.00000    0.02217    0.02650 =
         0.01740   -0.00050    0.00118   -0.00262
C25   1   -0.013565    0.449076    0.177440    11.00000    0.01888    0.02466 =
         0.02815    0.00527    0.00003   -0.00254
AFIX  43
H25   2   -0.025855    0.416469    0.130736    11.00000   -1.20000
AFIX   0
C26   1   -0.037862    0.492959    0.216457    11.00000    0.01879    0.02883 =
         0.02998    0.01039    0.00244   -0.00440
C27   1   -0.018877    0.540046    0.285815    11.00000    0.01890    0.02459 =
         0.03516    0.00820    0.01182    0.01065
AFIX  43
H27   2   -0.034799    0.570345    0.314531    11.00000   -1.20000
AFIX   0
C28   1    0.022256    0.543924    0.313906    11.00000    0.02533    0.02014 =
         0.02102    0.00350    0.00437   -0.00393
C29   1    0.052368    0.402466    0.156463    11.00000    0.02879    0.02113 =
         0.04038   -0.00760    0.00044   -0.00059
AFIX 137
H29A  2    0.065204    0.421676    0.098770    11.00000   -1.20000
H29B  2    0.035199    0.368047    0.123837    11.00000   -1.20000
H29C  2    0.072939    0.386424    0.216458    11.00000   -1.20000
AFIX   0
C30   1   -0.082641    0.489701    0.185346    11.00000    0.01494    0.03926 =
         0.05927    0.01291    0.00106    0.00111
AFIX 137
H30A  2   -0.091591    0.447027    0.196205    11.00000   -1.20000
H30B  2   -0.090783    0.501606    0.106933    11.00000   -1.20000
H30C  2   -0.094758    0.518345    0.232608    11.00000   -1.20000
AFIX   0
C31   1    0.041760    0.595980    0.390514    11.00000    0.03080    0.03768 =
         0.03706   -0.00499    0.01308    0.00569
AFIX 137
H31A  2    0.054549    0.578090    0.461998    11.00000   -1.20000
H31B  2    0.021290    0.626070    0.403199    11.00000   -1.20000
H31C  2    0.061944    0.617154    0.355462    11.00000   -1.20000
AFIX   0
C32   1    0.055356    0.423564    0.494730    11.00000    0.01819    0.03176 =
         0.02165    0.00472    0.00466    0.00033
AFIX 137
H32A  2    0.056079    0.392796    0.554592    11.00000   -1.20000
H32B  2    0.040618    0.406298    0.424921    11.00000   -1.20000
H32C  2    0.041985    0.461535    0.513949    11.00000   -1.20000
AFIX   0
C33   1    0.134336    0.384055    0.654608    11.00000    0.01963    0.02569 =
         0.01921   -0.00170    0.00311    0.00362
C34   1    0.139038    0.352867    0.737247    11.00000    0.02116    0.02317 =
         0.01871   -0.00088    0.00102   -0.00160
C35   1    0.168634    0.232659    0.856646    11.00000    0.03913    0.03170 =
         0.03405    0.00640    0.00743    0.01058
AFIX  13
H35   2    0.174484    0.214026    0.933073    11.00000   -1.20000
AFIX   0
C36   1    0.140702    0.187946    0.785175    11.00000    0.05984    0.02356 =
         0.04654   -0.00125    0.01349    0.01119
AFIX 137
H36A  2    0.154704    0.148602    0.777718    11.00000   -1.20000
H36B  2    0.131956    0.206276    0.711175    11.00000   -1.20000
H36C  2    0.117338    0.179972    0.820297    11.00000   -1.20000
AFIX   0
C37   1    0.208410    0.237034    0.816061    11.00000    0.04411    0.05929 =
         0.07441    0.01019    0.01860    0.02060
AFIX 137
H37A  2    0.203907    0.252453    0.739100    11.00000   -1.20000
H37B  2    0.220818    0.195644    0.818941    11.00000   -1.20000
H37C  2    0.226147    0.265826    0.863979    11.00000   -1.20000
AFIX   0
C38   1    0.181301    0.359169    0.976906    11.00000    0.03255    0.04021 =
         0.02297    0.00455   -0.00649   -0.00106
AFIX  13
H38   2    0.198216    0.328408    1.025900    11.00000   -1.20000
AFIX   0
C39   1    0.210261    0.398309    0.920619    11.00000    0.06546    0.10187 =
         0.04137    0.00436   -0.01263   -0.05199
AFIX 137
H39A  2    0.230163    0.418191    0.977999    11.00000   -1.20000
H39B  2    0.195193    0.430481    0.873741    11.00000   -1.20000
H39C  2    0.223838    0.371135    0.874339    11.00000   -1.20000
AFIX   0
C40   1    0.162361    0.399611    1.052551    11.00000    0.06109    0.05013 =
         0.04807   -0.01933   -0.01566    0.00382
AFIX 137
H40A  2    0.146252    0.431878    1.008651    11.00000   -1.20000
H40B  2    0.183228    0.419393    1.107316    11.00000   -1.20000
H40C  2    0.145148    0.374155    1.091427    11.00000   -1.20000
AFIX   0
C41   1    0.093532    0.305635    0.909562    11.00000    0.03090    0.02588 =
         0.02847    0.00047    0.00524    0.00124
AFIX  13
H41   2    0.087246    0.347766    0.937269    11.00000   -1.20000
AFIX   0
C42   1    0.060581    0.290830    0.811519    11.00000    0.02838    0.03934 =
         0.04486    0.00131    0.00344   -0.00042
AFIX 137
H42A  2    0.034606    0.291830    0.836102    11.00000   -1.20000
H42B  2    0.065034    0.249224    0.782633    11.00000   -1.20000
H42C  2    0.060848    0.321886    0.752581    11.00000   -1.20000
AFIX   0
C43   1    0.092586    0.260127    1.005922    11.00000    0.04103    0.04991 =
         0.03934    0.01031    0.01690    0.00073
AFIX 137
H43A  2    0.101257    0.218773    0.985412    11.00000   -1.20000
H43B  2    0.065278    0.257465    1.021490    11.00000   -1.20000
H43C  2    0.110617    0.275003    1.072567    11.00000   -1.20000
AFIX   0
C44   1    0.207549    0.441119    0.571955    11.00000    0.01897    0.03564 =
         0.03009    0.00909    0.00144   -0.00023
AFIX 137
H44A  2    0.210130    0.406988    0.626308    11.00000   -1.20000
H44B  2    0.216051    0.480309    0.610393    11.00000   -1.20000
H44C  2    0.224434    0.432500    0.516196    11.00000   -1.20000
AFIX   0
C45   1    0.334075    0.562898    0.004361    11.00000    0.01994    0.02108 =
         0.02030    0.00037    0.00036    0.00235
C46   1    0.367016    0.582141   -0.041993    11.00000    0.02412    0.02191 =
         0.01659   -0.00301    0.00108    0.00224
C47   1    0.401978    0.562496    0.030298    11.00000    0.01652    0.02064 =
         0.02141    0.00063    0.00181    0.00405
C48   1    0.388479    0.530833    0.118781    11.00000    0.01872    0.01986 =
         0.02074   -0.00069    0.00307    0.00194
C49   1    0.409229    0.500766    0.214216    11.00000    0.01072    0.01936 =
         0.01879   -0.00121   -0.00475   -0.00219
C50   1    0.389330    0.472409    0.290839    11.00000    0.01398    0.01823 =
         0.01673   -0.00037   -0.00008   -0.00038
C51   1    0.403305    0.438411    0.390934    11.00000    0.02100    0.02203 =
         0.01575    0.00043   -0.00058   -0.00137
C52   1    0.369784    0.420042    0.433634    11.00000    0.01590    0.02202 =
         0.01716    0.00098    0.00274    0.00082
C53   1    0.335529    0.444157    0.362150    11.00000    0.01779    0.02235 =
         0.02371    0.00144    0.00463   -0.00115
C54   1    0.290777    0.573969   -0.042879    11.00000    0.02230    0.04805 =
         0.02358    0.01202    0.00065    0.00211
AFIX 137
H54A  2    0.287697    0.581022   -0.123459    11.00000   -1.20000
H54B  2    0.281294    0.610703   -0.007279    11.00000   -1.20000
H54C  2    0.275059    0.537413   -0.028757    11.00000   -1.20000
AFIX   0
C55   1    0.365219    0.615792   -0.144319    11.00000    0.01682    0.02941 =
         0.02163    0.00027    0.00349   -0.00038
C56   1    0.363005    0.644364   -0.229833    11.00000    0.02407    0.02977 =
         0.01923    0.00034    0.00192    0.00174
C57   1    0.328353    0.649662   -0.475542    11.00000    0.04777    0.03054 =
         0.02214    0.00122    0.00077   -0.00184
AFIX  13
H57   2    0.322915    0.679491   -0.539568    11.00000   -1.20000
AFIX   0
C58   1    0.349837    0.594028   -0.514608    11.00000    0.06273    0.04361 =
         0.04390   -0.01959    0.00799   -0.00563
AFIX 137
H58A  2    0.333351    0.575976   -0.581164    11.00000   -1.20000
H58B  2    0.354507    0.562608   -0.455270    11.00000   -1.20000
H58C  2    0.375531    0.607565   -0.532623    11.00000   -1.20000
AFIX   0
C59   1    0.287856    0.629457   -0.449977    11.00000    0.04299    0.05002 =
         0.05383   -0.00640   -0.00565   -0.01140
AFIX 137
H59A  2    0.273748    0.604507   -0.512108    11.00000   -1.20000
H59B  2    0.271925    0.666463   -0.439814    11.00000   -1.20000
H59C  2    0.291867    0.604414   -0.381577    11.00000   -1.20000
AFIX   0
C60   1    0.334279    0.768445   -0.324484    11.00000    0.03117    0.03557 =
         0.03989   -0.00224    0.00241    0.00173
AFIX  13
H60   2    0.356078    0.796991   -0.288511    11.00000   -1.20000
AFIX   0
C61   1    0.312430    0.801159   -0.429457    11.00000    0.05700    0.03145 =
         0.04307    0.01032    0.01285    0.00603
AFIX 137
H61A  2    0.303427    0.842426   -0.409550    11.00000   -1.20000
H61B  2    0.289234    0.776173   -0.462943    11.00000   -1.20000
H61C  2    0.330638    0.805826   -0.483092    11.00000   -1.20000
AFIX   0
C62   1    0.304646    0.760913   -0.242909    11.00000    0.03885    0.04757 =
         0.04331   -0.00268    0.01106    0.00363
AFIX 137
H62A  2    0.283467    0.731624   -0.274262    11.00000   -1.20000
H62B  2    0.292776    0.801508   -0.231099    11.00000   -1.20000
H62C  2    0.318855    0.744818   -0.171499    11.00000   -1.20000
AFIX   0
C63   1    0.411675    0.705084   -0.382571    11.00000    0.03833    0.02893 =
         0.03591    0.00048    0.01339    0.00294
AFIX  13
H63   2    0.420211    0.665104   -0.413658    11.00000   -1.20000
AFIX   0
C64   1    0.413575    0.755546   -0.470491    11.00000    0.04718    0.06527 =
         0.05220    0.02106    0.01613   -0.00963
AFIX 137
H64A  2    0.440213    0.755563   -0.491093    11.00000   -1.20000
H64B  2    0.408357    0.796420   -0.439934    11.00000   -1.20000
H64C  2    0.393374    0.746954   -0.536724    11.00000   -1.20000
AFIX   0
C65   1    0.441790    0.719309   -0.279384    11.00000    0.03230    0.05430 =
         0.04587    0.00317    0.00302   -0.00621
AFIX 137
H65A  2    0.435753    0.760016   -0.249637    11.00000   -1.20000
H65B  2    0.468695    0.720178   -0.298170    11.00000   -1.20000
H65C  2    0.440528    0.686995   -0.223162    11.00000   -1.20000
AFIX   0
C66   1    0.443685    0.574810    0.011833    11.00000    0.02062    0.03482 =
         0.02233    0.00572    0.00764   -0.00095
AFIX 137
H66A  2    0.458760    0.596104    0.077186    11.00000   -1.20000
H66B  2    0.442840    0.601225   -0.054236    11.00000   -1.20000
H66C  2    0.456782    0.535168    0.000451    11.00000   -1.20000
AFIX   0
C67   1    0.454218    0.499054    0.230599    11.00000    0.01548    0.01811 =
         0.02080    0.00679   -0.00021    0.00144
C68   1    0.472905    0.451621    0.179466    11.00000    0.01290    0.02417 =
         0.02521    0.00503    0.00044    0.00510
C69   1    0.514630    0.451378    0.194918    11.00000    0.02292    0.03014 =
         0.03270    0.00769    0.00755    0.00328
AFIX  43
H69   2    0.527866    0.419291    0.161679    11.00000   -1.20000
AFIX   0
C70   1    0.537248    0.497240    0.258097    11.00000    0.01260    0.03651 =
         0.03824    0.01841    0.00076    0.00010
C71   1    0.518637    0.543330    0.307585    11.00000    0.01980    0.03310 =
         0.02984    0.01011   -0.00218   -0.00620
AFIX  43
H71   2    0.534285    0.574488    0.350384    11.00000   -1.20000
AFIX   0
C72   1    0.476105    0.545340    0.295933    11.00000    0.02177    0.03094 =
         0.01895    0.00490    0.00031   -0.00344
C73   1    0.449509    0.402992    0.110836    11.00000    0.03400    0.03066 =
         0.03617   -0.00605    0.00721    0.00676
AFIX 137
H73A  2    0.467700    0.371237    0.090410    11.00000   -1.20000
H73B  2    0.434434    0.421956    0.043027    11.00000   -1.20000
H73C  2    0.430872    0.383523    0.153544    11.00000   -1.20000
AFIX   0
C74   1    0.582739    0.494985    0.272225    11.00000    0.01532    0.05024 =
         0.06353    0.01345    0.00033   -0.00229
AFIX 137
H74A  2    0.590514    0.482251    0.201735    11.00000   -1.20000
H74B  2    0.593192    0.464852    0.330649    11.00000   -1.20000
H74C  2    0.593758    0.536404    0.293375    11.00000   -1.20000
AFIX   0
C75   1    0.456414    0.596143    0.351700    11.00000    0.03683    0.03753 =
         0.03790   -0.00559   -0.00380   -0.00476
AFIX 137
H75A  2    0.439159    0.577528    0.399473    11.00000   -1.20000
H75B  2    0.440261    0.622273    0.294836    11.00000   -1.20000
H75C  2    0.476967    0.621799    0.397203    11.00000   -1.20000
AFIX   0
C76   1    0.445994    0.423110    0.444249    11.00000    0.01231    0.03093 =
         0.02699    0.00584   -0.00429   -0.00041
AFIX 137
H76A  2    0.445862    0.396460    0.509586    11.00000   -1.20000
H76B  2    0.460467    0.461815    0.467403    11.00000   -1.20000
H76C  2    0.459245    0.401163    0.390216    11.00000   -1.20000
AFIX   0
C77   1    0.367421    0.384059    0.530199    11.00000    0.02115    0.02846 =
         0.02014   -0.00415    0.00404    0.00226
C78   1    0.364546    0.353137    0.612231    11.00000    0.02133    0.03182 =
         0.02174   -0.00049    0.00566   -0.00278
C79   1    0.332080    0.237912    0.705719    11.00000    0.04803    0.03837 =
         0.02474    0.00032    0.00356   -0.02480
AFIX  13
H79   2    0.327085    0.219434    0.777430    11.00000   -1.20000
AFIX   0
C80   1    0.356468    0.190697    0.654603    11.00000    0.06749    0.02793 =
         0.05210   -0.00420    0.01309   -0.01311
AFIX 137
H80A  2    0.364477    0.208532    0.587749    11.00000   -1.20000
H80B  2    0.340371    0.153147    0.634188    11.00000   -1.20000
H80C  2    0.380392    0.179753    0.708679    11.00000   -1.20000
AFIX   0
C81   1    0.290984    0.248509    0.633382    11.00000    0.05259    0.07071 =
         0.05098   -0.00880   -0.00120   -0.03261
AFIX 137
H81A  2    0.275609    0.209592    0.627972    11.00000   -1.20000
H81B  2    0.294392    0.261801    0.558611    11.00000   -1.20000
H81C  2    0.276635    0.280921    0.667246    11.00000   -1.20000
AFIX   0
C82   1    0.411050    0.303366    0.825127    11.00000    0.02722    0.03150 =
         0.02866    0.00372   -0.00055   -0.00303
AFIX  13
H82   2    0.418998    0.344503    0.861052    11.00000   -1.20000
AFIX   0
C83   1    0.442590    0.287233    0.753514    11.00000    0.02483    0.04264 =
         0.04652    0.00348    0.00610    0.00895
AFIX 137
H83A  2    0.469062    0.285426    0.800940    11.00000   -1.20000
H83B  2    0.442569    0.319333    0.696184    11.00000   -1.20000
H83C  2    0.436282    0.246638    0.717680    11.00000   -1.20000
AFIX   0
C84   1    0.412815    0.255861    0.919676    11.00000    0.04208    0.03523 =
         0.03406    0.01027   -0.00388    0.00438
AFIX 137
H84A  2    0.439812    0.255379    0.964293    11.00000   -1.20000
H84B  2    0.406274    0.214304    0.888101    11.00000   -1.20000
H84C  2    0.393490    0.267474    0.967189    11.00000   -1.20000
AFIX   0
C85   1    0.326102    0.364580    0.818044    11.00000    0.02599    0.04290 =
         0.02930    0.00021    0.00930   -0.00038
AFIX  13
H85   2    0.305630    0.336413    0.841625    11.00000   -1.20000
AFIX   0
C86   1    0.303038    0.414983    0.743358    11.00000    0.03654    0.08872 =
         0.03906   -0.00035    0.00553    0.02762
AFIX 137
H86A  2    0.322033    0.443785    0.718176    11.00000   -1.20000
H86B  2    0.285792    0.438086    0.785740    11.00000   -1.20000
H86C  2    0.286565    0.395252    0.678483    11.00000   -1.20000
AFIX   0
C87   1    0.347551    0.396700    0.922913    11.00000    0.03771    0.03819 =
         0.04639   -0.00762    0.00884    0.00553
AFIX 137
H87A  2    0.327942    0.418136    0.959758    11.00000   -1.20000
H87B  2    0.366637    0.427153    0.902931    11.00000   -1.20000
H87C  2    0.361909    0.365530    0.973697    11.00000   -1.20000
AFIX   0
C88   1    0.293375    0.440166    0.378826    11.00000    0.01772    0.03409 =
         0.03524    0.00631    0.00935   -0.00431
AFIX 137
H88A  2    0.288939    0.400001    0.413145    11.00000   -1.20000
H88B  2    0.275492    0.443707    0.306591    11.00000   -1.20000
H88C  2    0.287834    0.474153    0.427764    11.00000   -1.20000
AFIX   0
B1    3    0.180279    0.504963    0.344566    11.00000    0.01390    0.02661 =
         0.02311    0.00278   -0.00019    0.00354
B2    3    0.319214    0.505818    0.178390    11.00000    0.01552    0.02853 =
         0.02117    0.00420    0.00222   -0.00014
HKLF 4


REM  xcalibur
REM wR2 = 0.1603, GooF = S = 1.002, Restrained GooF = 1.002 for all data
REM R1 = 0.0640 for 15105 Fo > 4sig(Fo) and 0.0966 for all 21044 data
REM 958 parameters refined using 1 restraints

END

WGHT      0.0872      0.0000

REM Instructions for potential hydrogen bonds
HTAB C10 F2
HTAB C44 F1
HTAB C54 F3
HTAB C88 F1
HTAB C88 F3

REM Highest difference peak  0.524,  deepest hole -0.279,  1-sigma level  0.071
Q1    1   0.1588  0.2701  0.8545  11.00000  0.05    0.49
Q2    1   0.3590  0.1925  0.7554  11.00000  0.05    0.45
Q3    1   0.3542  0.8106 -0.3369  11.00000  0.05    0.44
Q4    1   0.3839  0.3100  0.7651  11.00000  0.05    0.41
Q5    1   0.3422  0.2693  0.7170  11.00000  0.05    0.41
;
_shelx_res_checksum   91349

_shelx_hkl_file
;
   0   0   1    5.25    1.33
   0   0  -1    5.56    1.46
   0   0  -1    3.59    1.42
   0   2   0   -1.62    1.09
   0  -2   0   -2.05    1.09
  -2   0   1   12.08    1.83
   2   0  -1   10.04    1.87
   1  -1  -1  354.00    6.78
  -1   1   1  101.23    3.52
  -1   1   1  345.13    6.48
   1   1  -1  363.53    6.72
   1  -1  -1   79.21    3.22
  -3   1   0   -2.71    1.61
   3  -1   0   12.97    1.92
  -3   1   0   -2.21    1.62
   3  -1   0   21.92    3.36
   3   1   0    8.17    1.85
  -3  -1   0   -2.02    2.22
  -3  -1   0   -1.96    1.60
  -3   1   0   12.27    2.23
   3  -1   0   -1.21    1.05
   3   1   0   15.93    3.70
   1   1   1 1080.88   11.91
  -1  -1  -1 1130.09   10.65
  -1   1  -1  622.93    7.91
   1  -1   1 1101.12   11.71
  -1  -1  -1 1077.61   12.37
   1   1   1 1736.30   15.87
   1  -1   1 1145.93   10.41
  -1   1  -1 1055.08   12.37
  -2   2   0 1831.91   14.12
   2  -2   0 1742.16   15.81
  -2   2   0 1776.73   15.61
   2  -2   0 1694.44   12.62
   2   2   0 1839.92   13.33
   2  -2   0 3763.34   29.17
  -2  -2   0 1877.84   13.75
  -2  -2   0 1689.56   14.59
   2   2   0 1589.85   15.72
   2   0   1    1.34    1.11
   2   0   1    7.38    1.61
  -2   0  -1    7.93    2.14
  -2   0  -1    6.82    1.65
  -2   0  -1    8.29    1.65
  -2   0  -1    0.28    0.82
   2   0   1    6.21    1.74
   2   0   1   12.35    2.08
   4   0   0   -0.50    1.26
   3   1  -1  282.13    5.93
  -3   1   1  225.93    5.99
   3   1  -1    9.08    3.07
   3   1  -1  211.82    5.76
   3   1  -1  258.99    5.28
   3  -1  -1  273.47    6.89
  -3  -1   1  272.58    6.12
  -3  -1   1  253.57    5.29
  -3  -1   1   23.08    4.80
  -3  -1   1  236.09    6.73
  -3   1   1  254.40    5.16
   0  -2  -1   -0.22    1.01
   0   2   1   94.64    4.36
   0   2  -1   -1.00    1.09
   0  -2   1   91.08    4.18
   0  -2  -1   89.30    4.21
   0  -2   1   96.83    4.14
   0   2   1   95.94    3.86
   0   2  -1   74.35    4.01
   0   2  -1   94.16    3.87
   0   2   1   -0.45    0.97
   0  -2  -1   92.15    3.99
   0  -2  -1   88.28    4.22
   0   2   1   96.58    4.37
   2   2  -1   -1.88    1.16
   2   2  -1   21.40    3.02
  -2  -2   1   35.52    3.41
   2  -2  -1   33.17    3.47
   2  -2  -1   22.45    3.35
   2   2  -1   19.40    2.46
  -2  -2   1   32.55    3.33
   2  -2  -1   -2.22    1.30
   2  -2  -1   22.38    2.67
  -2   2   1   -1.50    1.51
  -2  -2   1   25.07    2.67
  -2   2   1   21.42    2.84
  -2   2   1   21.53    2.74
  -2   2   1   32.89    3.07
   4   0  -1   11.12    2.90
  -4   0   1    6.02    2.30
  -4   0   1    9.55    2.66
   4   0  -1    8.05    6.07
  -4   0   1    4.52    6.57
   3   1   1   66.67    4.41
  -3   1  -1   76.61    4.65
   3   1   1   68.47    3.15
   3  -1   1   71.50    4.20
   3  -1   1   83.07    4.68
   3  -1   1   -3.20    1.93
  -3  -1  -1   70.44    3.24
  -3   1  -1   65.44    4.31
   3   1   1   74.54    4.49
  -3  -1  -1   72.61    4.47
   3  -1   1   68.81    3.97
  -3   1  -1   77.72    4.18
   3   1   1  134.06    8.03
  -3   1  -1   -3.01    1.46
  -1  -3   0   13.38    2.21
   1  -3   0    6.76    2.66
   1  -3   0    4.24    2.59
   1   3   0   10.52    2.26
  -1  -3   0    6.85    2.86
   1   3   0    4.28    2.73
   1   3   0    3.16    2.09
  -1   3   0   11.49    2.28
   1  -3   0   10.61    2.15
  -1  -3   0    4.03    1.91
  -1   3   0    7.53    3.08
  -1   3   0    7.62    2.70
  -1  -3   0    2.38    2.39
  -2  -2  -1   42.85    3.96
  -2  -2  -1   53.64    4.19
   2  -2   1   53.66    4.28
   2   2   1   59.48    5.00
  -2   2  -1   44.28    3.78
   2   2   1   47.86    3.81
  -2   2  -1   42.53    3.82
   2  -2   1   36.62    3.43
  -2  -2  -1   46.96    2.93
   2  -2   1   42.89    2.71
  -4  -2   0 2866.53   22.31
   4   2   0 2914.87   29.54
   4   2   0 2861.22   21.81
   4  -2   0 4129.83   31.01
  -4   2   0 2798.63   23.41
   4  -2   0 2860.32   23.25
  -4   2   0 2787.48   23.39
  -4   2   0 2798.15   17.12
  -4  -2   0 2782.41   20.12
  -4  -2   0 4146.08   36.78
   5   1   0   25.43    3.63
   5  -1   0   29.10    3.35
  -5   1   0   27.77    3.45
  -5   1   0   26.06    3.75
  -5  -1   0   28.68    2.61
   5  -1   0   36.47    4.59
   5   1   0   17.99    3.00
   5  -1   0    9.45    2.71
  -5  -1   0   26.46    3.81
  -5  -1   0   22.50    3.52
  -4   0  -1    3.39    2.64
   4   0   1    7.25    2.21
   4   0   1    2.13    2.43
  -4   0  -1    8.19    3.04
   4   0   1   11.83    3.56
  -4   0  -1   10.84    2.49
   4   2  -1  492.92    9.01
  -4   2   1  480.39    9.79
   4   2  -1  475.59    9.76
  -4   2   1  496.75    7.05
   4  -2  -1  487.90   10.19
   4   2  -1  498.62    8.15
  -4  -2   1  462.64    8.63
   4   2  -1  591.24   11.42
  -4  -2   1  504.69    8.20
  -4  -2   1  525.13   11.91
  -4   2   1  465.97    9.16
   4  -2  -1  488.22    6.97
  -4  -2   1   60.00    5.41
  -4   2   1  361.61    9.56
   4  -2  -1  343.23    9.17
   1  -3  -1 2259.47   20.31
   1  -3  -1 2375.64   20.94
  -1   3   1 2491.13   20.82
  -1  -3   1 2370.41   19.35
   1   3  -1 2363.27   20.57
   1  -3  -1 2387.17   21.30
  -1   3   1 2434.33   21.18
  -1  -3   1 2295.72   21.75
  -1  -3   1 2287.47   20.68
  -1   3   1 2454.03   21.12
   1   3  -1 2484.06   22.79
   5   1  -1   13.31    2.16
   5   1  -1    6.88    4.33
  -5   1   1    9.89    2.66
   5  -1  -1    4.74    5.97
  -5  -1   1   13.39    1.99
  -5  -1   1   12.32    2.67
   5   1  -1   10.96    2.45
  -5   1   1   15.13    3.43
  -5   1   1   11.22    7.25
   5  -1  -1    1.24    1.94
  -5  -1   1    2.56    4.48
   5  -1  -1    7.95    3.07
   5   1  -1   -1.50    1.81
   5   1  -1    5.53    4.28
  -3   3   0    6.94    2.34
   3  -3   0    8.58    2.85
  -3   3   0   18.86    3.43
   3  -3   0   17.47    5.44
   3  -3   0   10.44    2.35
   3  -3   0   15.16    3.52
   3   3   0    8.54    3.26
   3   3   0   17.47    2.98
  -3  -3   0    6.50    2.39
  -3  -3   0   16.35    3.87
   3   3   0   12.90    2.61
  -3  -3   0    6.83    2.57
  -3   3   0    9.41    3.11
   0   0  -2 7102.36   39.39
   0   0   2 6364.95   33.31
   0   0   2 6691.70   40.50
   0   0  -2 6662.20   40.18
   0   0   2 6904.97   39.11
   2   0  -2 6266.79   37.00
  -2   0   2 6325.44   34.08
   1   3   1 9999.00   44.23
   1  -3   1 9533.25   42.85
   1   3   1 8965.49   43.51
  -1   3  -1 8518.61   39.27
  -1  -3  -1 9221.15   34.90
   1   3   1 9494.95   41.76
   1  -3   1 9229.65   44.28
  -1   3  -1 9365.88   43.04
  -1  -3  -1 9517.40   42.13
   1   3   1 8131.18   32.77
  -1   3  -1 9099.32   43.30
   1  -3   1 9122.96   41.28
  -1  -3  -1 9588.97   44.06
   1   1  -2   46.04    4.14
  -1   1   2   44.66    4.49
   1   1  -2   43.06    3.24
   1   1  -2   36.96    4.15
   1  -1  -2   44.34    4.39
   1  -1  -2   32.57    3.77
  -1   1   2   28.47    3.63
   1  -1  -2   22.27    3.70
  -1  -1   2   38.04    3.14
  -1   1   2   48.70    4.27
  -1  -1   2   40.24    4.35
   1   1  -2   34.33    4.22
   3  -3  -1 4759.26   27.30
   3  -3  -1 4712.72   29.91
   3   3  -1 4626.83   31.19
   3   3  -1 4791.16   31.25
   3   3  -1 4434.50   23.98
   3  -3  -1 4787.88   31.13
  -3  -3   1 4521.65   24.42
  -3   3   1 4712.80   30.31
   3  -3  -1 5081.50   34.52
  -3  -3   1 4602.45   30.91
  -3   3   1 4480.29   29.65
  -3  -3   1 4993.31   33.35
   3   3  -1 4058.59   20.95
  -3   3   1 4700.06   27.16
  -3   3   1 4869.27   34.08
   6   0   0 6691.67   32.46
  -6   0   0 7913.07   47.54
   6   0   0 7548.32   43.71
  -6   0   0 6621.43   33.14
   6   0   0 6586.12   26.11
   6   0   0 6384.97   39.05
  -6   0   0 6574.12   39.25
  -1   1  -2 4951.10   27.60
  -1   1  -2 4735.25   31.70
   1  -1   2 5015.73   32.39
   1   1   2 4678.16   35.53
  -1   1  -2 4329.43   24.82
   1   1   2 4966.95   32.13
   1  -1   2 4714.98   28.14
   1  -1   2 4721.33   35.22
  -1  -1  -2 4867.64   32.28
   1   1   2 4714.42   24.54
  -1   1  -2 4642.26   34.63
   1  -1   2 4662.94   24.51
  -1  -1  -2 4732.96   31.86
  -1  -1  -2 4887.51   36.12
   1   1   2 4884.30   32.72
   3   1  -2 4681.37   31.27
  -3  -1   2 4732.11   33.76
   3   1  -2 3963.28   25.50
   3  -1  -2 4370.68   31.03
  -3  -1   2 4790.79   31.43
   3   1  -2 4117.38   30.69
  -3   1   2 4725.10   33.85
   3  -1  -2 4616.04   32.86
  -3   1   2 4832.04   32.59
  -3  -1   2 4002.16   27.86
  -3   1   2 4707.18   30.27
   3  -1  -2 4659.55   30.52
   4   2   1  843.06   13.86
   4  -2   1  946.15   13.04
  -4   2  -1  889.06   14.26
   4   2   1  865.60   14.40
  -4  -2  -1 1519.96   25.69
   4  -2   1  864.29   13.59
  -4  -2  -1  858.81   13.63
   4  -2   1  907.15   13.61
   4  -2   1  862.39   14.31
  -4   2  -1 1030.92   14.00
   4   2   1 1562.70   24.34
  -4   2  -1  859.83   13.70
  -4   2  -1  884.33   13.38
  -4  -2  -1  857.85   14.43
  -6   0   1   11.73    3.23
  -6   0   1    0.74    6.37
   6   0  -1   10.65    2.90
   6   0  -1    7.52    4.17
   6   0  -1   15.04    3.26
  -6   0   1   13.74    3.31
   0   4   0 5198.97   25.42
   0  -4   0 5436.25   31.07
   0  -4   0 4933.78   34.61
   0  -4   0 5221.50   33.91
   0  -4   0 5168.25   25.07
   0   4   0 5309.14   33.90
   0   4   0 5211.72   34.67
   0   4   0 5453.83   30.41
  -2   0  -2  226.17    6.23
  -2   0  -2  214.12    7.55
   2   0   2  236.01    6.48
   2   0   2  212.14    7.22
   2   0   2  242.08    7.60
  -2   0  -2  233.14    8.67
  -2   0  -2  208.13    7.01
   2   0   2  224.76    8.73
   4   0  -2  221.29    7.39
   4   0  -2  253.33    8.36
   4   0  -2  241.07    6.99
  -4   0   2  214.52    7.68
  -4   0   2  238.56    7.02
  -4   0   2  249.33    8.45
  -5   1  -1  407.71    9.43
   5   1   1  397.83    9.77
   5   1   1  369.16    6.83
   5  -1   1  397.03    9.27
   5  -1   1  402.58   10.39
  -5   1  -1  432.10   10.22
   5  -1   1  414.44    9.58
  -5  -1  -1  409.36   10.20
  -5  -1  -1  390.43    9.39
   5  -1   1  382.74    8.90
  -5  -1  -1  412.82    7.00
   5   1   1  366.61   10.03
  -5   1  -1  409.61   10.40
   5   1   1  383.24    9.63
  -5   1  -1  376.56    8.95
  -5  -1  -1  379.86   10.05
   0  -2  -2   78.78    4.55
   0   2   2   41.43    4.47
   0  -2   2   53.48    3.64
   0   2   2   52.75    4.56
   0  -2   2   52.13    3.18
   0   2   2   56.77    5.41
   0  -2  -2   50.83    4.75
   0  -2   2   50.61    5.38
   0  -2   2   53.47    4.50
   0   2   2   58.86    3.85
   0   2  -2   48.31    3.56
   0  -2  -2   58.75    5.00
   0  -2  -2   50.51    4.33
   0   2  -2   49.35    4.79
   0   2  -2   67.23    3.31
   0   2  -2   49.69    4.51
  -2   2   2   32.36    2.82
   2  -2  -2   34.50    4.32
   2   2  -2   41.32    4.34
   2   2  -2   42.69    4.63
  -2   2   2   33.94    4.26
  -2   2   2   20.53    4.09
   2   2  -2   28.56    2.64
  -2  -2   2   41.90    4.59
   2  -2  -2   33.14    4.30
  -2  -2   2   28.48    2.74
  -2   2   2   49.70    4.74
   2   2  -2   32.22    4.69
  -2  -2   2   37.93    3.18
   2   2  -2   32.13    2.75
   2  -2  -2   37.70    3.06
   2  -2  -2   52.38    4.70
  -3   3  -1   26.14    3.69
  -3   3  -1   17.50    3.72
   3   3   1   13.75    3.26
   3  -3   1   16.66    3.78
  -3   3  -1   13.97    3.77
   3  -3   1   14.76    3.54
   3   3   1   14.52    4.03
  -3  -3  -1   16.06    5.03
   3  -3   1   13.89    3.23
  -3   3  -1   15.18    3.32
  -3  -3  -1   13.28    3.29
   3   3   1   16.49    3.76
  -3  -3  -1   16.59    3.64
   3  -3   1   13.27    2.79
   2   4   0 1134.42   13.18
  -2   4   0 1071.43   15.89
   2   4   0 1084.08   16.22
  -2   4   0 1054.82   12.64
   2   4   0  790.40   14.16
   2  -4   0 1116.45   17.02
  -2   4   0 1098.60   16.08
  -2  -4   0 1161.95   13.36
  -2   4   0 1126.52   15.44
  -2  -4   0 1063.33   16.30
   2  -4   0 1081.58   12.73
  -2   4   0 1201.42   17.25
  -2  -4   0 1150.46   11.80
  -2  -4   0  851.66   15.49
   2  -4   0 1095.61   15.97
   2   4   0 1188.19   11.95
  -6  -2   0  218.18    9.11
   6  -2   0  268.29    8.53
  -6   2   0  262.03    8.77
   6  -2   0  256.95    8.79
  -6  -2   0  251.99    6.93
   6  -2   0  420.09   13.51
  -6   2   0  266.82    8.87
  -6   2   0  255.37    5.78
   6   2   0  265.44    6.96
   6  -2   0  263.79    5.76
  -6  -2   0  404.95   15.70
   6   2   0  265.35    8.37
  -6   2   0  353.81   12.22
   6   2   0  351.78   14.50
   0   4   1 3966.78   29.17
   0  -4   1 3466.02   30.36
   0  -4  -1 3939.20   27.66
   0   4   1 3790.30   27.17
   0  -4  -1 3877.56   28.52
   0  -4  -1 4076.91   31.37
   0   4   1 3765.96   30.66
   0   4  -1 3859.17   30.60
   0   4  -1 3633.63   30.74
   0  -4   1 3870.47   27.89
   0  -4  -1 3975.09   31.38
   0  -4   1 3850.79   30.83
   0   4   1 3935.25   30.63
   0   4  -1 3833.36   27.60
   5  -3   0   12.56    4.19
  -5   3   0    4.31    2.36
  -5  -3   0    5.57    2.99
  -5   3   0    9.16    5.92
  -5   3   0    6.97    3.81
  -5  -3   0    7.19    5.94
  -5   3   0    6.81    3.87
   5  -3   0    5.04    3.23
   5  -3   0   17.59    5.50
   5   3   0   13.14    5.29
   5   3   0    5.77    3.13
   5  -3   0    3.07    2.37
   5   3   0    4.37    3.03
  -5  -3   0    4.42    3.20
   6   2  -1  436.89   12.06
  -6   2   1  600.01   12.04
  -6  -2   1  776.37   19.05
  -6  -2   1  605.54    9.67
  -6  -2   1  611.62   15.86
   6   2  -1  618.95   10.28
  -6   2   1  591.12   13.32
   6  -2  -1  599.85   13.01
   6   2  -1  563.29    9.36
   6  -2  -1  605.94   12.02
   6   2  -1  471.42   15.08
   6   2  -1  570.23    9.49
  -3   1  -2  108.68    6.06
  -3  -1  -2  100.29    6.16
  -3   1  -2  125.99    5.99
  -3   1  -2  109.03    5.62
   3  -1   2  111.50    6.15
   3  -1   2  100.35    5.55
   3   1   2  115.99    6.09
  -3  -1  -2  109.74    5.38
  -3  -1  -2  107.80    5.76
   3  -1   2  112.81    5.76
  -3  -1  -2   99.42    6.60
  -3   1  -2  113.39    6.57
   3   1   2  107.37    5.54
   3  -1   2  100.97    6.68
   3   1   2  107.04    7.19
   2  -4  -1  270.44    8.11
  -2  -4   1  223.95    8.82
  -2  -4   1  255.19    7.17
   2  -4  -1  276.01    8.75
  -2   4   1  276.69    9.12
  -2  -4   1  248.32    8.89
  -2   4   1  276.10    8.42
   2  -4  -1  260.60    8.49
  -2   4   1  289.42    8.87
  -2   4   1  255.95    8.08
   2   4  -1  267.41    7.01
   2   4  -1  278.71    9.10
   2   4  -1  249.26    8.28
   2  -4  -1  263.59    8.10
  -5   1   2  123.45    4.65
   5   1  -2   74.73    9.25
   5   1  -2  127.48    5.93
  -5   1   2  120.72    6.91
   5  -1  -2  130.30    4.57
  -5   1   2  127.55    5.11
   5   1  -2  110.28    5.07
  -5   1   2  120.11    6.41
  -5  -1   2  125.47    5.41
  -5  -1   2  110.95    6.17
   5  -1  -2  119.43    6.51
   5  -1  -2  124.02    5.29
   5   1  -2  128.21    6.54
   5  -1  -2  127.60    6.77
   5   1  -2  121.91    4.72
   5   1  -2   82.75    6.12
   2  -2   2 5626.25   40.70
  -2   2  -2 6097.43   38.94
   2   2   2 6505.28   36.18
   2  -2   2 6127.38   30.69
  -2   2  -2 6025.24   30.13
   2  -2   2 6269.52   40.16
  -2  -2  -2 5913.52   34.23
   2  -2   2 6076.05   34.32
  -2   2  -2 5810.20   34.49
   2   2   2 6279.38   40.43
  -2   2  -2 6092.56   41.36
  -2  -2  -2 6101.35   40.06
   2   2   2 6082.44   43.00
  -2  -2  -2 6141.16   42.04
  -4  -2   2 5379.63   33.56
  -4   2   2 5517.82   28.01
   4   2  -2 6020.18   38.65
  -4   2   2 6134.84   42.07
  -4   2   2 6345.78   35.05
   4  -2  -2 5919.58   28.93
   4  -2  -2 6250.03   41.01
   4  -2  -2 6312.84   34.51
   4   2  -2 5864.19   31.83
   4   2  -2 6601.63   38.14
  -4  -2   2 6370.16   37.50
   4   2  -2 6317.05   32.18
  -4  -2   2 5367.41   36.36
   4  -2  -2 6310.66   41.89
  -4   2   2 6114.90   39.28
   6   0   1    8.29    2.87
   6   0   1   10.38    4.21
  -6   0  -1   11.38    3.57
  -6   0  -1    4.11    3.41
   6   0   1    8.18    3.34
   6   0   1    8.68    3.62
  -6   0  -1    6.84    2.80
  -6   0  -1   11.22    3.94
   5  -3  -1 1593.69   19.45
  -5  -3   1 1674.72   24.78
   5  -3  -1 1525.99   14.32
  -5   3   1 1560.92   14.62
  -5  -3   1 1582.83   19.41
   5   3  -1 1614.90   18.88
   5   3  -1 1459.53   17.82
   5   3  -1 1719.82   22.73
  -5   3   1 1647.81   22.31
   5   3  -1 1607.29   15.31
   5  -3  -1 1439.79   19.30
   5   3  -1 1531.12   17.58
   5  -3  -1 1583.24   21.30
  -5   3   1 1574.55   19.48
   7   1   0   19.76    4.45
  -7   1   0   30.05    6.33
  -7  -1   0   16.71    5.41
   7   1   0   27.04    2.97
   7  -1   0   21.66    3.73
  -7  -1   0   20.03    4.30
   7   1   0   23.51    3.04
   7  -1   0   25.97    4.87
  -7   1   0   24.55    4.66
  -7  -1   0   21.41    2.88
  -7  -1   0   21.40    3.05
  -7   1   0   21.01    2.64
  -7   1   0   22.69    4.13
   7  -1   0   25.64    2.56
   7  -1   0   25.85    4.89
   7   1   0   22.04    4.42
  -1   3   2   20.07    4.70
   1  -3  -2   20.09    3.41
  -1  -3   2   15.84    4.31
  -1   3   2   15.35    3.90
  -1  -3   2   19.67    3.67
   1  -3  -2   18.54    3.96
   1   3  -2   14.48    2.93
   1   3  -2   21.37    4.10
  -1  -3   2   21.89    3.73
  -1   3   2   19.59    3.41
   1  -3  -2   16.25    4.05
  -1   3   2   15.42    4.02
   1  -3  -2   11.75    3.67
   1   3  -2   11.49    3.91
   7  -1  -1  701.66   13.68
  -7  -1   1  669.62   11.83
  -7  -1   1  474.56   13.72
   7   1  -1  452.29   13.56
   7  -1  -1  787.85   20.10
   7   1  -1  669.95    8.24
   7   1  -1  634.03   13.04
   7   1  -1  628.68   11.23
  -7   1   1  672.84   13.54
  -7   1   1  691.28   13.25
  -7  -1   1  658.40   13.05
   7   1  -1  678.59    8.70
   7  -1  -1  653.57   13.04
  -2  -4  -1  948.03   15.05
  -2  -4  -1 1086.08   17.95
  -2  -4  -1  953.34   16.20
   2  -4   1  921.87   16.20
   2   4   1 1021.91   16.96
   2  -4   1 1010.43   15.84
   2   4   1  977.55   16.84
  -2   4  -1  908.10   15.36
   2  -4   1 1062.12   12.71
   2   4   1 1009.82   15.23
  -2   4  -1  982.33   16.07
  -2   4  -1  966.04   16.40
  -2  -4  -1  904.05   11.74
   2  -4   1  909.42   16.12
   2   4   1  950.86   11.73
   4   4   0  124.47    5.68
  -4  -4   0  122.33    6.17
   4  -4   0  122.23    6.70
  -4   4   0  110.10    7.01
   4  -4   0  116.92    6.80
   4  -4   0  111.70    5.42
  -4   4   0  112.31    5.59
  -4   4   0  118.43    5.94
  -4   4   0  118.55    6.85
   4   4   0  117.63    6.46
  -4  -4   0  115.28    5.70
  -4  -4   0  102.11    8.02
   4   4   0  128.82    7.54
  -4   0  -2 3360.11   31.56
   4   0   2 3165.76   26.57
   4   0   2 3265.42   28.13
  -4   0  -2 3344.06   27.64
   4   0   2 3302.70   28.55
  -4   0  -2 3255.63   29.06
  -4   0  -2 3330.95   27.03
  -6   0   2 3415.91   22.38
  -6   0   2 3373.18   23.39
   6   0  -2 3186.19   28.92
   6   0  -2 3440.09   23.66
   6   0  -2 3251.63   22.44
  -6   0   2 3440.41   31.14
   6   0  -2 3400.60   30.88
   1  -3   2  104.46    6.88
   1   3   2  120.40    7.40
   1  -3   2  107.23    5.98
  -1   3  -2  114.98    3.95
  -1   3  -2   99.37    5.55
   1   3   2  119.12    5.82
  -1  -3  -2  113.86    6.68
  -1  -3  -2  148.01    7.14
   1   3   2  127.55    6.36
  -1  -3  -2  113.03    5.82
   1   3   2  118.14    6.68
   1  -3   2  104.92    3.82
   1  -3   2  107.56    6.39
  -1   3  -2  109.43    6.36
  -1  -3  -2  105.19    6.87
  -1   3  -2  114.46    6.79
  -3   3   2   93.65    5.01
  -3  -3   2   84.79    6.26
   3   3  -2  107.79    5.79
  -3   3   2   97.45    6.39
   3   3  -2  108.92    6.88
   3  -3  -2   95.44    5.17
   3   3  -2  101.49    6.27
   3   3  -2   85.63    4.90
   3  -3  -2  100.52    5.69
  -3   3   2  114.61    6.24
   3  -3  -2   99.38    6.51
  -3   3   2  104.79    6.98
   3  -3  -2   91.46    6.45
  -3  -3   2   87.81    5.37
   3   3  -2   80.61    3.80
  -4   4   1 2223.09   24.29
   4   4  -1 2268.40   24.45
  -4  -4   1 2302.14   18.41
   4  -4  -1 2441.27   26.76
  -4  -4   1 2373.42   27.28
  -4  -4   1 2121.48   18.83
  -4   4   1 2309.02   23.84
   4  -4  -1 2316.63   21.38
   4  -4  -1 2321.11   24.69
   4  -4  -1 2173.71   23.43
  -4   4   1 2191.77   21.26
  -4   4   1 2170.18   26.63
   4   4  -1 2318.51   25.67
   4   4  -1 2348.21   25.65
   4   4  -1 2167.09   17.76
   4   4  -1 2142.37   17.51
  -6  -2  -1  110.17    3.69
   6  -2   1  100.84    6.03
  -6   2  -1  124.77    7.40
  -6   2  -1  101.12    6.66
   6  -2   1   99.63    6.96
   6   2   1   88.13    3.55
   6   2   1   92.99    6.06
   6   2   1   99.36    6.36
  -6  -2  -1   93.44    5.62
  -6   2  -1   97.67    6.04
   6   2   1   96.47    6.68
  -6   2  -1  101.87    5.71
   6  -2   1   98.43    5.66
  -6  -2  -1  112.74    6.82
   6  -2   1  103.32    6.09
   5  -3   1 1021.83   15.82
   5  -3   1 1017.32   17.75
   5  -3   1  970.73   16.67
  -5   3  -1 1363.26   20.03
  -5   3  -1  974.26   17.26
  -5   3  -1  980.11   16.74
   5   3   1  938.41   16.61
   5   3   1 1001.86   16.64
  -5  -3  -1 1678.29   30.00
  -5   3  -1 1043.27   15.84
  -5  -3  -1 1014.64   16.59
  -5  -3  -1 1060.02   17.53
   5  -3   1 1103.41   15.89
   5   3   1 1580.45   26.14
  -1  -5   0    0.61    2.57
   1  -5   0    2.29    3.25
   1  -5   0    3.40    4.10
  -1   5   0   -1.20    3.35
   1   5   0    3.47    3.80
  -1   5   0    0.00    3.62
   1   5   0    0.64    2.44
   1   5   0    1.42    2.76
  -1  -5   0    0.50    3.60
  -1  -5   0    0.66    4.20
  -1   5   0    1.09    3.61
   1  -5   0   -1.83    2.73
  -1  -5   0    0.55    2.66
  -1   5   0    1.50    2.49
   1  -5   0    0.91    3.14
   1   5   0    3.83    3.96
  -8   0   1    8.19    3.71
   8   0  -1    3.39    6.55
   8   0  -1   11.32    4.31
   8   0  -1    7.13    3.44
  -8   0   1    8.53    3.85
  -8   0   1   12.64    6.65
  -8   0   0 4598.02   23.89
  -8   0   0 4542.04   31.77
   8   0   0 5642.68   44.28
   8   0   0 4602.67   25.37
  -8   0   0 4873.85   38.97
   8   0   0 4821.67   31.74
   8   0   0 4610.65   39.02
  -8   0   0 5675.88   48.00
   4  -2   2   19.52    3.41
  -4  -2  -2   19.78    3.35
  -4   2  -2   19.40    3.81
   4  -2   2   24.97    4.33
  -4  -2  -2   22.64    5.21
   4   2   2   19.88    5.00
  -4   2  -2   20.98    4.29
   4  -2   2   22.71    4.63
  -4   2  -2   18.61    4.76
   4   2   2   20.13    4.24
   4   2   2   19.92    4.25
  -4  -2  -2   19.13    3.10
  -4  -2  -2   24.73    4.84
   4  -2   2   16.55    4.75
   4   2   2   39.24    7.55
  -4   2  -2   16.98    4.15
   6  -2  -2   24.25    4.98
  -6   2   2   21.68    3.61
  -6   2   2   24.21    5.30
   6  -2  -2   24.77    4.77
  -6   2   2   26.15    3.49
  -6   2   2   21.88    4.53
   6  -2  -2   26.05    3.24
   6   2  -2   21.01    3.53
   6  -2  -2   20.80    3.88
  -6  -2   2   21.68    3.69
  -6  -2   2   21.48    7.44
   6   2  -2    8.82    4.80
  -6  -2   2   19.83    4.13
   6   2  -2   17.28    3.73
  -6  -2   2    9.84    5.93
   6   2  -2   19.23    4.56
   7  -1   1  121.10    6.31
   7   1   1  121.37    7.59
  -7  -1  -1  117.07    6.04
  -7  -1  -1  106.71    4.89
   7  -1   1  118.74    6.13
  -7  -1  -1  108.77    7.16
  -7   1  -1  121.03    7.39
   7   1   1  117.04    6.67
  -7   1  -1  111.07    6.36
   7  -1   1  126.83    7.95
   7   1   1  117.81    6.67
   7   1   1  113.21    4.69
  -7   1  -1  126.57    6.20
  -7  -1  -1  120.89    7.32
   7  -1   1  131.69    6.87
  -7   1  -1  148.16    7.97
   4  -4   1 1716.14   22.69
   4  -4   1 1942.87   20.43
   4   4   1 1656.57   22.66
  -4  -4  -1 1733.59   22.41
  -4   4  -1 1644.01   22.68
  -4   4  -1 1754.61   23.59
  -4  -4  -1 1734.85   22.54
   4  -4   1 1760.58   21.80
   4  -4   1 1755.61   23.29
   4   4   1 1711.89   21.37
  -4   4  -1 1793.57   22.15
   4   4   1 1961.67   26.22
  -3  -3  -2 3168.87   31.37
   3  -3   2 2936.33   28.88
   3  -3   2 3246.02   30.36
   3   3   2 3359.35   25.88
  -3  -3  -2 2967.90   23.98
   3   3   2 3376.49   31.84
   3  -3   2 3019.20   22.56
  -3   3  -2 3039.14   22.16
  -3  -3  -2 3123.42   31.90
   3   3   2 3017.35   32.53
   3  -3   2 2917.02   30.83
  -3   3  -2 3099.41   28.77
  -3   3  -2 3104.36   31.33
  -3   3  -2 3037.59   29.29
  -2   0   3   14.38    4.52
  -2   0   3   16.59    3.98
   2   0  -3   16.63    4.24
   2   0  -3   16.30    4.58
  -2   0   3   23.16    5.06
   2   0  -3   21.25    4.86
   5   3  -2 3093.79   28.31
   5  -3  -2 3086.95   31.86
  -5   3   2 3141.05   33.11
   5  -3  -2 3140.17   24.78
  -5  -3   2 2834.78   30.17
  -5   3   2 3293.00   31.70
  -5   3   2 2938.07   25.09
  -5   3   2 3087.97   25.22
   5  -3  -2 3080.27   26.02
   5  -3  -2 3087.47   31.34
   5   3  -2 2802.28   27.92
  -5  -3   2 3099.80   29.14
   5   3  -2 2858.84   27.13
   5  -1   2   54.60    6.06
   5   1   2   44.09    6.06
  -5  -1  -2   48.98    4.29
   5   1   2   36.86    5.06
   5  -1   2   46.00    4.74
   5   1   2   40.94    4.17
  -5   1  -2   49.52    5.14
   5  -1   2   49.36    5.53
  -5  -1  -2   49.28    5.47
   5   1   2   42.32    4.97
  -5   1  -2   39.43    5.12
  -5  -1  -2   47.61    5.23
  -5   1  -2   51.11    5.30
   5  -1   2   52.52    5.04
  -5   1  -2   49.28    4.89
  -5  -1  -2   41.80    5.64
   1  -5  -1  144.78    6.97
  -1   5   1  166.45    8.20
   1  -5  -1  148.45    7.81
   1   5  -1  166.34    8.11
  -1   5   1  176.17    7.96
  -1   5   1  134.47    6.93
  -1  -5   1  180.88    6.89
   1  -5  -1  180.90    7.53
  -1   5   1  154.51    7.41
   1   5  -1  167.36    6.70
  -1  -5   1  175.25    8.52
  -1  -5   1  146.30    8.30
   1   5  -1  137.19    8.16
   1  -5  -1  162.24    7.47
  -7   1   2   44.64    4.61
   7  -1  -2   53.21    6.19
   7  -1  -2   43.65    3.18
   7   1  -2   12.31    7.36
  -7  -1   2   45.62    5.25
   7  -1  -2   30.40   10.64
  -7  -1   2   18.14    8.89
   7  -1  -2   43.38    5.44
   7   1  -2   48.60    5.18
   7   1  -2    5.52    5.18
  -7  -1   2   44.63    3.69
   7   1  -2   48.53    3.90
  -7   1   2   50.50    3.48
   7   1  -2   44.74    4.13
  -7   1   2   46.17    5.96
   7  -1  -2   42.93    4.22
   3  -5   0    4.66    4.44
   3   5   0   -1.54    3.65
   3   5   0    0.33    2.69
  -3  -5   0    3.13    5.15
  -3   5   0    3.44    3.43
   3  -5   0    1.60    2.90
  -3  -5   0    3.54    3.60
   3  -5   0    6.08    3.93
   3   5   0    2.71    2.27
  -3   5   0    4.83    4.25
  -3  -5   0    5.03    3.37
  -3  -5   0    0.61    2.09
   3   5   0   -1.84    3.95
  -3   5   0    4.16    2.74
  -3   5   0    0.14    3.32
  -3   5   0   -1.50    4.12
   0   0  -3   35.76    2.80
   0   0  -3   32.43    4.39
   0   0   3   32.08    4.44
   0   0   3   41.93    2.98
   0   0   3   41.47    6.34
   0   0  -3   32.18    5.33
   0   0  -3   36.55    5.18
   0   4   2 8286.43   45.59
   0  -4  -2 8208.14   45.56
   0  -4   2 9203.72   51.31
   0  -4   2 8341.75   52.12
   0  -4  -2 9249.77   49.52
   0   4  -2 8621.94   46.84
   0  -4   2 8119.03   45.88
   0   4   2 8725.60   51.32
   0   4  -2 8116.74   51.69
   0   4  -2 8837.35   49.18
   0  -4  -2 8686.67   51.11
   0  -4  -2 8592.83   50.04
   0   4   2 8146.98   51.40
   0   4   2 8883.77   46.53
   2   4  -2 8416.42   51.63
   2   4  -2 8064.96   43.78
   2  -4  -2 8065.26   43.48
   2   4  -2 8222.43   46.07
   2  -4  -2 8463.29   48.44
  -2  -4   2 8618.65   46.96
  -2   4   2 8122.21   48.62
   2  -4  -2 8040.70   48.99
  -2   4   2 7982.87   49.14
  -2  -4   2 7606.93   43.77
  -2  -4   2 8413.17   51.62
   2  -4  -2 8346.63   49.72
  -2   4   2 8796.06   51.05
  -2   4   2 8689.85   44.94
   1   1  -3   23.62    4.88
   1   1  -3   28.11    2.56
  -1   1   3   32.97    5.21
  -1   1   3   36.79    6.11
   1  -1  -3   33.34    4.85
   1  -1  -3   28.13    5.37
  -1   1   3   41.92    5.13
   1   1  -3   33.98    5.30
  -1  -1   3   31.44    2.36
   1   1  -3   33.79    4.20
   1   1  -3   23.88    4.80
  -1  -1   3   41.74    6.10
  -1  -1   3   28.99    4.26
   1  -1  -3   25.34    5.00
  -1   5  -1  212.50    8.32
   1   5   1  232.72    8.19
  -1   5  -1  215.53    9.20
   1   5   1  222.77    9.11
   1   5   1  232.56    9.24
  -1  -5  -1  239.47    8.48
   1  -5   1  237.71    8.50
  -1  -5  -1  244.17    9.77
  -1   5  -1  229.72    9.28
  -1  -5  -1  229.67    8.95
   1  -5   1  240.44    9.67
  -1  -5  -1  233.61    7.43
   1  -5   1  208.26    9.24
   1   5   1  231.83    7.78
   7   3   0   33.58    5.06
   7   3   0   31.67    4.14
  -7  -3   0   25.32    4.73
   7  -3   0   30.29    3.35
   7  -3   0   31.82    5.41
   7   3   0   36.46    7.90
  -7   3   0   25.35    4.60
  -7   3   0   28.53    5.24
  -7   3   0   49.73    8.44
  -7  -3   0   27.27    3.92
  -7   3   0   29.03    3.34
   7  -3   0   25.58    4.53
  -7  -3   0   27.72    9.04
   7  -3   0   50.80    7.24
  -7   3   1  155.41    4.68
  -7   3   1  152.87    8.43
   7   3  -1  140.75    7.13
  -7  -3   1  161.85    5.54
  -7  -3   1   76.84    7.46
   7  -3  -1  202.12   16.18
   7   3  -1  137.63    6.06
   7  -3  -1  154.85    8.29
   7  -3  -1  151.90    8.00
   7   3  -1  189.71   11.00
   7   3  -1  155.03    5.37
  -7  -3   1  195.18   13.01
  -7   3   1  133.61    7.24
   3   1  -3  114.45    5.99
   3  -1  -3  129.48    7.55
   3   1  -3  115.79    7.32
  -3   1   3  139.35    7.95
   3  -1  -3  113.88    7.54
  -3  -1   3  142.26    6.51
  -3   1   3  115.51    6.94
  -3  -1   3  115.46    7.76
   3  -1  -3   90.57    6.57
  -3   1   3  128.04    7.75
  -3  -1   3  120.64    8.13
   3   1  -3  118.34    7.90
  -8  -2   1  170.84    5.87
   8   2  -1  172.80    6.18
   8  -2  -1  190.97    8.39
  -8   2   1  187.01    9.17
  -8  -2   1  177.30    6.34
  -8   2   1  275.84   17.73
   8  -2  -1  300.00   14.64
  -8  -2   1  209.73   11.75
   8  -2  -1  178.56    8.45
   8   2  -1  130.83   10.80
   8   2  -1  191.20    5.88
  -8   2   1  188.90    8.31
   8   2  -1  167.14    8.20
   8   2  -1  123.92    9.01
   8   2   0  590.22   21.73
  -8  -2   0  486.70    8.48
  -8   2   0  492.03   13.35
  -8   2   0  716.08   19.15
   8   2   0  537.12    8.31
  -8  -2   0  442.39   14.63
   8  -2   0  505.84   12.80
   8   2   0  459.72   13.23
  -8   2   0  469.71    8.42
   8  -2   0  482.28    8.24
  -8   2   0  488.96   13.46
   8   2   0  475.02   13.48
   8  -2   0  711.23   17.89
   8  -2   0  475.91   13.66
  -8  -2   0  489.67   10.18
   8   2   0  475.76   10.17
  -4   0   3   37.81    6.11
   4   0  -3   42.43    5.66
   4   0  -3   36.98    5.13
   4   0  -3   43.36    4.89
  -4   0   3   51.13    5.05
  -4   0   3   41.17    5.44
  -3  -5   1  555.02    8.67
   3  -5  -1  605.19   12.78
   3   5  -1  602.07   14.23
   3   5  -1  584.21   14.61
   3   5  -1  580.92   10.36
   3   5  -1  572.57    8.53
  -3   5   1  552.75   13.12
  -3   5   1  606.04   14.47
  -3   5   1  589.53   12.73
  -3  -5   1  590.17   11.03
  -3   5   1  600.90   13.97
   3  -5  -1  538.10   13.66
   3  -5  -1  597.26   14.21
   3  -5  -1  635.95   13.27
   3   5  -1  601.61   14.07
  -3  -5   1  563.73   14.85
   6   4   0 1221.31   18.69
   6  -4   0  935.45   17.77
  -6   4   0 1232.63   20.66
  -6  -4   0 1723.83   29.84
   6  -4   0 1977.09   30.83
   6   4   0 1156.16   17.53
  -6   4   0  968.34   18.39
  -6  -4   0 1204.04   18.61
   6  -4   0 1264.85   16.56
   6   4   0 1428.41   25.01
  -6  -4   0 1226.19   18.17
   6  -4   0 1198.96   20.71
  -6   4   0 1263.20   16.61
   1  -1   3  263.02    9.78
  -1  -1  -3  300.45   10.03
  -1   1  -3  277.38   11.01
   1   1   3  293.62   10.66
   1  -1   3  289.37   11.54
   1  -1   3  266.57    8.53
  -1   1  -3  248.37    9.63
  -1  -1  -3  286.78   10.49
   1   1   3  285.34   11.67
   1  -1   3  301.18    7.26
   1   1   3  288.47    9.95
   1   1   3  297.29    7.32
  -1   1  -3  282.88    8.76
  -1   1  -3  311.95    7.86
  -1  -1  -3  288.66   11.61
   6   4  -1  352.68    7.03
  -6   4   1  401.93   11.59
   6  -4  -1  355.69   11.09
   6   4  -1  389.77    8.24
  -6  -4   1  386.22   14.81
  -6   4   1  365.95    8.50
   6  -4  -1  359.18   11.15
  -6   4   1  371.42   12.45
   6   4  -1  333.36    9.44
  -6  -4   1  324.79   10.06
   6  -4  -1  363.08    8.54
   6   4  -1  331.38   12.41
   6  -4  -1  372.33   12.14
   6   4  -1  338.86   10.35
  -2  -2   3 4958.64   41.68
   2  -2  -3 4732.07   38.66
   2  -2  -3 4990.43   41.05
   2  -2  -3 5625.40   26.17
   2  -2  -3 5095.28   41.32
   2   2  -3 4783.63   42.04
  -2   2   3 4865.39   23.61
   2   2  -3 4480.36   29.70
   2   2  -3 4727.64   24.78
  -2  -2   3 5111.78   25.59
  -2   2   3 4672.51   39.16
  -2   2   3 4871.19   40.19
   2   2  -3 4888.07   41.74
  -2  -2   3 5227.00   32.51
   2   2  -3 4660.47   38.66
  -2   2   3 4681.04   40.96
   2   4   2 1552.79   18.35
   2   4   2 1582.51   23.96
  -2   4  -2 1577.37   21.91
  -2  -4  -2 1604.60   22.89
   2   4   2 1564.72   22.77
   2   4   2 1789.59   23.87
   2  -4   2 1516.53   21.39
  -2  -4  -2 1924.55   26.10
  -2   4  -2 1610.15   21.49
  -2  -4  -2 1520.27   23.18
  -2   4  -2 1510.36   13.51
   2  -4   2 1487.41   13.45
   2  -4   2 1401.16   22.67
  -2   4  -2 1470.06   22.71
  -2  -4  -2 1534.48   18.63
   2  -4   2 1600.16   22.20
   4  -4  -2 1514.63   23.12
  -4   4   2 1493.22   23.28
  -4   4   2 1509.91   19.69
   4   4  -2 1452.04   18.72
   4   4  -2 1260.95   18.23
  -4  -4   2 1510.52   22.01
  -4   4   2 1515.62   22.21
  -4   4   2 1507.97   20.02
   4  -4  -2 1557.98   19.58
  -4  -4   2 1288.50   20.95
  -4  -4   2 1396.06   18.87
   4  -4  -2 1461.48   19.66
   4  -4  -2 1528.77   22.55
   4   4  -2 1509.24   22.17
  -4  -4   2 1230.57   18.88
   6   0   2   90.70    7.12
  -6   0  -2  104.53    7.08
   6   0   2  103.95    6.02
  -6   0  -2  100.20    6.85
  -6   0  -2   98.30    7.00
   6   0   2  100.39    6.73
  -6   0  -2   94.19    5.72
   6   0   2   94.76    7.23
   8   0  -2   22.59   10.71
   8   0  -2   61.84    3.66
  -8   0   2   72.32    3.67
  -8   0   2   62.46    6.25
  -8   0   2   99.55   13.94
  -8   0   2   65.45    5.19
   8   0  -2   59.90    5.08
   8   0  -2   48.60    5.41
   8   0   1   26.82    4.87
  -8   0  -1   23.93    4.04
   8   0   1   30.68    5.59
  -8   0  -1   24.50    5.17
   8   0   1   22.72    4.44
  -8   0  -1   23.90    5.37
   8   0   1   20.17    3.63
  -8   0  -1   30.92    4.30
   0  -2  -3 1118.26   19.14
   0  -2  -3 1060.17   18.80
   0   2  -3 1211.26   21.12
   0   2   3 1214.75   20.00
   0   2  -3 1150.27   15.21
   0  -2   3 1128.51   19.52
   0   2   3 1299.55   15.10
   0  -2   3 1169.30   21.50
   0   2   3 1127.71   19.70
   0   2  -3 1143.69   14.14
   0  -2   3 1154.55   15.64
   0  -2  -3 1132.31   20.81
   0   2   3 1156.04   21.36
   0   2  -3 1138.24   19.30
   0  -2   3 1180.46   13.95
  -2   0  -3   15.22    5.02
   2   0   3   13.45    3.59
  -2   0  -3   13.86    3.09
  -2   0  -3   13.71    4.76
  -2   0  -3   15.82    4.37
  -2   0  -3   13.10    4.34
   2   0   3   13.10    5.61
   2   0   3   16.88    4.20
   3  -5   1 3204.12   32.02
   3   5   1 3206.34   32.76
   3  -5   1 3186.59   32.90
  -3   5  -1 3140.79   32.86
   3  -5   1 3289.02   31.92
   3   5   1 3033.83   21.55
  -3   5  -1 3123.91   31.67
   3   5   1 3245.61   29.93
   3  -5   1 3761.46   29.92
   3   5   1 3388.53   34.34
  -3   5  -1 3241.30   32.26
  -3  -5  -1 3666.62   37.50
  -3  -5  -1 3325.02   22.41
  -3  -5  -1 3141.72   32.81
  -3  -5  -1 3092.89   29.61
   9   1  -1  390.88    6.94
  -9   1   1  390.29   12.04
   9  -1  -1  381.35   11.37
   9  -1  -1  583.66   19.37
  -9   1   1  387.39   11.84
   9  -1  -1  372.86   12.05
  -9  -1   1  392.82    7.01
  -9  -1   1  334.91   14.33
   9   1  -1  404.84   12.13
   9   1  -1  392.56   14.72
  -9  -1   1  391.06   12.00
  -9  -1   1  399.65   10.27
   9   1  -1  386.90    9.92
  -9   1   1  541.53   22.35
   5   1  -3 1176.84   11.40
  -5   1   3 1226.93   19.00
   5   1  -3 1202.95   21.06
  -5  -1   3 1219.67   19.23
  -5   1   3 1166.23   19.59
  -5   1   3 1243.95   21.46
  -5  -1   3 1217.16   21.47
   5   1  -3 1242.60   18.39
   5  -1  -3 1212.83   21.42
   5   1  -3 1293.02   19.51
   5  -1  -3 1204.37   10.78
   5  -1  -3 1247.00   20.47
   5  -1  -3 1282.63   19.19
   5   1  -3 1257.07   12.40
  -5  -1   3 1233.56   18.67
   9   1   0    8.26    3.04
  -9   1   0    7.73    6.94
   9   1   0    6.12    4.78
   9  -1   0    4.02    4.56
   9  -1   0    8.95    3.59
   9   1   0    7.03    2.82
  -9   1   0    8.07    2.68
   9   1   0    6.20    4.59
   9  -1   0   10.43    5.76
  -9  -1   0    4.92    2.61
   9  -1   0    5.88    2.81
  -9   1   0    6.27    3.85
  -9  -1   0   11.71    4.66
  -9  -1   0    7.34    5.37
  -9  -1   0    4.03    3.16
  -9   1   0    7.28    4.45
  -4  -2   3    0.14    2.66
   4   2  -3    8.21    4.34
  -4  -2   3    5.80    4.77
   4  -2  -3    5.20    4.38
  -4   2   3    6.17    4.77
  -4   2   3    4.91    4.34
   4   2  -3    1.17    2.83
   4  -2  -3    3.48    2.25
   4   2  -3    3.69    2.14
   4  -2  -3    7.00    4.12
   4  -2  -3   -1.05    3.96
  -4  -2   3    2.08    4.05
  -4   2   3    5.46    4.31
   4   2  -3    1.21    4.42
  -4   2   3    1.75    2.23
  -4  -2   3    2.46    3.03
   7   3   1   11.89    4.40
   7  -3   1   19.20    4.16
  -7  -3  -1   21.63    8.75
  -7   3  -1   36.35    6.39
   7   3   1   16.57    8.54
  -7  -3  -1   14.29    4.65
  -7   3  -1   13.79    4.72
   7  -3   1   15.19    4.22
  -7   3  -1   13.27    4.62
   7  -3   1   18.62    4.47
   7   3   1   17.74    4.49
   7  -3   1   17.05    5.53
  -7   3  -1   19.17    4.24
  -7  -3  -1   12.00    3.81
  -5   5   0   28.61    5.41
   5   5   0   29.31    3.91
  -5   5   0   20.94    5.37
  -5   5   0   38.28    4.99
   5  -5   0   33.83    5.76
   5  -5   0   30.45    5.15
   5   5   0   26.29    4.91
   5  -5   0   28.51    4.18
  -5   5   0   27.16    4.09
  -5  -5   0   28.69    6.44
   5   5   0   32.68    6.17
  -5  -5   0   29.71    4.68
  -5  -5   0   30.41    4.76
   0  -6   0 5309.17   31.26
   0   6   0 5023.56   36.13
   0   6   0 5169.50   42.56
   0  -6   0 5044.98   36.55
   0  -6   0 5259.10   42.40
   0   6   0 5144.32   30.59
   0  -6   0 5247.02   43.39
   0   6   0 5110.75   40.94
   5   3   2   91.73    8.99
  -5  -3  -2   51.78    6.41
   5  -3   2   55.21    5.44
   5  -3   2   53.53    6.32
   5   3   2   59.25    6.71
  -5  -3  -2   85.07   10.01
   5  -3   2   45.20    4.36
  -5  -3  -2   61.32    4.44
   5   3   2   44.49    5.62
   5  -3   2   53.57    5.98
  -5  -3  -2   49.50    5.68
  -5   3  -2   51.33    5.71
  -5  -3  -2   52.78    3.74
  -5   3  -2   60.44    6.12
  -5   3  -2   46.97    5.78
  -5   3  -2   58.50    5.06
  -7   3   2   54.25    6.56
  -7   3   2   48.55    5.68
   7   3  -2   62.68    6.92
   7   3  -2   49.60    4.70
  -7   3   2   49.20    5.15
   7  -3  -2   57.39    3.88
   7   3  -2   50.32    5.92
  -7  -3   2   40.09    7.19
   7   3  -2   61.71    5.04
  -7   3   2   55.39    4.05
   7  -3  -2   52.74    6.18
  -7  -3   2   60.06    5.05
   7  -3  -2   41.16    5.04
  -7  -3   2   53.51    5.05
   7  -3  -2   53.81    6.10
  -6   0   3    0.35    2.08
   6   0  -3    2.41    3.66
  -6   0   3    1.36    3.70
  -6   0   3    0.10    3.91
   6   0  -3    2.49    3.32
   6   0  -3    4.65    4.33
  -6   0   3   -1.04    4.52
   6   0  -3   -0.34    2.10
   6  -4   1   54.32    5.35
  -6   4  -1   94.71    7.48
  -6   4  -1   56.38    5.21
   6   4   1   70.08    8.05
   6   4   1   57.05    5.87
   6  -4   1   58.79    6.46
   6  -4   1   74.02    5.68
  -6  -4  -1   60.08    5.93
  -6  -4  -1   51.28    5.26
  -6   4  -1   46.03    5.51
   6   4   1   51.67    5.38
   6  -4   1   54.25    5.87
  -6  -4  -1   88.17   10.50
  -6   4  -1   58.63    6.32
   6   2   2 1119.16   20.02
   6   2   2 1084.43   14.96
   6   2   2 1111.22   19.57
   6  -2   2 1147.84   18.21
  -6   2  -2 1024.28   19.38
  -6   2  -2 1153.10   19.10
  -6   2  -2 1143.52   18.56
  -6  -2  -2 1165.33   21.48
   6  -2   2 1113.48   19.76
  -6   2  -2 1127.48   19.86
  -6  -2  -2 1134.50   14.93
   6  -2   2 1059.14   19.58
   6  -2   2 1204.37   19.49
  -6  -2  -2 1087.37   19.72
   6   2   2 1084.99   20.89
  -5   5   1 2797.67   28.64
   5   5  -1 2925.07   32.79
  -5  -5   1 2839.78   34.71
   5  -5  -1 2686.95   30.42
  -5   5   1 2734.44   26.28
   5   5  -1 2786.28   22.97
   5  -5  -1 2815.47   26.44
  -5   5   1 2805.14   32.99
   5   5  -1 2813.03   31.84
   5   5  -1 2714.66   29.30
   5  -5  -1 2805.91   32.61
   5  -5  -1 2597.81   27.90
  -5  -5   1 2781.13   21.16
  -5   5   1 2773.44   30.84
   5   5  -1 2643.06   20.16
  -5  -5   1 2496.17   23.30
  -8  -2   2   83.34   12.31
   8  -2  -2 1118.07   20.80
   8  -2  -2 1401.35   35.10
  -8   2   2 1114.18   11.79
  -8  -2   2 1065.52   17.25
   8   2  -2  340.45   14.98
   8   2  -2 1043.32   23.01
   8  -2  -2 1146.80   11.48
   8  -2  -2 1108.11   17.91
  -8   2   2 1114.51   21.25
   8   2  -2 1061.53   17.43
  -8  -2   2 1214.19   15.89
  -8   2   2 1179.38   17.91
   8   2  -2 1098.82   15.44
   8   2  -2 1138.00   17.71
   8  -2  -2 1049.96   19.65
   8   2   1  415.39   13.20
   8  -2   1  380.89   11.44
  -8  -2  -1  406.59    8.00
   8   2   1  381.32    7.48
  -8   2  -1  482.36   14.42
   8  -2   1  381.66   10.33
  -8   2  -1  430.71   10.60
  -8  -2  -1  433.07   13.31
  -8   2  -1  382.95   11.58
  -8  -2  -1  388.76   10.76
   8  -2   1  434.18   12.86
   8   2   1  423.06   12.60
  -8   2  -1  432.89   13.62
   8  -2   1  430.13   13.28
   8   2   1  402.07   11.63
   2  -2   3  159.42    9.71
  -2   2  -3  173.88    9.29
   2   2   3  156.47    6.55
  -2   2  -3  169.34    7.12
   2   2   3  162.49    9.65
  -2   2  -3  166.53    6.89
   2   2   3  179.40    8.68
  -2   2  -3  150.83    8.12
   2  -2   3  167.58    8.36
  -2  -2  -3  168.41    9.04
   2   2   3  157.90    8.21
   2  -2   3  174.45    6.91
  -2  -2  -3  177.53    8.02
  -2  -2  -3  156.41    8.24
   2  -2   3  189.90    7.11
   1   3  -3   18.00    2.83
  -1  -3   3   20.34    3.47
   1  -3  -3   21.95    5.09
  -1   3   3   23.84    4.97
   1  -3  -3   15.82    4.27
  -1   3   3   21.22    3.27
   1  -3  -3   19.27    5.29
  -1  -3   3   22.00    5.62
   1   3  -3   14.51    4.46
  -1   3   3   19.94    4.35
   1  -3  -3   20.78    3.50
  -1   3   3   32.65    6.02
  -1  -3   3   12.90    4.28
   1   3  -3   15.24    4.68
   1   3  -3   21.23    3.18
  -1  -3   3   15.91    2.83
  -3  -1  -3  976.97   18.30
  -3   1  -3 1037.79   20.93
   3   1   3 1036.61   16.04
   3  -1   3 1018.07   20.85
  -3  -1  -3  963.04   16.75
   3  -1   3  975.94   18.03
  -3  -1  -3 1040.54   21.29
  -3   1  -3 1027.46   15.85
   3   1   3  993.70   18.76
   3  -1   3 1026.15   17.08
   3  -1   3  989.61   15.44
  -3   1  -3  997.40   16.84
  -3   1  -3  925.18   18.04
  -3  -1  -3 1086.02   19.03
   3   1   3 1038.92   21.15
  -1   5   2    8.91    4.19
   1  -5  -2    9.29    3.87
   1  -5  -2   10.70    4.13
   1   5  -2   10.06    4.55
  -1   5   2   12.52    3.84
  -1  -5   2   10.13    4.18
   1   5  -2   17.63    4.26
   1  -5  -2   16.39    4.35
   1  -5  -2    9.55    4.33
  -1   5   2   16.39    4.84
   1   5  -2    9.64    4.12
  -1   5   2   18.12    4.69
  -1  -5   2    7.88    4.17
  -1  -5   2   11.76    4.62
   2   6   0   89.44    6.75
  -2  -6   0  112.42    7.18
  -2  -6   0  115.80    5.69
  -2   6   0  107.56    6.95
   2  -6   0  113.24    8.31
  -2   6   0  103.88    7.25
  -2   6   0  102.55    7.15
  -2   6   0   98.49    5.13
  -2   6   0   97.70    7.26
  -2  -6   0   85.91    7.58
   2   6   0  123.00    7.87
   2   6   0  118.03    5.75
   2  -6   0  118.51    7.22
  -2  -6   0  130.44    5.80
   2   6   0  113.28    5.55
   2  -6   0  113.27    5.55
  -3   3   3   93.13    7.64
   3  -3  -3   92.10    7.07
  -3   3   3   93.52    4.68
   3  -3  -3   90.97    4.70
   3  -3  -3   87.35    6.72
   3  -3  -3   98.79    7.40
  -3   3   3   86.87    6.81
  -3   3   3   83.82    7.22
  -3  -3   3   94.06    5.15
  -3  -3   3   80.71    6.83
   3   3  -3   90.09    4.73
   3   3  -3   74.61    6.46
   3   3  -3   78.99    6.17
  -3  -3   3   94.47    4.80
   3   3  -3   84.48    4.47
   3   3  -3  100.71    7.50
  -4   4  -2  728.59   16.54
  -4   4  -2  744.72   16.91
  -4   4  -2  772.92   16.44
  -4  -4  -2  739.37   12.09
   4  -4   2  809.83   12.62
   4  -4   2  739.93   16.40
  -4  -4  -2  787.41   17.35
   4   4   2  761.81   17.85
  -4   4  -2  807.01   13.12
   4  -4   2  799.49   16.74
   4  -4   2  764.98   17.18
  -4  -4  -2  742.17   16.98
   4   4   2  814.98   12.88
   4   4   2  839.17   17.39
   6  -4  -2  726.74   14.90
  -6   4   2  742.49   16.77
   6   4  -2  590.72   13.28
  -6   4   2  749.21   13.48
  -6   4   2  687.86   14.53
   6   4  -2  654.52   13.96
  -6  -4   2  625.78   17.02
   6  -4  -2  769.11   13.15
   6   4  -2  681.66   13.17
   6  -4  -2  725.22   16.32
   6  -4  -2  768.40   18.05
  -6   4   2  722.73   17.74
   6   4  -2  761.01   16.11
   6   4  -2  735.33   15.90
  -6  -4   2  757.27   15.67
   1  -5   2 3503.03   34.25
  -1   5  -2 3755.47   34.41
  -1   5  -2 3519.33   34.44
  -1  -5  -2 3980.85   37.61
  -1  -5  -2 3500.36   30.39
   1  -5   2 3646.79   36.98
   1   5   2 3511.22   30.40
   1   5   2 3889.64   36.35
  -1   5  -2 3622.58   37.23
   1   5   2 3745.28   34.49
   1  -5   2 3825.27   35.43
  -1  -5  -2 3526.30   34.67
   1   5   2 3634.82   37.31
  -1  -5  -2 3584.44   36.40
   3   5  -2 3695.06   33.11
  -3  -5   2 3745.06   32.74
   3   5  -2 3933.62   38.05
  -3   5   2 3863.90   36.48
   3  -5  -2 3935.47   36.18
   3  -5  -2 3591.86   32.84
   3   5  -2 3698.23   31.48
  -3  -5   2 3715.63   36.80
  -3   5   2 3764.04   34.83
   3  -5  -2 3806.40   37.38
   3  -5  -2 3918.48   34.30
  -3   5   2 3819.55   37.38
  -3  -5   2 3597.08   34.53
  -3   5   2 3797.06   33.77
   0   6  -1  424.67   11.33
   0   6   1  469.61   11.88
   0   6   1  432.56   13.04
   0  -6   1  472.93    6.70
   0   6  -1  445.65   13.24
   0   6   1  446.26   13.15
   0  -6  -1  438.54   12.74
   0  -6  -1  441.30   11.48
   0  -6  -1  424.13   13.38
   0   6   1  446.57   11.81
   0  -6   1  459.08   13.67
   0  -6   1  443.21   11.56
   0   6  -1  453.85    6.68
   0   6  -1  424.04   13.26
   0  -6  -1  417.89   11.10
  -1   3  -3  141.91    6.49
  -1   3  -3  146.36    8.08
   1  -3   3  123.99    5.35
   1  -3   3  133.90    8.76
   1   3   3  122.78    7.25
   1   3   3  167.32    7.10
   1   3   3  131.01    7.91
  -1  -3  -3  133.65    8.25
  -1  -3  -3  149.54    8.34
  -1  -3  -3  143.66    7.77
  -1   3  -3  122.65    8.14
   1  -3   3  127.91    7.53
  -1   3  -3  138.39    5.61
   1   3   3  133.91    8.67
   1  -3   3  135.40    6.33
  -7  -1  -2  236.14   10.61
   7  -1   2  256.50    9.27
  -7  -1  -2  229.42   10.13
  -7   1  -2  231.88   10.15
   7   1   2  237.45   10.37
   7  -1   2  273.50    9.95
   7  -1   2  238.35    9.99
  -7   1  -2  266.68   10.24
  -7   1  -2  235.65   10.30
   7   1   2  247.51   10.06
  -7  -1  -2  230.86   10.01
  -7   1  -2  251.93    9.37
  -7  -1  -2  258.61    8.21
   7  -1   2  253.30   10.55
   7   1   2  241.23   10.37
   7   1   2  241.89    8.21
  -9   1   2  284.15    9.68
  -9   1   2  282.50   11.10
   9   1  -2  300.91    9.67
  -9  -1   2  291.84    9.84
  -9  -1   2  272.64   10.00
   9  -1  -2  223.70   15.68
  -9   1   2  465.26   21.54
  -9  -1   2   83.19   11.98
   9   1  -2  296.87    9.95
   9  -1  -2  276.43    9.78
  -9  -1   2  300.17    6.87
   9  -1  -2  279.00   10.80
   9   1  -2   20.46    7.02
   9   1  -2  269.25    6.90
   2   6  -1   78.82    6.65
   2  -6  -1   70.82    5.72
  -2  -6   1   71.91    7.15
   2   6  -1   76.38    5.10
  -2   6   1   71.77    6.30
   2   6  -1   66.26    6.74
  -2   6   1   75.06    6.61
  -2   6   1   69.96    5.48
   2   6  -1   71.48    6.78
   2  -6  -1   65.56    6.55
  -2  -6   1   73.06    5.04
  -2   6   1   73.48    6.48
   2   6  -1   67.00    3.36
   2  -6  -1   68.49    5.78
  -2  -6   1   80.39    3.71
   2  -6  -1   72.20    5.90
   4   0   3    2.49    3.57
  -4   0  -3    0.81    4.96
  -4   0  -3    1.75    4.03
  -4   0  -3   -1.94    3.49
   4   0   3   -4.20    3.82
  -4   0  -3   -0.83    3.87
   4   0   3    1.68    3.46
   4   0   3   -3.91    5.20
 -10   0   1    9.62    6.93
 -10   0   1    2.19    4.11
  10   0  -1    7.08    4.55
 -10   0   1    6.42    3.97
  10   0  -1    2.56    6.20
  10   0  -1   12.04    4.05
   6   2  -3  949.50   13.68
   6   2  -3  953.51   18.98
   6  -2  -3  891.08   15.76
  -6   2   3  893.25   12.42
  -6   2   3  943.31   16.39
   6   2  -3  863.53   15.36
   6  -2  -3  909.37   19.48
   6  -2  -3  878.28   18.45
  -6  -2   3  960.07   19.28
  -6   2   3  920.70   19.04
  -6  -2   3  889.88   16.71
   6  -2  -3  877.27   12.16
  -6   2   3  891.07   19.55
   6   2  -3  913.61   16.95
  -5  -5  -1  457.42   16.58
  -5   5  -1  383.46   12.84
  -5   5  -1  374.13   11.57
   5   5   1  356.93   12.23
   5  -5   1  349.00   11.01
   5  -5   1  492.10   12.72
   5   5   1  330.77   10.69
  -5   5  -1  340.13   12.00
   5  -5   1  364.57   12.34
  -5  -5  -1  374.54   11.89
  -5  -5  -1  326.07   11.47
   5  -5   1  337.16   11.99
   5   5   1  362.68   13.41
  10   0   0 1052.78   16.79
  10   0   0 1000.86   13.40
 -10   0   0  980.42   16.85
 -10   0   0 1064.94   20.89
 -10   0   0 1050.62   12.68
  10   0   0 1024.94   20.85
  -9  -1  -1  456.29   10.30
   9   1   1  474.01   10.10
  -9  -1  -1  473.73   11.58
   9  -1   1  497.69   11.86
   9  -1   1  492.97   15.03
  -9   1  -1  500.32   15.33
   9   1   1  492.54   14.63
   9   1   1  490.49   12.60
  -9   1  -1  501.90   14.69
   9  -1   1  474.27   11.85
  -9   1  -1  447.90   12.20
   9   1   1  450.87   13.73
  -9   1  -1  485.32   11.57
  -9  -1  -1  474.74   14.59
   9  -1   1  480.75   14.10
  -9  -1  -1  496.38   15.28
  -7  -1   3  218.94    9.97
  -7   1   3  232.87    9.87
   7  -1  -3  214.14   10.31
   7   1  -3  170.06    8.39
   7   1  -3  214.08    6.63
  -7  -1   3  220.06    8.08
  -7   1   3  234.14   10.63
   7  -1  -3  233.14    6.61
   7   1  -3  226.93   10.07
   7  -1  -3  229.25    9.39
  -7   1   3  239.24    8.17
   7   1  -3  221.51    8.12
   7   1  -3  215.96    8.94
  -7   1   3  224.13    6.70
   7  -1  -3  241.45    8.28
   2  -6   1  807.07   16.77
  -2   6  -1  777.75   17.51
   2   6   1  799.77   17.80
  -2  -6  -1  850.89   19.14
  -2  -6  -1  836.89   13.67
   2   6   1  793.94   15.38
  -2  -6  -1  770.98   17.30
   2  -6   1  776.48   17.22
   2  -6   1  817.04   18.09
  -2   6  -1  798.05   17.82
  -2  -6  -1  746.98   15.35
   2   6   1  778.66   13.63
  -2   6  -1  747.39   16.35
   2   6   1  798.45   17.76
   2  -6   1  851.21   10.48
  -9   3   1  159.76    4.44
   9   3  -1  183.82   13.10
  -9  -3   1  121.94    8.94
   9  -3  -1  238.74   14.57
  -9   3   1  280.00   17.83
   9   3  -1  152.73    5.55
  -9  -3   1  171.09    6.07
   9   3  -1  146.38    8.48
  -9   3   1  154.54    8.55
  -9   3   1  155.79    8.96
   9   3  -1  158.06    6.52
  -9   3   1  167.19    4.33
   9  -3  -1  149.36    8.58
   9  -3  -1  158.17    8.77
  -9  -3   1  156.13    6.62
  -9  -3   1  203.11   14.19
  -5   3   3   92.71    7.33
   5   3  -3  102.98    5.44
  -5   3   3  105.75    5.19
   5   3  -3  108.70    7.33
  -5  -3   3   88.10    7.28
   5  -3  -3   86.95    7.45
  -5   3   3   97.31    6.88
   5  -3  -3  105.03    6.53
   5   3  -3  104.80    8.03
   5   3  -3   96.75    5.20
  -5   3   3   99.98    8.00
   5  -3  -3  107.76    5.38
  -5  -3   3  108.22    6.49
   5  -3  -3  102.29    7.55
   8  -4  -1   32.46    5.66
   8  -4  -1   18.60    4.41
  -8   4   1   23.38    4.94
  -8  -4   1   13.16    5.26
   8  -4  -1   15.88    4.66
  -8   4   1   20.95    5.26
  -8   4   1   23.90    3.15
  -8   4   1   28.93    3.24
   8   4  -1   18.29    3.89
   8   4  -1   27.48    3.85
   8  -4  -1   31.82   10.72
  -8  -4   1   27.07    2.97
   8   4  -1   27.53    3.14
  -8  -4   1    7.31    7.29
   8   4  -1   16.92    6.12
  -8  -4   1   23.84    4.28
   9   3   0   17.48    3.67
   9  -3   0   14.88    4.16
   9   3   0   30.70    9.01
  -9   3   0   16.53    3.08
  -9   3   0   12.35    4.65
   9  -3   0   20.93    3.26
   9   3   0   12.83    4.37
  -9   3   0   16.01    5.00
  -9   3   0   21.80    6.77
   9   3   0   16.68    5.44
   9  -3   0   11.88    4.83
   9  -3   0   28.56    6.64
  -9  -3   0   19.30    2.49
  -9  -3   0   20.70    4.02
  -9  -3   0    9.06    4.92
   9   3   0   16.30    1.98
   8  -4   0 2214.87   29.96
  -8  -4   0 2127.83   29.08
   8  -4   0 3637.99   43.75
   8  -4   0 2325.36   30.15
   8   4   0 2253.75   27.78
  -8   4   0 2338.13   30.73
  -8  -4   0 2247.48   25.88
   8   4   0 2903.59   40.71
   8   4   0 2174.60   25.45
  -8  -4   0 3616.86   50.78
  -8   4   0 2202.78   29.70
   8  -4   0 2333.90   22.51
  -8   4   0 2338.40   22.65
  -4  -6   0 1453.14   14.63
   4  -6   0 1321.53   23.55
   4  -6   0 1284.41   17.76
   4   6   0 1435.95   15.08
   4   6   0 1404.30   23.82
  -4  -6   0 1412.99   19.38
  -4   6   0 1406.49   21.98
   4  -6   0 1376.23   22.68
  -4   6   0 1362.30   20.75
  -4   6   0 1351.38   23.58
  -4   6   0 1378.66   23.26
  -4  -6   0 1344.11   24.72
   4   6   0 1351.18   18.07
   4   6   0 1362.39   22.60
  -4  -6   0 1331.79   22.53
  -3   5  -2 1521.73   17.91
  -3   5  -2 1121.07   21.19
   3  -5   2 1106.07   21.13
   3  -5   2 1122.13   20.58
  -3  -5  -2 1161.53   20.99
   3   5   2 1124.25   15.77
  -3  -5  -2 1109.06   21.07
  -3   5  -2 1164.17   20.65
   3  -5   2 1189.25   20.82
   3   5   2 1096.66   21.95
  -3  -5  -2 1102.76   15.75
   3   5   2 1120.29   20.19
   3   5   2 1275.67   22.46
   3  -5   2 1183.01   13.11
  -3   5  -2 1101.21   20.52
  -3  -5  -2 1398.56   25.63
  -2  -4   3  619.75   15.32
  -2  -4   3  617.27    9.32
  -2   4   3  601.33   16.01
   2   4  -3  583.67   14.71
  -2   4   3  611.07   16.34
   2   4  -3  632.07   12.59
   2   4  -3  601.93    9.01
   2  -4  -3  625.44   15.61
   2  -4  -3  580.08   15.55
  -2   4   3  664.03   12.64
  -2  -4   3  656.41   16.64
   2  -4  -3  578.53   15.31
  -2   4   3  572.44   15.64
  -2  -4   3  637.63   13.09
   2  -4  -3  643.26   12.64
   2   4  -3  652.11   16.79
   5   5  -2 1163.65   21.20
  -5   5   2 1081.70   21.60
  -5   5   2 1005.48   19.32
   5   5  -2 1044.26   16.22
  -5   5   2 1063.60   18.11
  -5  -5   2  991.18   19.99
   5  -5  -2 1082.26   17.42
  -5   5   2 1070.36   18.93
   5  -5  -2  990.52   19.75
   5  -5  -2 1072.13   21.34
   5  -5  -2 1072.26   18.88
  -5  -5   2 1065.88   20.06
   5   5  -2  862.04   17.13
  -5  -5   2 1000.55   16.69
   5   5  -2  994.94   13.76
  -4   6   1  155.40    8.82
  -4   6   1  154.05    7.30
  -4  -6   1  133.92    5.54
  -4  -6   1  141.67    9.51
  -4  -6   1  152.28    6.21
   4  -6  -1  155.63    7.83
  -4   6   1  153.30    8.66
   4   6  -1  144.04    8.56
   4   6  -1  146.95    8.35
   4  -6  -1  161.12    8.95
   4   6  -1  151.28    8.74
   4  -6  -1  142.30    8.18
   4   6  -1  142.10    5.27
   4   6  -1  150.23    5.87
   4  -6  -1  156.92    7.79
  -4   6   1  128.50    7.49
  -4   2  -3  347.99   12.86
  -4  -2  -3  364.73   11.22
   4   2   3  355.28   12.02
  -4   2  -3  374.61   10.93
   4   2   3  339.53   10.82
  -4  -2  -3  316.84    9.75
  -4   2  -3  348.26   10.35
  -4   2  -3  326.54   11.39
   4  -2   3  351.74   10.80
  -4  -2  -3  315.75   12.60
   4  -2   3  341.29   10.17
   4  -2   3  327.22   11.48
  -4  -2  -3  338.67   12.09
   4  -2   3  334.67   13.07
   4   2   3  336.01   13.41
  10  -2  -1  107.46   11.19
 -10   2   1  106.60    7.71
  10   2  -1  108.88   11.89
  10   2  -1  105.76    4.82
  10   2  -1  100.11    8.73
  10   2  -1  106.69    5.52
 -10  -2   1  111.70   11.22
 -10  -2   1  112.37    5.85
  10  -2  -1  114.41    7.84
  10   2  -1  103.56    7.51
 -10  -2   1  109.97    5.09
 -10   2   1  118.10    7.90
  10  -2  -1  108.81    7.44
   0   4  -3  158.24    8.55
   0  -4  -3  156.96    8.83
   0   4   3  164.68    9.34
   0  -4  -3  188.46    8.22
   0  -4   3  165.77    9.54
   0  -4   3  146.42    8.26
   0   4  -3  167.87    7.22
   0   4  -3  160.43    5.18
   0   4  -3  158.73    9.06
   0   4   3  169.53    9.04
   0   4   3  154.03    8.13
   0  -4   3  169.41    5.34
   0  -4   3  173.81    7.60
   0  -4  -3  146.57    8.66
   0   4   3  176.02    7.42
   0  -4  -3  165.65    8.33
   3   3   3  157.94    9.95
  -3   3  -3  166.85    6.84
   3   3   3  152.97    8.55
  -3   3  -3  171.05    8.79
   3  -3   3  168.13    9.90
  -3  -3  -3  176.84    9.20
   3  -3   3  152.68    8.58
   3   3   3  180.20    8.26
  -3   3  -3  152.60    9.14
  -3  -3  -3  151.53    9.10
   3  -3   3  180.93    7.97
  -3   3  -3  185.35    7.89
   3  -3   3  169.20    6.72
  -3  -3  -3  165.91    7.56
 -10   2   0  834.11   19.33
  10  -2   0  849.11   17.77
 -10  -2   0  838.43   12.99
 -10  -2   0  825.40   13.74
  10   2   0  867.41   19.15
  10  -2   0  809.50   11.32
  10   2   0  860.13   12.53
 -10   2   0  841.83   11.75
  10   2   0  834.79   19.26
 -10   2   0  812.26   18.04
  10  -2   0  818.34   19.02
 -10  -2   0  905.20   21.02
  10   2   0  830.16   14.29
   7  -5   0   23.26    4.97
   7  -5   0   36.23    4.74
   7  -5   0   58.71    8.07
   7  -5   0   26.47    5.70
  -7  -5   0   33.17    4.82
   7   5   0   25.79    4.37
  -7   5   0   74.30    9.94
  -7  -5   0   32.97    4.97
  -7  -5   0   35.48    8.25
  -7   5   0   35.70    4.44
  -7   5   0   29.05    5.50
  -7   5   0   33.00    5.78
   7   5   0   27.01    4.41
   7   5   0   14.98    6.32
   8   0  -3    0.18    2.80
  -8   0   3   -1.53    4.59
   8   0  -3    2.30    4.43
   8   0  -3   -2.79    9.59
   8   0  -3    3.59    4.08
  -8   0   3    1.31    2.71
   8   0  -3   -0.34    2.67
  -8   0   3    2.60    3.09
  -7  -5   1   30.28    5.24
   7   5  -1   64.24    4.86
  -7  -5   1   55.83    5.38
  -7  -5   1   39.34    8.90
  -7   5   1   48.82    6.17
  -7   5   1   59.72    6.89
   7   5  -1   58.09    6.42
   7   5  -1   56.69    3.42
   7  -5  -1   60.78    4.66
   7   5  -1   55.76    5.53
  -7   5   1   59.25    4.70
   7  -5  -1   59.49    6.50
   7  -5  -1   58.58    6.11
   7  -5  -1   51.94    5.56
   7   5  -1   65.85    4.18
   8   0   2    9.91    5.08
   8   0   2   15.19    4.28
  -8   0  -2   17.53    3.86
   8   0   2   17.28    5.14
  -8   0  -2   16.97    5.12
  -8   0  -2   20.70    4.94
   8   0   2   14.31    3.56
  -8   0  -2   13.80    4.52
 -10   0   2   13.71    2.00
  10   0  -2    9.14    4.08
  10   0  -2    9.08    2.22
  10   0  -2   13.47    4.22
 -10   0   2   17.00    5.13
 -10   0   2   18.59    4.35
  10   0  -2   15.64    7.37
 -10   0   2   21.89    9.92
   5  -1   3   13.77    4.32
  -5  -1  -3   22.04    4.44
   5   1   3   20.49    3.81
  -5  -1  -3   25.25    4.42
  -5   1  -3   15.92    4.57
   5   1   3   18.39    4.50
   5  -1   3   25.95    4.73
   5  -1   3   16.56    3.72
  -5  -1  -3   18.46    4.73
   5   1   3   12.05    4.26
  -5   1  -3   16.09    4.45
  -5  -1  -3   16.35    5.30
  -5   1  -3   19.78    4.45
  -5   1  -3   17.64    5.24
   5   1   3   13.98    5.45
   5  -1   3   19.50    5.62
  -4  -4   3  335.36   12.14
  -4   4   3  399.93   13.51
   4   4  -3  375.10    9.78
   4   4  -3  326.00   12.94
   4   4  -3  381.49   11.83
  -4   4   3  419.65   13.71
  -4   4   3  374.20   12.16
   4  -4  -3  382.34   11.95
   4  -4  -3  390.70    9.95
   4  -4  -3  359.94   12.70
   4   4  -3  388.82   12.79
  -4   4   3  407.78   10.28
   4  -4  -3  389.43   13.43
  -4  -4   3  402.35   11.23
   4   4  -3  369.59    8.11
  -4  -6  -1   41.03    5.13
   4   6   1   41.26    3.58
   4  -6   1   46.15    6.48
   4  -6   1   36.10    3.53
   4   6   1   40.33    4.99
  -4  -6  -1   42.71    3.42
   4  -6   1   38.93    5.28
  -4  -6  -1   42.41    6.77
  -4   6  -1   50.49    5.77
  -4   6  -1   36.20    5.36
   4   6   1   39.42    6.11
   4   6   1   46.11    5.98
  -4   6  -1   40.78    5.66
  -4  -6  -1   37.94    5.36
   4  -6   1   39.68    5.16
   4  -6   1   55.00    5.14
   7   3   2  126.45    8.47
   7  -3   2  144.37    7.90
   7   3   2  140.03    8.33
   7  -3   2  138.45    7.58
  -7  -3  -2  142.90    8.36
  -7  -3  -2  151.77    6.05
  -7  -3  -2  148.11    8.94
  -7   3  -2  143.62    8.66
  -7   3  -2  136.62    8.01
  -7  -3  -2  152.68    5.74
  -7   3  -2  128.47    8.09
   7  -3   2  134.76    8.28
  -7   3  -2  128.13    7.70
   7   3   2  137.81    8.43
   7  -3   2  145.78    8.82
  -9   3   2  121.16    7.49
   9  -3  -2  119.97    8.30
   9  -3  -2  122.79    4.42
   9  -3  -2  143.01    8.00
  -9   3   2  120.41    9.06
   9  -3  -2  127.60    8.30
  -9   3   2  128.77    4.62
   9   3  -2  153.14    9.63
   9   3  -2  134.26    6.68
   9   3  -2  110.50    9.00
  -9  -3   2   64.85    7.99
  -9  -3   2  114.15    6.51
  -9  -3   2   71.44    9.10
   9   3  -2  118.69    6.37
   9   3  -2  118.53    6.30
  10   0   1   34.90    5.65
 -10   0  -1   25.43    5.17
  10   0   1   37.42    4.21
  10   0   1   24.71    4.28
 -10   0  -1   26.69    4.35
 -10   0  -1   39.35    6.59
 -10   0  -1   31.74    4.35
  10   0   1   25.41    6.19
  -6  -4  -2   15.19    5.33
   6  -4   2    8.92    4.78
  -6   4  -2    4.55    4.19
   6   4   2   31.09    7.25
  -6   4  -2    9.21    3.98
   6   4   2   10.13    4.79
   6   4   2    5.78    4.04
  -6  -4  -2   16.39    2.74
   6  -4   2    9.96    3.35
  -6   4  -2   17.60    4.99
  -6  -4  -2   35.36    8.97
  -6   4  -2   15.31    4.76
  -6  -4  -2   16.93    2.87
   6  -4   2    8.35    4.03
  -6  -4  -2   13.17    4.44
   6  -4   2   11.58    4.70
  -8  -4   2   10.99    3.59
   8   4  -2    2.39    3.88
  -8   4   2    6.07    4.12
  -8   4   2   11.78    5.88
   8   4  -2   11.61    3.67
  -8   4   2   13.56    3.18
   8   4  -2    2.71    3.91
   8  -4  -2   19.35   10.07
   8  -4  -2    6.67    4.68
   8  -4  -2   13.78    5.01
  -8  -4   2    0.00    4.97
   8  -4  -2   13.13    2.78
   8  -4  -2    4.61    3.99
   8   4  -2    5.68    2.74
  -8  -4   2    2.57    6.62
  -8   4  -1   22.26    4.87
  -8   4  -1   28.61    7.03
  -8   4  -1   23.51    4.25
   8  -4   1   27.18    4.91
   8  -4   1   35.22    5.46
   8   4   1   22.51    4.68
  -8  -4  -1   26.66    5.44
  -8  -4  -1   16.16    9.24
  -8  -4  -1   16.91    3.91
   8   4   1   21.88    4.68
   8  -4   1   28.07    5.86
  -8   4  -1   24.85    5.30
   8   4   1   22.83    7.59
   8  -4   1   24.31    4.08
   0   6  -2 8388.43   56.44
   0   6   2 8683.53   56.51
   0  -6   2 7481.22   57.66
   0  -6  -2 9114.83   58.98
   0  -6  -2 8465.13   52.56
   0   6   2 9424.63   59.18
   0   6   2 8700.74   59.63
   0  -6  -2 9313.70   59.59
   0   6  -2 8775.82   53.81
   0   6   2 8485.48   51.87
   0  -6   2 8453.39   59.82
   0  -6  -2 9220.30   57.06
   0   6  -2 8578.25   60.16
   0  -6   2 9433.98   57.38
   2  -6  -2 8950.24   57.09
  -2  -6   2 8842.74   58.12
   2   6  -2 7945.83   53.25
  -2   6   2 9059.03   57.75
   2  -6  -2 8943.55   57.93
   2   6  -2 8871.95   60.82
   2  -6  -2 9172.41   56.97
  -2   6   2 9792.53   59.23
  -2  -6   2 9250.59   55.08
   2  -6  -2 8891.59   56.24
  -2   6   2 9245.19   59.49
  -2   6   2 9325.41   57.55
   2   6  -2 8816.63   50.79
  -2  -6   2 9160.96   61.43
  -2  -4  -3 1724.05   23.32
   2   4   3 1827.21   29.08
   2  -4   3 1774.47   23.45
   2  -4   3 1738.00   28.01
   2   4   3 1834.67   23.82
  -2   4  -3 1739.95   26.23
  -2   4  -3 1634.23   27.07
  -2   4  -3 1751.68   17.89
   2   4   3 1788.33   27.25
  -2  -4  -3 1763.06   27.61
  -2  -4  -3 1688.27   26.56
   2  -4   3 1839.35   18.18
   2  -4   3 1752.86   26.66
  -2   4  -3 1760.81   23.92
  -9  -3  -1  568.06    8.54
   9  -3   1  575.66   16.39
   9  -3   1  584.49   13.02
   9   3   1  554.04   15.43
   9   3   1  544.28    8.29
   9   3   1  547.95   14.31
   9   3   1  561.19   16.44
  -9  -3  -1  540.65   13.73
  -9  -3  -1  586.66   16.63
  -9   3  -1  546.57   14.93
   9  -3   1  620.86   16.53
  -9   3  -1  573.48   13.07
   9  -3   1  583.97   15.14
  -9   3  -1  532.03   15.77
  -1  -7   0   11.52    4.32
   1  -7   0   19.08    4.22
   1  -7   0    9.06    3.15
  -1  -7   0   18.49    5.42
  -1   7   0   16.13    3.25
  -1   7   0    9.20    4.39
  -1   7   0   16.59    4.31
  -1  -7   0   11.78    3.15
   1  -7   0    9.78    4.57
  -1   7   0   12.29    4.58
   1   7   0   18.67    5.27
   1   7   0    9.37    3.08
   1   7   0    9.95    3.68
   1   7   0    9.38    4.15
   1  -7   0   12.07    4.08
  -1  -7   0   14.65    3.46
  -8  -2   3  633.74   16.20
   8  -2  -3  661.39   12.65
   8  -2  -3  619.63   16.29
  -8  -2   3  632.44   13.52
  -8   2   3  649.27   12.61
   8   2  -3  603.61   12.53
   8   2  -3  666.27   16.33
  -8   2   3  634.09   16.50
   8   2  -3  639.75   14.42
   8  -2  -3  638.18   12.50
  -8   2   3  670.73   17.70
  -8   2   3  691.69   12.89
   8   2  -3  645.53   13.80
   8  -2  -3  648.81   17.40
   7   3  -3  414.00   10.89
   7  -3  -3  366.46   13.19
   7   3  -3  428.10   13.26
   7   3  -3  400.15   11.06
  -7   3   3  407.38   13.72
   7   3  -3  389.80   11.70
  -7  -3   3  419.97   12.86
   7  -3  -3  389.83   10.64
   7  -3  -3  421.37   14.30
  -7   3   3  396.99   11.30
  -7   3   3  372.58   10.19
   7  -3  -3  383.84   10.04
  -7  -3   3  381.77   11.64
  -7   3   3  409.93   14.43
  -7  -3   3  369.99   13.21
 -11  -1   1  120.39   11.19
 -11   1   1   82.53    6.76
 -11   1   1   87.18    7.30
  11   1  -1   81.01    7.08
  11   1  -1   90.60    3.89
  11  -1  -1   87.15    7.49
  11   1  -1   94.16    5.94
 -11  -1   1   82.07    7.10
 -11  -1   1   88.13    3.79
  11   1  -1   76.06    8.89
 -11   1   1   74.73   12.66
  11  -1  -1   87.25   10.65
 -11  -1   1   83.35    5.95
  11  -1  -1   81.40    6.64
  -8   2  -2 1602.15   25.07
   8   2   2 1332.34   24.18
   8   2   2 1399.88   24.71
   8   2   2 1452.71   17.88
   8  -2   2 1492.96   23.28
   8  -2   2 1451.93   25.08
   8  -2   2 1447.14   23.46
  -8   2  -2 1467.87   23.01
   8   2   2 1504.14   24.88
  -8  -2  -2 1560.56   18.28
  -8  -2  -2 1475.49   26.18
   8  -2   2 1539.27   23.56
  -8  -2  -2 1447.06   23.63
  -8   2  -2 1437.90   25.19
  -8   2  -2 1323.18   23.00
   2   0  -4 2006.86   26.23
  -2   0   4 1966.19   26.71
   2   0  -4 1929.88   29.53
  -2   0   4 2034.63   30.04
   2   0  -4 2040.77   30.42
  -2   0   4 2062.98   30.56
  10   2  -2 1638.22   18.70
  10   2  -2 1604.61   33.14
  10   2  -2 1666.94   18.21
  10   2  -2 2053.37   36.05
  10  -2  -2 2294.23   44.79
 -10   2   2 1953.60   43.67
  10  -2  -2 1600.29   26.40
  10  -2  -2 1569.74   23.03
  10   2  -2 1639.66   22.13
 -10   2   2 1608.28   24.05
 -10   2   2 1586.33   26.60
  10   2  -2 1603.11   23.87
 -10  -2   2 1596.43   22.39
 -11  -1   0   20.15    6.83
  11  -1   0   20.21    3.01
 -11   1   0   27.14    7.82
  11  -1   0   21.08    5.35
  11   1   0   12.05    5.27
 -11  -1   0   18.87    3.13
 -11  -1   0   18.41    3.67
 -11   1   0   20.75    4.84
  11   1   0   21.74    5.26
  11   1   0   23.34    3.72
  11   1   0   16.95    3.40
 -11   1   0   18.31    2.94
  11  -1   0   18.37    4.36
 -11  -1   0   14.73    5.05
  11  -1   0   28.39    6.44
 -11   1   0   24.04    5.37
   6   6   0  177.57    4.49
  -6   6   0  174.80    8.47
  -6  -6   0  179.53    4.50
  -6  -6   0  159.20    8.16
   6   6   0  160.53   10.35
  -6  -6   0  163.99    8.62
   6   6   0  163.87    7.49
  -6   6   0  159.92    9.46
   6  -6   0  150.80    9.08
  -6   6   0  160.57    9.74
   6   6   0  163.11    8.97
   6  -6   0  156.32    9.31
   6  -6   0  156.88    7.78
  -6  -6   0  151.59   11.89
  -6   6   0  160.90    7.86
  -6   0  -3   12.58    4.35
   6   0   3   15.78    4.06
   6   0   3   12.25    4.30
  -6   0  -3   17.02    4.29
   6   0   3   17.57    6.03
  -6   0  -3   10.09    4.84
   6   0   3    9.00    4.57
  -6   0  -3   11.40    4.59
  -1   1   4  285.13   12.70
  -1   1   4  282.69    5.92
  -1  -1   4  219.73   10.27
  -1   1   4  263.57    6.48
   1   1  -4  251.44    6.02
   1  -1  -4  171.72   10.82
   1   1  -4  252.46   12.40
  -1   1   4  231.93   11.22
   1   1  -4  199.04    8.69
   1   1  -4  264.09   12.05
  -1   1   4  274.37   12.07
   1   1  -4  255.70   11.46
   1  -1  -4  254.84   12.15
  -1  -1   4  232.08    5.70
  -1  -1   4  264.35   12.42
   1  -1  -4  227.36   11.79
  -3   1   4  205.96   10.47
  -3   1   4  269.27   12.40
  -3  -1   4  252.77   11.87
   3   1  -4  306.93   12.88
   3  -1  -4  275.24   11.87
   3  -1  -4  203.55   10.24
  -3  -1   4  283.88   10.31
   3   1  -4  264.45   11.93
   3   1  -4  197.81    8.98
  -3   1   4  271.22   12.22
   3  -1  -4  261.96   12.10
  -3  -1   4  277.81   12.58
   0   0   4  255.93   11.94
   0   0  -4  271.39   12.13
   0   0  -4  247.85    9.92
   0   0   4  255.42   10.41
   0   0   4  273.76    6.43
   0   0  -4  253.02   10.89
   0   0  -4  256.38   11.90
   0   0  -4  261.62    6.46
   7   5   1   17.39    4.16
   7  -5   1   17.57    4.42
  -7   5  -1   29.35    6.92
   7   5   1   17.05    4.85
   7  -5   1   23.65    5.76
  -7   5  -1   18.69    5.09
  -7   5  -1   19.64    5.10
  -7  -5  -1   23.74    4.79
   7   5   1   17.57    5.86
  -7  -5  -1   28.07    5.66
  -7   5  -1   24.39    4.62
   7  -5   1   24.31    4.95
  -7  -5  -1   23.21    8.60
   7  -5   1   22.78    4.26
   4   0  -4  201.07   10.39
  -4   0   4  178.62   10.60
   4   0  -4  212.16    9.40
   4   0  -4  188.06   10.50
   6  -6  -1  153.53    9.23
   6   6  -1  148.57    5.16
  -6  -6   1  152.21    7.32
   6   6  -1  159.77    9.17
   6  -6  -1  150.83    9.14
   6   6  -1  165.61    8.73
  -6   6   1  164.92    9.86
  -6   6   1  155.41    9.07
   6  -6  -1  162.64    7.73
  -6  -6   1  128.83   10.43
  -6   6   1  148.56    7.42
  -6  -6   1  159.80    5.74
   6  -6  -1  157.18    8.27
  -6   6   1  152.74    7.95
   6   6  -1  155.83    6.57
   2  -6   2 1921.64   29.01
   2  -6   2 1956.32   27.77
  -2  -6  -2 1803.38   22.31
  -2   6  -2 1758.00   28.21
   2   6   2 1807.39   22.30
   2   6   2 1911.48   27.89
  -2  -6  -2 1997.81   27.89
   2   6   2 1903.08   27.24
   2   6   2 1912.15   29.26
  -2   6  -2 1882.01   27.47
  -2   6  -2 2025.55   27.57
   2  -6   2 1895.15   27.92
  -2  -6  -2 1783.96   27.55
  -2  -6  -2 2032.30   29.88
  -5   5  -2 3423.71   37.41
   5   5   2 3476.01   37.47
  -5   5  -2 3627.07   37.92
   5  -5   2 3469.85   37.37
  -5  -5  -2 3294.64   37.54
   5   5   2 3285.26   38.34
  -5  -5  -2 3325.05   25.33
  -5   5  -2 3372.03   38.36
   5  -5   2 3317.55   36.71
   5  -5   2 3438.23   37.12
  -5  -5  -2 3398.83   38.38
   5   5   2 3582.87   25.92
   5  -5   2 3499.89   28.04
   4   6  -2 1915.86   28.81
   4  -6  -2 1977.11   26.23
  -4  -6   2 2066.09   29.35
  -4   6   2 1928.44   27.46
  -4   6   2 1981.60   29.36
  -4   6   2 2143.53   28.60
  -4  -6   2 2002.55   24.36
   4  -6  -2 1951.83   27.01
  -4   6   2 1930.91   26.63
   4  -6  -2 1997.14   29.20
   4   6  -2 1899.40   26.57
   4  -6  -2 2002.46   27.64
   4   6  -2 1903.71   23.14
  -4  -6   2 2014.01   29.02
   4   6  -2 1923.23   15.38
  -1   7   1  240.67   10.68
  -1  -7   1  239.89    9.20
   1   7  -1  251.79    9.30
   1  -7  -1  244.81   11.08
   1   7  -1  236.60   10.99
   1  -7  -1  226.79    8.83
  -1  -7   1  248.84   11.43
   1   7  -1  234.92   11.10
  -1   7   1  242.87    9.17
   1   7  -1  232.75    5.69
  -1   7   1  252.97   11.03
   1  -7  -1  235.64    9.65
   1  -7  -1  240.56   10.33
   1   7  -1  246.84   10.78
  -1   7   1  246.34   10.00
  -1  -7   1  236.70    5.78
   9   1  -3    0.00    4.09
   9   1  -3   -2.08    2.78
  -9   1   3    2.37    2.84
   9   1  -3    2.99    4.10
   9   1  -3    5.43    2.99
   9  -1  -3   -3.22    2.84
  -9   1   3   -1.17    4.76
  -9   1   3   -1.67    3.06
   9  -1  -3   -3.51    9.47
  -9  -1   3    1.41    3.04
   9  -1  -3    5.41    4.68
   9   1  -3   -0.35    5.25
   9  -1  -3    6.13    4.22
   9  -1  -3    0.10    3.18
  -9  -1   3   -2.94    4.06
   9   1  -3   -1.35    8.76
  -7   5   2 3558.38   35.80
   7   5  -2 3238.63   27.78
   7   5  -2 3268.76   36.37
   7   5  -2 3092.44   29.49
  -7   5   2 3469.00   40.43
  -7  -5   2 3207.64   42.01
   7   5  -2 3130.39   30.15
  -7   5   2 3679.99   38.27
   7  -5  -2 3387.33   39.49
  -7   5   2 3309.35   30.09
   7  -5  -2 3628.88   29.95
   7  -5  -2 3406.90   35.47
   7   5  -2 3807.29   38.11
   7  -5  -2 3381.84   36.83
   6  -4  -3 3706.65   31.25
   6   4  -3 3725.38   35.71
   6   4  -3 3854.56   29.72
  -6   4   3 4169.19   44.13
   6  -4  -3 3850.97   40.26
  -6   4   3 3849.31   32.12
  -6   4   3 3900.75   40.20
   6  -4  -3 3866.71   41.69
   6   4  -3 3689.35   37.52
   6   4  -3 3960.62   33.03
   6   4  -3 4163.21   40.78
  -6  -4   3 3726.71   37.21
  -6  -4   3 4215.10   38.38
   6  -4  -3 3961.28   34.20
  -6   4   3 3724.01   34.61
  10   2   1   58.87    6.48
 -10   2  -1   55.12    6.07
 -10   2  -1   70.69    7.90
 -10  -2  -1   65.54    7.51
 -10   2  -1   67.75    5.39
  10  -2   1   66.75    5.98
  10   2   1   59.97    6.03
 -10  -2  -1   58.01    5.15
  10  -2   1   71.87    7.05
 -10  -2  -1   65.06    4.05
  10   2   1   55.28    6.22
  10  -2   1   60.63    5.35
 -10   2  -1   56.85    6.68
  10  -2   1   64.51    7.14
  10   2   1   57.99    3.90
   3   7   0    7.36    2.99
  -3   7   0    6.31    4.36
   3   7   0    6.84    4.35
  -3  -7   0   12.75    4.34
   3  -7   0    8.15    3.80
  -3   7   0   10.57    3.23
   3  -7   0   11.10    5.61
   3  -7   0    8.28    3.29
  -3  -7   0    4.32    5.31
   3   7   0    6.96    3.08
  -3  -7   0   10.01    2.97
  -3   7   0   11.60    4.91
  -3  -7   0    6.95    3.30
   3   7   0   14.08    4.94
  -3   7   0    6.81    4.16
  -3   7   0    8.19    3.94
  -1  -5   3    1.82    3.84
  -1   5   3   -4.62    4.22
  -1   5   3   -0.59    4.57
  -1   5   3   -0.81    3.33
   1   5  -3    3.42    1.57
   1  -5  -3   -2.08    4.28
  -1  -5   3    4.06    1.71
   1   5  -3    2.89    4.16
  -1   5   3    1.41    4.22
   1  -5  -3   -1.26    4.12
   1   5  -3   -0.39    3.37
   1  -5  -3    2.18    4.11
   1   5  -3    3.20    4.48
  -1  -5   3    3.33    3.80
  -1  -5   3   -0.27    4.95
   1  -5  -3    5.81    4.29
  -1   7  -1  477.49   13.43
  -1   7  -1  459.95    8.15
  -1   7  -1  479.48   14.22
  -1  -7  -1  451.70   14.17
  -1  -7  -1  473.45   12.06
   1   7   1  469.25   12.58
  -1  -7  -1  485.38   15.47
   1  -7   1  449.90   13.00
  -1   7  -1  473.30   15.02
   1   7   1  449.02   14.65
   1   7   1  454.28   14.34
  -1  -7  -1  418.80   12.11
   1  -7   1  478.62   15.02
   1  -7   1  509.10    8.19
   1   7   1  476.57   12.42
  -1   7  -1  449.92   14.35
   2  -2  -4  219.14    7.35
  -2  -2   4  176.09    8.02
   2  -2  -4  216.48   11.25
  -2   2   4  202.68   10.51
  -2   2   4  207.13   11.25
  -2  -2   4  211.57   11.44
  -2   2   4  198.96    5.40
   2   2  -4  228.16   11.49
   2   2  -4  216.76   11.03
   2   2  -4  217.31    8.24
   2  -2  -4  191.78   10.21
   2   2  -4  214.01   10.40
  -2   2   4  221.12   10.28
   2  -2  -4  200.49    9.96
  -2  -2   4  222.40    5.82
   2   2  -4  216.35    5.88
  -3  -5   3    5.74    4.07
  -3   5   3   11.68    4.45
   3   5  -3   11.00    3.34
   3  -5  -3    0.99    4.64
  -3   5   3    9.90    3.71
   3  -5  -3    8.21    4.39
   3  -5  -3    3.56    3.47
  -3   5   3    4.76    4.54
   3   5  -3    5.09    4.33
  -3   5   3   11.13    5.08
  -3  -5   3    7.56    4.01
   3   5  -3    8.02    1.75
   3  -5  -3    4.69    4.04
  -3  -5   3    9.98    4.49
   3   5  -3   11.15    4.45
   3   5  -3    7.27    4.76
  -5  -3  -3  394.16   11.44
   5  -3   3  345.31   12.46
  -5  -3  -3  355.48   13.30
   5  -3   3  335.56   10.28
   5  -3   3  355.28   12.16
   5   3   3  344.31   14.51
  -5  -3  -3  327.59   12.95
   5  -3   3  365.00   13.70
   5   3   3  345.89   11.87
  -5  -3  -3  340.52   10.12
  -5   3  -3  353.98   12.00
  -5   3  -3  345.12   12.28
  -5   3  -3  351.20   10.90
  -5   3  -3  343.08   13.30
   5   3   3  345.12   12.91
  -1   1  -4   20.72    3.29
  -1   1  -4   12.71    5.35
   1   1   4   12.09    5.65
  -1   1  -4   12.22    5.45
  -1  -1  -4   16.16    4.61
  -1  -1  -4   15.32    5.53
   1   1   4   26.57    5.41
   1   1   4   15.30    3.18
   1  -1   4   12.33    2.98
  -1  -1  -4   14.38    4.60
  -1   1  -4   12.47    3.57
   1  -1   4   17.05    4.04
   1   1   4   11.33    4.51
   1  -1   4    4.37    5.59
  -1   1  -4   13.69    4.78
   9   1   2 1440.82   24.86
  -9  -1  -2 1436.86   23.75
   9  -1   2 1478.29   26.28
   9   1   2 1517.13   20.13
   9   1   2 1417.57   25.50
  -9   1  -2 1414.77   23.68
  -9   1  -2 1460.40   25.63
   9  -1   2 1482.55   24.67
  -9   1  -2 1504.86   25.71
  -9  -1  -2 1469.27   25.70
  -9  -1  -2 1475.29   19.88
  -9   1  -2 1446.60   22.64
   9   1   2 1411.01   24.34
   9  -1   2 1412.72   23.59
  -9  -1  -2 1533.13   26.25
   9  -1   2 1493.02   22.36
   5  -1  -4    9.08    4.28
   5   1  -4    7.12    4.58
   5   1  -4    7.97    4.27
  -5   1   4   10.24    4.85
  -5  -1   4    8.46    5.76
   5   1  -4   13.30    5.11
   5  -1  -4   10.19    4.93
  -5  -1   4   15.73    5.14
   5  -1  -4    7.64    4.57
  -5  -1   4   14.14    4.12
  -5   1   4   11.97    4.27
  -5   1   4   14.18    5.02
 -11   1   2 1559.52   24.41
  11  -1  -2 1497.65   25.27
  11   1  -2 1434.58   22.58
 -11  -1   2 1565.06   24.68
  11   1  -2 1527.33   14.60
  11   1  -2 1510.46   15.14
  11   1  -2 1654.64   35.23
 -11   1   2 1493.26   25.37
 -11  -1   2 1556.12   23.60
  11   1  -2 1524.83   23.72
  11  -1  -2 1498.63   23.87
  -3   7   1  156.40    7.86
   3   7  -1  151.37    9.01
  -3  -7   1  176.94   10.23
  -3  -7   1  167.47    7.29
   3   7  -1  160.31    5.49
   3  -7  -1  150.65    8.74
  -3  -7   1  164.09    5.73
  -3   7   1  160.28    8.90
   3   7  -1  164.44    9.12
   3  -7  -1  176.34    9.77
   3   7  -1  172.94    9.84
  -3   7   1  161.84    9.06
  -3   7   1  174.16    9.50
   3  -7  -1  155.45    8.42
   3   7  -1  167.67    7.19
   3  -7  -1  159.67    8.12
  -6  -2  -3 1159.51   22.79
  -6   2  -3 1062.53   20.00
  -6   2  -3 1143.58   23.26
  -6   2  -3 1121.63   20.06
   6  -2   3 1092.36   19.47
   6  -2   3 1048.51   20.65
  -6  -2  -3 1112.69   23.06
   6   2   3 1095.41   20.76
   6  -2   3 1137.92   21.03
   6   2   3 1081.21   23.57
   6  -2   3 1097.37   23.12
  -6  -2  -3 1057.03   17.80
   6   2   3 1050.21   21.26
  -6  -2  -3 1179.19   19.86
  -6   2  -3 1151.68   21.44
   0   2   4   66.75    4.47
   0  -2   4   51.07    5.48
   0  -2   4   45.72    7.67
   0   2   4   67.09    4.25
   0   2  -4   65.51    5.50
   0   2   4   52.35    6.29
   0  -2  -4   58.37    6.66
   0   2   4   53.36    7.49
   0  -2  -4   53.80    6.27
   0   2   4   70.20    7.29
   0   2  -4   50.04    6.77
   0  -2   4   41.17    4.18
   0   2  -4   68.83    6.97
   0  -2  -4   49.57    6.91
   0   2  -4   48.31    7.25
   0   2  -4   48.90    4.22
  -4   2   4   47.84    2.88
   4  -2  -4   61.05    6.70
  -4  -2   4   50.44    7.15
   4   2  -4   47.37    6.62
  -4   2   4   64.43    7.38
  -4   2   4   55.38    6.84
  -4  -2   4   59.04    5.22
  -4   2   4   54.11    6.02
   4  -2  -4   58.99    6.42
  -4  -2   4   49.36    3.29
   4  -2  -4   40.89    6.56
   4   2  -4   56.55    3.05
   4   2  -4   63.38    5.33
  -4  -2   4   56.45    6.84
   4   2  -4   51.80    6.57
   4  -2  -4   59.14    3.15
   1   5   3   35.34    5.22
   1   5   3   36.46    6.58
  -1   5  -3   35.40    5.06
   1  -5   3   34.18    5.02
   1  -5   3   33.05    5.88
   1   5   3   37.11    5.14
  -1  -5  -3   38.34    5.94
  -1  -5  -3   32.64    4.87
  -1  -5  -3   26.66    5.09
   1  -5   3   36.25    2.74
  -1  -5  -3   44.10    5.96
  -1   5  -3   37.15    5.90
  -1   5  -3   32.39    5.51
  -1   5  -3   32.25    2.80
   1  -5   3   35.30    5.43
   1   5   3   30.91    5.74
  -2   0  -4   14.78    5.00
  -2   0  -4   29.53    3.92
  -2   0  -4   14.37    5.45
   2   0   4   17.69    6.04
   2   0   4   29.88    4.76
  -2   0  -4   22.43    4.77
  -2   0  -4   30.10    5.31
   2   0   4   34.13    4.14
  -4  -4  -3 1556.09   26.49
  -4   4  -3 1583.75   27.64
  -4  -4  -3 1592.22   21.71
   4  -4   3 1560.10   23.96
  -4   4  -3 1609.09   24.61
  -4   4  -3 1615.64   19.73
   4  -4   3 1619.05   26.53
   4   4   3 1711.89   22.62
   4  -4   3 1625.22   28.14
  -4  -4  -3 1497.65   26.98
   4   4   3 1564.40   26.19
   4   4   3 1638.06   28.52
   4  -4   3 1635.48   19.71
  -4   4  -3 1501.80   24.98
   6   0  -4   42.71    6.34
   6   0  -4   32.72    5.17
  -6   0   4   38.88    5.21
  -6   0   4   38.39    6.53
  -6   0   4   46.37    5.66
   6   0  -4   39.96    5.45
 -10  -4   1   17.90    6.04
 -10   4   1   33.09    3.19
  10   4  -1   25.97    7.76
  10  -4  -1   24.29    8.65
 -10   4   1   28.92    2.91
  10   4  -1   20.41    4.86
 -10  -4   1   23.21    4.00
 -10  -4   1   26.76    9.26
  10   4  -1   27.12    2.94
  10   4  -1   27.08    3.84
 -10   4   1   18.86    4.73
 -10  -4   1   29.84    3.31
  10  -4  -1   19.64    5.10
 -10   4   1   30.75    6.10
  10  -4  -1   25.10    5.25
  -6   6  -1   31.47    8.00
  -6   6  -1   11.31    5.02
   6   6   1   12.26    2.01
   6   6   1   12.56    5.32
  -6  -6  -1   16.67    7.28
   6   6   1    9.90    4.08
  -6  -6  -1   12.95    1.95
  -6  -6  -1   15.16    4.65
  -6  -6  -1    9.54    4.17
   6   6   1   14.62    5.50
  -6   6  -1   12.98    4.76
  -6   6  -1   12.08    4.22
   6  -6   1   15.67    4.49
   6  -6   1   16.80    5.78
   6  -6   1   13.59    4.89
   6  -6   1   13.16    4.38
   3  -7   1  853.15   12.26
  -3  -7  -1  838.89   13.82
   3   7   1  828.16   19.58
   3   7   1  824.16   17.02
  -3  -7  -1  801.36   18.75
   3   7   1  847.03   14.49
   3  -7   1  833.08   20.18
   3  -7   1  828.62   18.61
   3   7   1  846.90   19.64
  -3   7  -1  832.72   18.55
  -3  -7  -1  818.59   17.18
  -3   7  -1  808.52   19.06
   3  -7   1  787.71   18.54
  -3   7  -1  801.70   19.79
 -10  -4   0 3032.22   31.10
  10  -4   0 3136.10   26.06
 -10   4   0 3013.93   37.26
  10  -4   0 4803.90   55.05
  10   4   0 4076.39   55.17
 -10  -4   0 4789.24   63.83
  10   4   0 2948.95   31.18
  10  -4   0 3039.36   36.78
 -10  -4   0 3170.89   38.59
  10   4   0 3040.96   35.50
 -10   4   0 3002.56   26.09
 -10   4   0 5684.78   65.75
 -10   4   0 3113.65   37.96
  10  -4   0 3123.10   38.09
  11  -3  -1   56.65    6.76
 -11  -3   1   56.97    4.62
  11   3  -1   54.98    4.14
  11   3  -1   40.09    6.69
  11   3  -1   54.33    4.32
  11  -3  -1   51.55    9.10
 -11   3   1   58.54    2.95
 -11   3   1   54.13    2.51
  11   3  -1   48.21   10.86
 -11   3   1   57.75    6.67
  11   3  -1   59.85    6.66
  11  -3  -1   54.84    6.30
 -11  -3   1   50.14    4.27
 -11   3   1   60.65    6.91
 -12   0   1   48.37    5.68
  12   0  -1   57.22    7.52
  12   0  -1   45.79    5.96
  12   0  -1   51.07    5.87
 -12   0   1   29.29    8.46
 -12   0   1   39.27    5.98
 -10   0   3   61.68    5.44
  10   0  -3   60.94    6.65
  10   0  -3   53.59    5.07
  10   0  -3   54.94    4.08
 -10   0   3   60.32    6.98
  10   0  -3   57.07    6.65
 -10   0   3   66.56    4.37
   9   5  -1  422.66    8.48
  -9   5   1  402.56    9.46
  -9   5   1  393.89   14.71
   9  -5  -1  399.25   14.41
   9  -5  -1  385.94   12.99
   9   5  -1  393.15    7.59
  -9  -5   1  339.72   12.04
   9  -5  -1  393.71   13.89
  -9   5   1  407.79   14.17
   9   5  -1  447.45   16.85
  -9   5   1  421.65   10.09
   9   5  -1  389.30   11.87
   9   5  -1  414.72   12.19
  -9  -5   1  405.36   19.70
  -9  -5   1  359.52   13.27
   5  -5  -3    3.66    4.31
  -5  -5   3    1.15    4.33
   5   5  -3    3.62    2.16
   5   5  -3    3.33    2.99
   5  -5  -3    6.33    3.70
   5   5  -3    3.00    3.54
  -5   5   3    3.02    4.35
   5  -5  -3    0.09    3.64
   5   5  -3    4.63    3.81
   5  -5  -3    1.28    4.62
  -5  -5   3    3.43    4.58
   5   5  -3    5.14    4.07
  -5   5   3    7.57    4.39
   5   5  -3    6.92    4.46
  -5   5   3    3.66    3.65
  -5   5   3    8.37    5.64
  -9  -5   0    9.15    3.61
   9  -5   0   10.42    3.51
  -9  -5   0    8.75    4.73
   9  -5   0   34.70    6.92
   9   5   0   22.93    4.82
   9   5   0   12.69    4.18
  -9   5   0   11.35    3.38
   9  -5   0   15.32    5.63
  -9   5   0   15.50    5.74
   9  -5   0   14.62    4.87
  -9  -5   0    9.30    9.45
  -9   5   0   25.27    9.74
   9   5   0   20.52    6.70
  -9   5   0   13.11    4.96
   7  -1   3   69.45    6.85
  -7   1  -3   71.51    6.75
  -7   1  -3   63.32    6.15
   7  -1   3   65.12    6.16
  -7  -1  -3   65.85    6.96
   7   1   3   71.26    6.73
   7   1   3   59.49    6.33
   7  -1   3   58.74    5.96
   7   1   3   62.06    5.51
   7   1   3   68.30    7.59
  -7  -1  -3   61.80    5.60
  -7   1  -3   63.59    6.10
  -7  -1  -3   71.26    7.22
   7  -1   3   68.32    7.41
  -7   1  -3   73.24    7.54
  -7  -1  -3   62.08    6.37
 -11   1  -1  280.02   10.55
 -11  -1  -1  297.43    9.90
  11  -1   1  311.35   13.31
 -11  -1  -1  302.67   12.90
  11  -1   1  283.95   12.38
 -11  -1  -1  288.29    9.10
  11   1   1  274.49   12.66
  11   1   1  300.35   11.99
 -11   1  -1  354.24   14.44
  11   1   1  306.29    9.03
  11   1   1  291.61   10.46
 -11   1  -1  295.55   12.56
 -11   1  -1  310.65    9.92
  11  -1   1  302.16    9.93
  11  -1   1  296.56   10.32
   4  -6   2 3169.46   37.52
   4   6   2 3157.58   26.35
  -4  -6  -2 3065.43   36.53
   4   6   2 3146.10   39.18
  -4  -6  -2 3143.29   26.54
   4  -6   2 3242.47   24.21
   4   6   2 3268.12   36.27
  -4  -6  -2 3198.23   36.50
   4  -6   2 3141.62   36.89
  -4   6  -2 3255.57   37.28
  -4   6  -2 3216.15   37.63
  -4   6  -2 3219.81   38.03
   4  -6   2 3216.59   36.44
 -11   3   0    1.95    2.57
  11  -3   0    9.14    5.23
  11  -3   0    6.85    5.45
  11   3   0    3.18    4.03
  11   3   0    1.26    3.40
 -11   3   0   13.38    7.44
  11   3   0    1.13    1.95
  11  -3   0    1.06    2.43
  11   3   0    5.82    4.95
 -11  -3   0    0.80    5.32
 -11   3   0    2.29    4.75
  11  -3   0    7.59    4.49
 -11  -3   0    5.24    3.15
 -11  -3   0    2.34    2.30
  11   3   0    1.36    8.43
 -11   3   0   -0.65    4.35
   6  -6  -2 3196.67   38.52
  -6   6   2 3412.07   33.58
   6  -6  -2 3132.94   35.09
   6  -6  -2 3203.24   36.14
  -6   6   2 2999.28   35.42
  -6  -6   2 3051.87   29.72
  -6   6   2 3117.16   35.98
   6   6  -2 3001.22   25.06
   6   6  -2 2927.45   28.08
   6  -6  -2 3069.25   30.87
  -6  -6   2 2727.98   36.29
  -6   6   2 3094.17   39.22
   6   6  -2 3065.18   34.81
   6   6  -2 3021.13   37.11
   1   3  -4 1740.28   20.04
  -1   3   4 1885.89   20.09
  -1  -3   4 1928.26   31.50
   1  -3  -4 1801.43   29.41
   1  -3  -4 1998.89   31.27
  -1   3   4 1919.66   30.42
  -1  -3   4 1871.50   20.30
  -1  -3   4 1727.83   21.50
   1   3  -4 1939.86   29.48
  -1   3   4 1935.81   31.53
   1   3  -4 1788.35   21.06
   1  -3  -4 1733.72   28.02
   1   3  -4 1877.63   30.83
  -1   3   4 1814.60   29.02
   3   3  -4 2208.68   32.96
   3   3  -4 1927.01   22.08
   3  -3  -4 2179.10   20.17
   3   3  -4 2017.98   30.60
  -3   3   4 2022.05   30.57
  -3  -3   4 2025.37   31.37
   3   3  -4 1921.64   19.13
  -3   3   4 1887.48   30.04
  -3   3   4 1939.43   18.34
   3  -3  -4 1934.61   30.24
   3  -3  -4 2165.54   31.13
   3   3  -4 1981.58   29.06
  -3  -3   4 1926.53   22.63
  -3  -3   4 1903.63   19.26
   3  -3  -4 2077.36   30.11
  -3   3   4 2046.08   31.12
 -12   0   0 4457.58   28.08
 -12   0   0 4383.24   38.38
  12   0   0 4465.19   46.80
  12   0   0 4304.87   30.07
 -12   0   0 4415.59   46.14
   5   7   0   23.24    3.81
  -5  -7   0   17.96    4.70
   5   7   0   18.03    2.98
  -5  -7   0   11.89    6.02
   5  -7   0   18.82    5.62
  -5  -7   0   11.41    3.81
   5   7   0   15.95    4.98
  -5   7   0   15.32    5.39
  -5   7   0   15.76    4.62
  -5  -7   0   17.77    2.66
   5  -7   0   12.94    4.38
   5  -7   0   37.99    8.83
   5  -7   0   18.50    3.85
   5   7   0   15.85    4.78
  -5   7   0   18.41    5.36
  -5   7   0   12.77    4.15
   2   2   4  589.66   19.34
  -2  -2  -4  626.66   19.16
  -2   2  -4  628.20   13.69
   2  -2   4  638.97   19.44
   2   2   4  650.65   13.28
   2   2   4  697.47   18.08
   2  -2   4  666.27   17.67
  -2   2  -4  620.83   14.32
  -2   2  -4  590.32   18.53
   2  -2   4  607.36   13.29
   2   2   4  619.46   17.30
  -2  -2  -4  590.67   17.01
  -2   2  -4  629.96   17.44
  -2  -2  -4  584.40   17.79
   2  -2   4  641.98   15.46
   9  -3  -3    7.35    3.85
  -9   3   3    6.76    3.52
  -9  -3   3    1.19    8.08
  -9  -3   3    6.29    4.40
  -9   3   3    6.55    3.25
   9  -3  -3    8.84    3.18
   9  -3  -3   11.09    4.98
   9   3  -3    6.05    4.55
   9   3  -3   -1.05    5.11
  -9  -3   3    8.80    3.79
   9  -3  -3    4.80    4.46
  -9  -3   3    4.62    6.34
   9   3  -3    4.40    3.40
  -9   3   3    6.32    5.41
   9   3  -3    9.40    3.47
  -9   3   3    6.17    4.05
   6  -2  -4  731.42   17.63
   6   2  -4  645.49   17.98
   6   2  -4  665.87   10.16
   6  -2  -4  738.86   18.60
   6   2  -4  632.75   14.92
   6   2  -4  694.78   17.57
  -6   2   4  688.02   17.80
  -6   2   4  675.37   16.88
  -6  -2   4  727.89   19.22
  -6   2   4  671.53    9.76
  -6  -2   4  695.38   17.59
  -6  -2   4  704.59   15.94
   6  -2  -4  664.51    9.50
   6  -2  -4  745.36   19.56
  -6   2   4  728.13   19.36
  -5  -7   1  574.21   11.69
  -5   7   1  549.95   14.54
   5  -7  -1  557.91   14.56
  -5   7   1  555.17   16.50
   5   7  -1  594.28   16.75
   5  -7  -1  552.76   16.70
   5  -7  -1  563.32   16.31
  -5  -7   1  571.50   18.48
   5   7  -1  529.49   15.56
  -5   7   1  569.83   16.50
   5   7  -1  546.12   10.87
   5  -7  -1  560.17   14.47
  -5  -7   1  527.71   11.76
   5   7  -1  533.86   16.71
  -5   7   1  588.63   14.65
   5   7  -1  534.95   10.91
   3  -1   4  520.33   17.83
  -3  -1  -4  467.53   14.80
   3  -1   4  513.52   12.60
  -3   1  -4  529.37   15.99
   3   1   4  551.72   12.84
   3  -1   4  543.79   14.68
  -3   1  -4  538.59   14.54
  -3  -1  -4  519.04   17.45
  -3   1  -4  500.26   17.31
  -3   1  -4  536.21   12.62
  -3  -1  -4  523.55   15.49
   3   1   4  553.40   17.99
   3   1   4  521.52   15.28
   3  -1   4  530.68   15.90
  -3  -1  -4  477.90   16.00
   7   1  -4  587.21   15.21
  -7  -1   4  583.89   15.82
  -7   1   4  568.26   15.18
  -7  -1   4  598.14   17.60
  -7  -1   4  550.51   15.34
  -7   1   4  519.37   17.07
   7  -1  -4  587.50   16.44
   7  -1  -4  488.32    8.22
  -7   1   4  577.27    8.89
  -7   1   4  538.37   16.39
   7   1  -4  585.14    9.18
   7  -1  -4  569.07   15.02
   7   1  -4  564.29   15.18
   7   1  -4  600.99   17.52
   7   1  -4  458.66    9.51
   7  -1  -4  542.39   17.12
   3  -5   3  147.37    8.60
  -3  -5  -3  138.66    8.92
   3  -5   3  143.88    9.33
   3  -5   3  143.21    8.84
   3   5   3  132.74    8.62
   3   5   3  130.16    9.41
   3   5   3  155.47    8.80
  -3   5  -3  129.95    8.33
  -3  -5  -3  133.22    7.28
  -3  -5  -3  117.81    8.26
   3   5   3  142.84    7.29
  -3   5  -3  140.54    8.58
  -3   5  -3  121.14    8.66
   3  -5   3  152.86    5.65
  -3   5  -3  126.30    5.44
  -1  -7   2    0.40    4.51
  -1   7   2    4.46    4.76
   1  -7  -2    7.59    4.44
   1  -7  -2    0.08    3.60
   1   7  -2    4.89    4.33
   1   7  -2    6.19    3.78
   1   7  -2    9.65    4.41
  -1  -7   2    3.19    4.72
  -1   7   2   10.43    4.34
   1  -7  -2    0.94    4.09
  -1   7   2    2.86    4.13
   1  -7  -2    4.21    4.53
  -1  -7   2    2.14    3.49
  -1   7   2    9.56    4.46
   8   4  -3   77.84    7.39
  -8  -4   3  702.67   16.67
  -8  -4   3  692.35   16.19
   8  -4  -3  626.90   18.04
  -8   4   3  700.80   14.49
  -8  -4   3  153.00   12.54
   8  -4  -3  660.17   18.65
   8   4  -3  754.51   17.39
   8   4  -3  730.03   16.85
   8   4  -3  772.54   16.90
  -8  -4   3  567.36   18.18
  -8   4   3  737.74   20.10
   8  -4  -3  719.39   13.97
  -8   4   3  703.22   18.31
   8  -4  -3  697.55   15.04
  -8   4   3  697.03   15.22
  -8  -4  -2 1144.51   14.47
  -8   4  -2 1098.25   22.21
  -8   4  -2 1265.45   23.03
  -8  -4  -2 1888.45   40.86
  -8  -4  -2 1103.72   13.52
  -8  -4  -2 1030.92   22.85
   8   4   2  994.71   21.62
   8  -4   2 1080.62   21.93
  -8   4  -2 1040.26   21.24
   8  -4   2 1055.77   22.65
   8   4   2 1732.94   35.34
   8  -4   2 1122.55   19.99
  -8  -4  -2 1025.70   21.33
  -8   4  -2  999.41   22.32
   8   4   2 1075.75   21.67
   8  -4   2 1047.84   20.56
 -12  -2   1  779.57   12.48
  12   2  -1  720.17   18.64
 -12   2   1  801.87   19.31
  12   2  -1  783.85   14.81
 -12  -2   1  756.30   14.92
 -12  -2   1  657.90   24.71
  12   2  -1  731.22   12.24
  12   2  -1  751.33   21.08
  12   2  -1  860.33   30.96
  12  -2  -1  764.29   18.88
  12  -2  -1  739.23   18.71
 -12   2   1  769.76   19.23
 -10   2   3   66.74    4.41
  10  -2  -3   61.23    6.93
  10   2  -3   64.09    4.94
  10  -2  -3   62.57    7.10
  10  -2  -3   64.41    5.53
  10   2  -3   61.21    5.41
  10  -2  -3   64.51    4.11
  10   2  -3   33.60    6.56
  10   2  -3    8.76    7.05
 -10   2   3   71.04    7.79
 -10  -2   3    7.42    9.21
 -10   2   3   58.49    5.48
  10  -2  -3   35.26   11.06
  10   2  -3   64.69    6.04
 -10  -2   3   66.09    5.00
 -10  -2   3   59.44    6.58
 -10   4   2 1038.50   23.55
  10  -4  -2 1024.45   22.98
 -10   4   2  995.27   20.14
  10   4  -2 1031.54   16.95
  10  -4  -2 1051.15   13.15
 -10  -4   2  907.99   16.17
 -10   4   2 1014.25   13.26
  10   4  -2 1172.78   19.95
  10  -4  -2  984.91   21.24
  10  -4  -2 1535.70   42.02
  10   4  -2 1167.77   23.30
 -10  -4   2  587.20   23.31
  10   4  -2  758.89   22.22
 -10  -4   2  798.17   20.60
  10   4  -2 1064.81   18.22
  10  -4  -2 1039.26   20.71
  10   0   2  361.01   12.87
 -10   0  -2  362.27   12.98
 -10   0  -2  376.11   11.56
 -10   0  -2  402.88   14.47
  10   0   2  368.41   11.22
  10   0   2  368.34   14.23
 -10   0  -2  376.32   13.97
  10   0   2  372.72   13.35
   1   3   4  147.37    9.10
   1  -3   4  136.67    6.83
  -1  -3  -4  144.80    9.10
   1  -3   4   94.60    7.58
   1  -3   4  135.62    6.74
   1   3   4  152.29    7.28
   1   3   4  126.97    8.87
  -1   3  -4  131.74    6.63
  -1   3  -4  136.91    6.75
  -1   3  -4   93.66    7.94
   1  -3   4  122.69    9.13
  -1  -3  -4  144.72    9.78
   1   3   4  155.58   10.59
  -1   3  -4  115.41    8.79
  -1  -3  -4  120.61    7.97
  -8   6   1  394.26   14.03
   8  -6  -1  403.81   14.12
  -8  -6   1  384.65   12.76
  -8  -6   1  456.45   19.04
  -8  -6   1  335.73   11.97
   8   6  -1  351.02    7.20
   8   6  -1  367.98   12.48
   8   6  -1  368.88   15.10
   8  -6  -1  381.34   12.91
  -8   6   1  406.59   11.37
  -8   6   1  378.35   10.74
   8  -6  -1  394.08   14.42
  -8   6   1  406.22   14.78
   8   6  -1  412.38    9.03
   8   6  -1  361.10   10.91
  -8  -6   0 2439.08   31.68
  -8   6   0 2430.52   27.00
  -8   6   0 2390.07   34.34
   8   6   0 2383.84   29.38
  -8  -6   0 2462.66   30.95
  -8   6   0 2408.98   35.27
   8   6   0 2188.84   36.07
   8   6   0 2251.94   30.47
   8  -6   0 2329.81   33.61
   8  -6   0 2477.21   34.33
  -8   6   0 2490.31   28.49
  -8  -6   0 2704.38   46.33
  12   0  -2  292.61   17.17
 -12   0   2  338.59   12.62
  12   0  -2  339.66   12.45
  12   0  -2  345.68   12.68
 -12   0   2  342.72   12.81
   9  -3   2   23.58    5.95
  -9  -3  -2   20.40    6.05
  -9  -3  -2   18.56    2.93
   9  -3   2   18.94    4.54
  -9   3  -2   15.05    4.54
  -9   3  -2   29.02    5.59
  -9  -3  -2   21.28    4.85
   9  -3   2   16.72    4.41
  -9   3  -2   21.46    5.20
   9   3   2   14.23    5.26
  -9   3  -2   19.93    4.89
   9  -3   2   18.15    5.06
   9   3   2   18.92    3.02
   9   3   2   20.48    4.95
   9   3   2   22.84    5.74
   5   3  -4  108.90    8.21
  -5   3   4   69.91    4.61
   5  -3  -4   64.55    4.75
  -5   3   4  109.15    8.70
  -5   3   4   82.72    7.86
   5   3  -4  119.68    8.64
   5  -3  -4  108.84    8.20
   5   3  -4   82.93    4.78
   5  -3  -4  108.19    7.97
  -5  -3   4   48.74    4.52
   5   3  -4   75.39    7.96
  -5  -3   4   89.73    8.44
   5   3  -4   80.95    5.84
  -5  -3   4   77.94    6.17
   5  -3  -4  106.66    8.44
  -5   3   4  100.51    8.45
  11   3  -2   22.74    4.03
  11  -3  -2   23.06    5.34
  11   3  -2   18.62    5.01
 -11  -3   2   10.20    7.14
  11  -3  -2   18.29    5.18
 -11   3   2   17.01    2.09
  11   3  -2    9.31    5.49
 -11  -3   2   15.57    4.08
  11   3  -2   17.46    3.38
 -11   3   2   14.78    4.40
  11  -3  -2   13.22    9.16
 -11   3   2   15.18    5.42
  11  -3  -2   23.42    2.14
  11   3  -2   14.08    6.30
  11   3  -2   18.21    3.60
  -1  -7  -2 3608.18   40.06
   1   7   2 3813.05   42.74
   1   7   2 3629.53   39.49
  -1  -7  -2 3555.77   37.90
  -1   7  -2 3577.56   37.29
   1  -7   2 3740.22   38.86
   1  -7   2 3703.22   41.67
  -1   7  -2 3505.52   41.03
  -1   7  -2 3346.62   39.88
   1  -7   2 3467.97   40.97
  -1  -7  -2 3409.11   33.96
  -1  -7  -2 3719.17   42.07
   1   7   2 3726.30   39.00
   1   7   2 3455.94   33.82
   3  -7  -2 3688.08   38.20
  -3  -7   2 3675.24   41.94
   3  -7  -2 3612.91   39.55
  -3   7   2 3713.60   39.49
  -3   7   2 3565.59   39.98
   3   7  -2 3598.95   38.54
   3   7  -2 3725.12   42.58
   3  -7  -2 3672.54   38.55
  -3  -7   2 3605.00   40.47
  -3  -7   2 3520.13   35.11
  -3   7   2 3678.11   40.07
   3  -7  -2 3524.16   38.99
  -3   7   2 3608.43   38.36
   3   7  -2 3722.72   33.57
  12   2   0 1629.29   28.65
  12  -2   0 1622.28   29.06
  12   2   0 1546.12   19.17
  12  -2   0 1649.32   26.41
 -12  -2   0 1669.30   32.21
  12  -2   0 1507.90   16.20
 -12   2   0 1621.43   17.21
  12   2   0 1510.04   20.48
  12   2   0 1684.95   28.79
 -12  -2   0 1583.38   19.92
 -12   2   0 1535.52   27.95
 -12   2   0 1561.10   26.31
 -12  -2   0 1693.27   20.80
   7  -5   2  206.10    8.70
  -7  -5  -2  207.68   10.35
  -7   5  -2  219.57   10.89
  -7  -5  -2  222.50    5.93
   7   5   2  294.63   14.33
   7  -5   2  207.12   10.25
  -7  -5  -2  204.21    6.20
  -7  -5  -2  346.99   18.67
   7   5   2  198.75   10.16
  -7   5  -2  217.55   10.71
  -7   5  -2  285.23   11.91
   7   5   2  219.59   11.10
   7  -5   2  213.73   10.74
  -7  -5  -2  228.38   11.39
  -7   5  -2  217.83   10.31
   7  -5   2  210.25   10.83
   9   5  -2  238.86    9.69
   9  -5  -2  220.35   10.20
   9   5  -2  225.10    8.28
   9  -5  -2  219.06   10.73
  -9   5   2  225.90    7.80
   9  -5  -2  218.32   11.10
   9   5  -2  215.96    7.82
   9  -5  -2  223.13    7.44
  -9   5   2  223.08   10.48
   9   5  -2  213.38    9.41
   9   5  -2  189.57   10.83
   9   5  -2  228.27    9.93
  -9   5   2  228.00   12.28
   0   8   0 2570.72   25.30
   0  -8   0 2613.59   36.45
   0  -8   0 2642.26   30.06
   0   8   0 2412.75   34.11
   0   8   0 2589.28   30.13
   0  -8   0 2585.07   25.36
   0   8   0 2433.88   33.22
   0  -8   0 2553.95   34.42
   2   6  -3 1806.49   25.81
   2  -6  -3 1981.40   26.85
  -2  -6   3 1847.59   27.01
   2  -6  -3 1885.93   28.95
   2   6  -3 1754.75   29.71
   2  -6  -3 1836.23   28.44
   2  -6  -3 1938.29   29.05
  -2  -6   3 1822.69   27.32
  -2  -6   3 1781.59   29.71
  -2   6   3 1884.88   26.30
  -2   6   3 1782.42   28.09
  -2   6   3 1857.14   29.61
  -2   6   3 1903.06   30.04
   2   6  -3 1704.40   25.81
   4   0   4   21.81    6.84
  -4   0  -4   24.92    4.19
   4   0   4   19.40    4.76
   4   0   4   26.99    4.64
  -4   0  -4   15.20    5.53
  -4   0  -4   24.43    5.48
  -4   0  -4   24.65    5.06
 -10   4  -1  145.46    9.35
  10  -4   1  166.77    9.27
 -10   4  -1  147.76    9.69
  10  -4   1  170.15    9.82
 -10  -4  -1  143.63    8.10
  10  -4   1  152.98    7.60
  10   4   1  140.84    9.95
 -10  -4  -1  173.85   10.42
 -10  -4  -1  167.04    4.41
  10   4   1  152.73    4.14
  10  -4   1  152.71   10.22
  10   4   1  151.82    8.70
  10   4   1  238.92   15.90
 -10   4  -1  246.11   13.96
 -10   4  -1  159.17    7.94
  10   4   1  159.63    8.91
   5  -7   1   87.62    6.57
   5   7   1   72.97    7.47
   5  -7   1   68.30    6.89
  -5  -7  -1   73.17    3.92
   5   7   1   69.42    6.32
   5  -7   1   69.46    6.83
   5   7   1   70.01    7.16
   5   7   1   72.11    4.25
  -5  -7  -1   79.69    6.76
  -5   7  -1   75.69    7.58
  -5  -7  -1   84.69    9.55
  -5  -7  -1   72.52    7.05
   5  -7   1   71.16    4.90
  -5   7  -1   72.81    6.87
  -5   7  -1   66.94    6.74
   5  -7   1   67.73    7.61
   8   0  -4   19.43    4.87
  -8   0   4   23.29    4.85
  -8   0   4   17.36    5.45
   8   0  -4   19.03    5.45
   8   0  -4   17.88    4.45
   8   0  -4   17.65    2.69
  -8   0   4   17.76    4.89
   8   0  -4    2.18    4.26
  -8   0  -3   53.29    6.59
   8   0   3   57.11    6.90
  -8   0  -3   47.20    6.30
  -8   0  -3   52.60    7.02
   8   0   3   40.92    5.23
   8   0   3   47.04    5.82
  -8   0  -3   44.76    5.21
   8   0   3   46.15    6.94
   0   6   3  744.47   18.89
   0  -6  -3  675.65   16.86
   0   6   3  708.05   16.78
   0  -6   3  721.78   18.17
   0   6  -3  659.23   18.69
   0  -6  -3  710.68   18.21
   0  -6  -3  709.00   18.61
   0  -6  -3  795.35   18.18
   0   6   3  742.18   19.63
   0   6  -3  679.27   16.84
   0  -6   3  696.72   19.11
   0   6   3  742.50   17.04
   0   6  -3  712.92   16.92
   0  -6   3  743.31   17.72
   9  -5   1  140.80   10.10
   9  -5   1  194.85   10.14
  -9   5  -1  151.81    9.46
   9  -5   1  162.81    8.11
  -9  -5  -1  143.50    8.67
  -9   5  -1  202.49   12.78
  -9   5  -1  147.68    7.95
   9   5   1  153.93    8.76
   9   5   1  149.69    8.67
  -9   5  -1  148.91    9.47
  -9  -5  -1  252.18   17.25
   9   5   1  210.75   13.85
   9  -5   1  155.67    9.18
  -9  -5  -1  160.41    9.73
   7  -5  -3  964.32   17.67
   7   5  -3  942.94   20.49
   7  -5  -3  993.42   18.41
   7   5  -3  974.52   19.01
   7   5  -3  468.82   14.35
   7   5  -3 1069.08   21.50
   7   5  -3  948.45   18.03
  -7  -5   3  981.03   21.85
  -7   5   3 1007.44   18.87
  -7   5   3  994.42   21.88
  -7  -5   3  869.13   20.00
  -7   5   3 1020.03   23.55
   7  -5  -3  964.52   21.77
  -7  -5   3  390.30   15.31
   7  -5  -3  974.53   22.47
  -7   5   3  951.32   18.37
   2   4  -4 6057.85   55.22
  -2  -4   4 5729.62   36.76
  -2  -4   4 6434.78   57.24
  -2  -4   4 6110.03   40.33
   2  -4  -4 5964.15   53.46
   2   4  -4 6016.59   39.62
   2  -4  -4 6260.99   40.93
  -2   4   4 6052.31   56.44
   2  -4  -4 6337.81   54.74
  -2   4   4 6284.48   55.02
  -2   4   4 5911.94   51.64
   2   4  -4 6351.21   52.63
  -2   4   4 5892.58   38.29
  -2  -4   4 6087.57   52.73
   2  -4  -4 5957.14   52.37
   2   8   0   26.99    4.00
  -2  -8   0   23.14    6.04
  -2  -8   0   28.18    4.06
  -2   8   0   22.69    4.96
   2  -8   0   21.74    5.61
   2  -8   0   27.49    4.74
  -2  -8   0   28.45    5.25
  -2   8   0   21.53    5.32
   2   8   0   22.34    3.94
   2   8   0   22.72    4.99
  -2   8   0   20.60    4.92
  -2   8   0   21.44    5.38
  -2   8   0   22.19    3.50
  -2  -8   0   32.62    4.14
   2   8   0   25.33    5.74
   2  -8   0   21.33    3.55
 -10   2  -2 3479.23   37.63
  10  -2   2 3657.04   37.76
  10   2   2 3479.11   40.18
 -10  -2  -2 3568.23   42.19
  10  -2   2 3502.34   37.33
  10   2   2 3346.26   28.84
  10  -2   2 3577.93   42.45
  10   2   2 3488.47   40.01
 -10  -2  -2 3452.05   37.91
  10  -2   2 3625.81   39.69
 -10   2  -2 3473.21   38.02
 -10  -2  -2 3859.69   30.63
  10   2   2 3429.29   41.25
 -10   2  -2 3503.17   41.48
 -10   2  -2 3840.23   42.85
 -11  -1   3    4.41    9.50
  11   1  -3   13.87    4.67
  11  -1  -3    6.92    3.59
  11  -1  -3   13.18    2.59
  11   1  -3    8.83    3.49
 -11   1   3    7.15    3.62
  11   1  -3   10.62    2.85
 -11   1   3   12.45    2.63
  11  -1  -3   13.50    5.06
 -11  -1   3   14.04    3.07
 -11   1   3   12.64    5.04
  11   1  -3    0.74    7.34
  11  -1  -3   10.75    4.85
 -11  -1   3    6.85    4.33
  11  -1  -3   -0.49    9.81
 -12   2   2 3394.21   37.95
  12   2  -2 3617.99   28.10
  12   2  -2 3378.17   37.81
  12   2  -2 3543.99   49.30
  12  -2  -2 3241.21   53.82
  12  -2  -2 3353.95   37.71
  12  -2  -2 3353.87   39.83
  12   2  -2 3234.37   25.56
 -12  -2   2 3367.47   34.25
 -12  -2   2 4052.09   55.89
 -12   2   2 2588.44   58.37
  12   2  -2 3289.07   33.79
 -12   2   2 3209.09   40.06
   7  -3   3  189.83    9.15
  -7   3  -3  194.46    9.09
  -7   3  -3  206.34   10.54
   7   3   3  205.09   11.74
   7  -3   3  216.19   10.78
  -7  -3  -3  214.72   11.43
  -7  -3  -3  220.86    8.90
  -7  -3  -3  199.90    8.19
   7  -3   3  230.43   10.83
  -7  -3  -3  191.93   10.55
   7  -3   3  199.87   11.03
  -7   3  -3  193.44    9.84
   7   3   3  213.64   10.64
  -7   3  -3  203.26   11.20
   7   3   3  203.18   10.60
  11   3   1  281.44   11.17
 -11  -3  -1  269.36   10.42
 -11  -3  -1  308.56   13.45
 -11   3  -1  277.10   11.58
  11  -3   1  288.76   11.64
 -11   3  -1  295.45   10.06
  11  -3   1  289.25    9.76
  11   3   1  272.62    6.82
  11   3   1  286.28   13.05
  11  -3   1  314.68   13.16
  11  -3   1  293.83   13.43
 -11   3  -1  318.86   13.63
 -11  -3  -1  291.38    7.40
  11   3   1  279.09   12.08
  -4  -6   3   71.08    7.59
  -4  -6   3   66.13    6.43
   4  -6  -3   74.39    6.22
   4   6  -3   77.14    7.25
  -4   6   3   79.33    7.40
  -4   6   3   69.50    7.35
   4   6  -3   68.14    3.29
   4  -6  -3   72.32    7.18
   4   6  -3   76.63    6.59
   4   6  -3   45.97    3.76
   4  -6  -3   77.09    6.43
  -4  -6   3   66.69    6.98
  -4   6   3   74.72    6.34
   4   6  -3   65.45    5.99
  -4   6   3   69.80    6.97
   4  -6  -3   75.59    7.69
   6  -4   3 2345.72   31.99
  -6  -4  -3 2349.24   34.69
  -6   4  -3 2294.03   33.65
  -6   4  -3 2313.40   27.29
   6  -4   3 2302.28   32.21
   6  -4   3 2370.10   26.81
   6   4   3 2266.28   32.42
  -6   4  -3 2384.85   32.20
  -6  -4  -3 2245.35   24.33
   6  -4   3 2336.88   33.62
  -6  -4  -3 2385.33   26.01
  -6  -4  -3 2338.35   34.27
   6   4   3 2331.23   34.99
   0  -4   4  487.63   17.22
   0  -4   4  493.19   15.82
   0   4   4  489.23   17.22
   0   4   4  464.27   12.69
   0   4  -4  465.33   10.67
   0   4   4  493.70   15.08
   0  -4   4  382.62   10.40
   0   4  -4  511.12   15.82
   0  -4  -4  463.93   14.90
   0   4  -4  484.09   16.60
   0  -4  -4  428.66   15.67
   0   4  -4  472.46   12.68
   0   4   4  454.03   15.81
   0  -4  -4  613.81   16.06
   0  -4  -4  496.75   16.35
   0  -4   4  462.95   12.19
   0  -8   1   30.77    4.75
   0   8   1   37.71    5.87
   0  -8   1   34.27    6.24
   0   8  -1   34.28    5.85
   0   8  -1   37.00    5.81
   0   8   1   31.82    4.79
   0  -8  -1   36.51    4.87
   0   8  -1   31.96    2.93
   0   8   1   37.61    4.70
   0   8   1   26.50    5.69
   0  -8  -1   39.89    6.59
   0   8  -1   31.25    6.05
   0  -8  -1   32.05    4.81
   0  -8   1   38.39    3.11
   0   8  -1   31.86    4.95
   0  -8  -1   37.17    5.53
 -12   0  -1   -2.50    4.74
  12   0   1    2.40    3.12
  12   0   1   -3.20    4.21
 -12   0  -1    4.43    3.49
  12   0   1    0.97    5.25
  12   0   1    1.91    4.44
 -12   0  -1    0.32    5.40
 -12   0  -1    3.39    3.96
  -4  -4   4  390.91   10.54
  -4  -4   4  453.31   11.61
  -4   4   4  494.20   15.91
   4   4  -4  390.28   10.45
   4  -4  -4  475.31   16.00
  -4   4   4  474.22   16.08
  -4   4   4  419.66   10.42
   4   4  -4  488.82   15.94
  -4  -4   4  497.84   16.41
   4   4  -4  476.59   15.04
   4   4  -4  410.18   10.03
   4   4  -4  493.38   16.59
   4  -4  -4  462.10   16.02
  -4   4   4  471.03   15.74
   4  -4  -4  448.51   10.85
   4  -4  -4  513.91   15.77
   3   7   2   57.19    7.20
   3  -7   2   66.08    6.71
   3  -7   2   51.73    7.06
   3  -7   2   61.20    3.53
  -3   7  -2   56.21    6.70
   3  -7   2   63.59    3.31
  -3  -7  -2   65.61    5.17
   3   7   2   60.10    6.35
  -3   7  -2   54.53    6.30
  -3  -7  -2   50.75    6.13
  -3  -7  -2   75.57    8.38
   3   7   2   62.68    6.92
   3   7   2   59.18    5.34
  -3  -7  -2   55.19    6.54
   3  -7   2   56.15    6.77
  -3   7  -2   68.87    7.15
  -2  -8   1   40.83    3.44
  -2   8   1   39.74    4.82
   2   8  -1   30.38    5.16
   2  -8  -1   41.52    6.57
  -2   8   1   42.24    5.23
   2   8  -1   33.49    5.88
   2   8  -1   39.63    4.82
   2  -8  -1   43.80    5.22
  -2  -8   1   38.17    4.72
  -2  -8   1   45.76    6.87
   2   8  -1   38.40    3.29
   2   8  -1   41.31    6.29
   2  -8  -1   37.79    5.38
  -2   8   1   35.65    5.94
  -2   8   1   41.21    5.98
   2  -8  -1   35.35    5.51
   5   7  -2   47.81    4.71
  -5   7   2   53.77    7.19
   5   7  -2   47.10    3.38
   5   7  -2   58.26    6.69
  -5   7   2   61.95    6.17
   5  -7  -2   55.94    5.45
   5   7  -2   48.97    6.59
  -5   7   2   51.28    6.40
  -5   7   2   46.96    5.72
  -5  -7   2   47.95    4.99
   5  -7  -2   58.32    6.29
   5  -7  -2   54.18    6.67
  -5  -7   2   37.28    4.49
  -5  -7   2   44.17    7.35
   5   7  -2   58.39    6.20
   5  -7  -2   52.74    6.37
  -4   2  -4  236.39   11.84
   4   2   4  239.74   13.01
  -4   2  -4  228.04    9.62
   4  -2   4  211.52    9.60
  -4  -2  -4  226.68   11.36
  -4   2  -4  229.86    9.89
  -4  -2  -4  227.43   12.31
  -4  -2  -4  203.47    9.63
   4  -2   4  227.52   10.69
   4  -2   4  234.66   12.74
   4  -2   4  223.22   10.07
  -4  -2  -4  234.14   11.23
   4   2   4  230.70    9.36
   4   2   4  181.24   10.08
  -4   2  -4  206.39   12.15
   6  -6   2  399.08   14.66
   6  -6   2  424.04   11.33
   6  -6   2  391.42   13.66
  -6  -6  -2  442.29   15.38
  -6   6  -2  422.17   15.15
  -6  -6  -2  442.05   14.84
   6  -6   2  416.97   14.81
  -6   6  -2  419.31   14.97
   6   6   2  411.53   14.00
   6   6   2  435.17    9.24
  -6   6  -2  415.30   14.36
   6   6   2  416.37   15.34
  -6  -6  -2  416.73    9.02
 -13  -1   1  142.68    4.82
 -13   1   1   96.53   12.22
  13  -1  -1  159.53   12.18
 -13   1   1  140.32    8.88
  13   1  -1  133.17    5.04
 -13   1   1  135.57    9.10
  13  -1  -1  146.45    9.56
  13   1  -1  135.83    7.26
  13   1  -1  133.64   10.63
 -13  -1   1  128.84    7.59
 -13  -1   1  120.74    8.62
  13  -1  -1  123.72    8.17
 -13  -1   1  171.62   14.31
  13   1  -1  151.43    9.48
  -8  -2   4  268.85   12.76
   8   2  -4  292.16   12.57
   8   2  -4  266.67    8.15
   8  -2  -4  276.66   12.97
  -8  -2   4  289.87   11.20
   8   2  -4  282.60   10.44
   8  -2  -4  262.93   12.11
  -8   2   4  290.66    7.98
   8   2  -4  273.74    8.42
  -8   2   4  285.05   13.59
   8  -2  -4  290.87   10.79
  -8   2   4  260.65   12.24
  -8   2   4  280.93   10.63
   8   2  -4  287.67   11.07
   8  -2  -4  265.86    7.50
   8   6  -2  470.70   14.42
   8  -6  -2  469.17   16.14
   8   6  -2  497.72   12.49
   8   6  -2  455.12   14.66
   8  -6  -2  476.27   15.09
   8   6  -2  430.19   10.62
  -8   6   2  474.84   16.90
   8  -6  -2  463.74   14.80
  -8   6   2  470.93   12.46
   8  -6  -2  488.77   12.11
   8   6  -2  463.08   12.00
   8   6  -2  463.59   15.27
  -8   6   2  472.42   14.89
  -8   6   2  475.32   15.05
  -8  -6   2  425.73   17.25
   3   3   4  198.06   12.49
   3   3   4  292.26   11.87
   3   3   4  269.97   10.07
   3  -3   4  254.70   13.34
  -3   3  -4  240.67    9.85
   3   3   4  217.39   12.16
  -3   3  -4  272.02    9.72
   3  -3   4  257.80    9.87
  -3   3  -4  240.05   12.59
  -3  -3  -4  221.36   12.33
  -3  -3  -4  255.43   11.11
  -3  -3  -4  209.84   11.45
   3  -3   4  230.98    9.57
  -3   3  -4  269.12   12.25
   3  -3   4  260.86   11.89
  -8  -6  -1  614.21   17.02
   8  -6   1  628.29   15.70
  -8   6  -1  531.30   16.62
   8  -6   1  590.98   16.96
   8  -6   1  574.18   17.90
   8   6   1  574.74   15.67
  -8  -6  -1  589.25   16.63
  -8   6  -1  602.44   15.72
   8   6   1  652.76   20.68
  -8   6  -1  618.57   18.08
   8   6   1  565.42   16.46
  -8   2  -3  194.59    9.77
   8  -2   3  187.31    9.42
   8  -2   3  190.53    9.70
   8   2   3  163.72    9.73
  -8   2  -3  184.79    9.83
   8   2   3  197.80   10.55
   8   2   3  202.00   11.65
  -8  -2  -3  191.90   10.81
  -8  -2  -3  182.86    8.11
   8   2   3  194.27    8.36
   8  -2   3  199.53   10.34
  -8   2  -3  195.59   10.64
  -8   2  -3  180.31   10.02
  -8  -2  -3  185.44   10.74
   8  -2   3  188.97   11.05
   2  -6   3    7.02    5.11
  -2   6  -3   17.21    5.12
  -2   6  -3   20.50    4.92
   2   6   3    5.30    5.44
   2   6   3   11.81    4.44
   2  -6   3   20.63    4.83
   2  -6   3   13.20    4.40
  -2  -6  -3   13.05    5.66
  -2   6  -3   13.91    2.59
   2  -6   3   15.44    2.17
  -2   6  -3   18.49    5.48
  -2  -6  -3   14.94    5.51
   2   6   3   17.23    4.39
  -2  -6  -3   17.74    4.85
  -2  -6  -3   17.14    4.38
   2   6   3   21.69    4.64
   7   3  -4  232.25   11.75
  -7   3   4  239.47   10.65
  -7  -3   4  259.53   11.94
  -7  -3   4  133.35    8.51
   7   3  -4  271.46   11.53
  -7  -3   4  189.91   11.34
   7   3  -4  266.46   15.61
   7   3  -4  203.43    8.66
   7  -3  -4  233.21    7.71
   7   3  -4  229.70    7.87
  -7   3   4  249.26   11.98
  -7   3   4  213.67    7.67
   7  -3  -4  277.82   12.57
   7  -3  -4  268.26   12.90
   7  -3  -4  274.16   11.09
  -7   3   4  251.40   13.24
   7   7   0   11.47    3.86
  -7  -7   0    5.94    4.17
   7  -7   0   15.81    6.89
  -7   7   0    8.07    5.29
  -7  -7   0    4.53    4.14
   7  -7   0    2.11    4.06
  -7  -7   0    6.50    6.40
  -7   7   0   12.71    4.44
  -7   7   0    8.56    4.82
   7   7   0    9.31    2.13
   7  -7   0   10.69    3.90
  -7   7   0    7.40    3.95
  -7  -7   0    9.05    2.01
   7   7   0    4.45    4.96
   7   7   0    8.73    4.53
   7  -7   0    6.15    5.69
   7   7  -1  367.58   15.24
  -7   7   1  424.55   15.39
   7   7  -1  439.81   11.33
  -7  -7   1  444.81   18.02
   7  -7  -1  439.29   15.21
  -7   7   1  406.38   14.58
   7  -7  -1  423.64   15.21
  -7  -7   1  406.29    9.08
  -7  -7   1  394.83   11.98
   7   7  -1  406.14   13.77
   7   7  -1  397.42    8.44
  -7   7   1  402.13   12.24
   7  -7  -1  429.67   13.42
   2   8   1   59.36    5.63
  -2   8  -1   59.98    6.71
   2   8   1   59.21    7.05
  -2   8  -1   62.69    6.91
   2  -8   1   59.12    3.81
   2  -8   1   59.49    6.33
  -2  -8  -1   58.84    5.01
   2   8   1   54.76    6.66
  -2   8  -1   70.01    7.16
   2  -8   1   74.46    7.96
  -2  -8  -1   61.55    6.61
  -2  -8  -1   60.81    7.73
  -2  -8  -1   56.67    5.85
  -2   8  -1   55.70    6.46
   2   8   1   55.00    5.43
   5  -5   3  442.67   15.73
   5   5   3  470.05   12.09
  -5  -5  -3  455.40   11.84
   5  -5   3  446.83   10.97
   5   5   3  550.05   16.92
   5  -5   3  375.33   13.44
  -5  -5  -3  408.22   14.94
  -5   5  -3  440.28   11.50
  -5   5  -3  447.78   14.52
  -5   5  -3  480.88   16.01
   5   5   3  434.43   16.06
  -5  -5  -3  445.50   15.70
  -5   5  -3  330.38   13.04
   5   5   3  475.56   15.68
   5  -5   3  454.15   14.52
  -5   1  -4   77.39    7.39
  -5  -1  -4   87.47    7.64
  -5   1  -4   75.08    6.18
  -5   1  -4   76.31    7.83
   5  -1   4   73.18    6.32
   5  -1   4   72.37    6.44
  -5   1  -4   78.00    7.29
  -5  -1  -4   89.17    8.51
   5   1   4   87.98    7.66
  -5  -1  -4   76.51    6.20
  -5  -1  -4   70.59    6.72
   5  -1   4   71.65    6.69
   5  -1   4   77.41    8.17
   5   1   4   69.19    6.26
   5   1   4   90.47    9.28
  -5  -1  -4   75.54    7.04
 -13  -1   0   17.63    5.28
  13  -1   0   13.59    4.65
  13   1   0   11.96    4.81
 -13  -1   0   10.54    6.89
 -13  -1   0   13.15    3.85
  13   1   0   13.13    3.85
  13  -1   0   17.94    5.88
 -13   1   0   14.20    2.79
  13   1   0   17.77    3.96
 -13  -1   0   12.22    2.94
 -13   1   0   10.25    5.05
  13  -1   0   16.62    5.82
  13  -1   0    7.63    2.76
 -13   1   0   12.81    4.82
 -13   1   0   27.82    8.76
  13   1   0   18.88    6.32
  -4   8   0  199.43   10.53
  -4   8   0  202.63   10.00
  -4  -8   0  192.90   11.97
   4   8   0  216.44    8.28
  -4   8   0  217.99   10.51
  -4  -8   0  202.44    8.56
  -4   8   0  203.63    8.01
  -4  -8   0  232.96    7.85
   4   8   0  192.44   10.49
   4  -8   0  199.09   10.06
   4  -8   0  205.48   11.35
  -4  -8   0  183.57   10.19
  -4   8   0  201.56   11.13
   4  -8   0  213.05    8.39
   4   8   0  200.17   11.16
   4   8   0  215.16    7.76
   9   1  -4   69.73   12.43
   9   1  -4   46.80    6.67
   9   1  -4   58.84    4.34
  -9   1   4   55.37    5.62
  -9   1   4   60.18    7.90
   9  -1  -4   52.39    7.16
   9  -1  -4   53.12    5.41
   9  -1  -4   49.32    4.06
  -9  -1   4   49.52    5.96
   9  -1  -4   51.79    7.43
   9   1  -4   53.22    5.51
  -9   1   4   46.82    6.83
   9   1  -4   38.49    5.89
  -9  -1   4   53.46    7.30
  -9   1   4   57.19    4.38
 -12   2  -1  263.00    9.58
 -12  -2  -1  292.37   13.57
 -12   2  -1  233.25   10.75
  12   2   1  263.84   11.98
  12  -2   1  237.62   12.60
  12   2   1  263.46   12.77
 -12  -2  -1  268.57    9.97
  12   2   1  260.39    7.97
  12  -2   1  249.91   10.38
 -12   2  -1  268.38   12.53
 -12  -2  -1  279.39   12.93
 -12   2  -1  297.35   15.43
  12  -2   1  237.06    9.00
  12   2   1  260.38   10.48
  12  -2   1  268.85   12.65
 -12  -2  -1  254.52    8.23
  -2  -4  -4  258.85   12.82
   2  -4   4  262.16   11.79
   2   4   4  249.42   12.02
   2   4   4  264.63   10.92
  -2   4  -4  267.43   10.19
   2   4   4  253.04   13.28
  -2  -4  -4  270.58   12.67
  -2   4  -4  263.81    8.79
  -2   4  -4  238.03   12.59
   2  -4   4  250.71    8.82
   2  -4   4  217.99   10.07
  -2  -4  -4  245.39   11.26
   2   4   4  278.19   12.03
   2  -4   4  236.40   12.70
  -2   4  -4  273.44   12.28
   4   8  -1  198.43   10.74
   4  -8  -1  185.81   10.73
  -4  -8   1  190.67    7.91
   4  -8  -1  194.98    9.79
   4  -8  -1  190.00   10.01
  -4  -8   1  176.71    6.84
   4   8  -1  186.14    7.55
  -4   8   1  184.44    8.76
  -4   8   1  184.01    9.69
  -4  -8   1  174.26   11.74
  -4   8   1  184.44   10.49
   4   8  -1  207.37   11.12
  -4   8   1  191.85   10.39
   4  -8  -1  181.61    8.75
   4   8  -1  179.31   10.50
   4   8  -1  195.72    6.65
   6  -4  -4  243.81   10.79
   6   4  -4  240.15    8.67
  -6   4   4  241.95   11.94
  -6   4   4  249.54   13.04
  -6   4   4  260.29   11.71
  -6   4   4  222.21    8.07
   6  -4  -4  236.88   11.51
   6  -4  -4  249.41   12.65
  -6  -4   4  247.61   11.97
   6   4  -4  242.75   11.53
   6   4  -4  187.58   12.80
   6  -4  -4  226.54    8.13
   6   4  -4  226.07    8.21
   6   4  -4  238.45   12.20
  -6  -4   4  181.80    8.96
   6   4  -4  243.25   11.32
  -6   6   3   94.19    7.26
   6   6  -3   67.19    5.16
   6   6  -3  110.32    8.53
  -6  -6   3   90.83    7.95
   6   6  -3   95.63    6.78
   6  -6  -3  100.09    8.52
   6  -6  -3   99.71    8.14
  -6   6   3   91.88    7.40
  -6   6   3   87.25    8.87
   6   6  -3  100.61    6.82
   6  -6  -3  100.28    7.19
  -6  -6   3   97.09    8.17
   6   6  -3   76.06    7.26
   6  -6  -3   89.40    6.64
  -6   6   3   86.43    7.48
 -11  -1  -2  299.98   13.43
 -11  -1  -2  292.42   10.29
  11   1   2  309.24   10.01
 -11   1  -2  293.79   11.77
  11   1   2  328.14   13.34
 -11   1  -2  305.97   13.70
  11  -1   2  279.38   11.65
  11   1   2  271.48   11.96
 -11  -1  -2  312.01   13.86
 -11   1  -2  278.22   11.49
  11  -1   2  307.05   13.94
 -11   1  -2  297.21   13.46
  11  -1   2  293.59   12.92
 -11  -1  -2  302.76   11.70
  11  -1   2  313.04   11.37
  11   1   2  269.09   13.10
 -13  -1   2  418.34   23.20
  13  -1  -2  349.83   13.23
 -13  -1   2  352.60   12.68
  13   1  -2  332.85    6.96
  13   1  -2  344.07   12.23
 -13   1   2  310.69   12.95
  13   1  -2  309.80   12.36
  13  -1  -2  354.50   13.45
  13   1  -2  385.87   18.45
  13   1  -2  342.10    7.36
 -13  -1   2  322.28   13.06
 -13   1   2  331.78   12.81
 -13   1   2  247.45   20.06
  13  -1  -2  467.08   21.12
  12   0  -3    3.21    7.78
  12   0  -3    1.62    4.17
 -12   0   3    2.37    3.76
 -12   0   3    2.98    4.61
  12   0  -3    1.53    3.34
 -12   0   3    0.53   10.33
 -12   0   3    4.08    2.19
  12   0  -3   -0.37    2.16
 -11   5   1  141.16    5.79
  11   5  -1  127.64    7.55
 -11  -5   1  119.55   10.00
 -11  -5   1  124.53    7.71
 -11  -5   1  139.43    5.16
 -11  -5   1  162.84   15.31
 -11   5   1  143.73    5.98
  11  -5  -1  136.27    9.13
  11   5  -1  127.66    8.27
 -11   5   1  140.31    9.20
  11   5  -1  133.92    5.16
 -11   5   1  142.32    9.92
  11  -5  -1  142.13    9.58
  11   5  -1  127.75   12.16
 -12  -4   1   22.29    3.39
  12   4  -1   23.59    5.36
  12   4  -1   42.24    8.22
 -12   4   1   25.10    2.80
  12   4  -1   29.94    5.47
 -12   4   1   29.78    2.74
  12   4  -1   26.07    3.77
  12  -4  -1   22.26    5.02
  12  -4  -1   34.85    8.14
 -12   4   1   29.13    5.51
  12   4  -1   23.65    3.00
  12  -4  -1   27.25    5.92
 -12   4   1   42.82   11.97
 -12  -4   1   14.95    6.31
 -12  -4   1   26.44    4.25
 -12   4   1   15.94    4.90
  10  -4  -3   55.31    4.38
 -10   4   3   53.86    4.69
  10  -4  -3   50.65    6.61
  10   4  -3   45.49    6.17
 -10  -4   3   55.95    5.58
 -10  -4   3   47.84    8.46
  10   4  -3   55.50    5.76
  10   4  -3   53.92    5.46
 -10   4   3   52.33    5.61
  10   4  -3   55.64    7.88
  10  -4  -3   59.32    5.81
 -10  -4   3   24.71    8.78
  10  -4  -3   65.60   13.30
  10  -4  -3   50.60    7.22
 -10   4   3   55.22    7.60
 -10  -4   3   54.44    5.73
   9  -1   3   43.85    5.60
   9  -1   3   39.54    5.96
   9   1   3   47.88    6.68
   9  -1   3   38.55    5.61
  -9  -1  -3   48.33    7.11
   9   1   3   54.16    5.53
   9   1   3   43.29    5.72
  -9  -1  -3   42.34    6.13
  -9   1  -3   38.66    6.23
  -9  -1  -3   47.27    5.17
  -9   1  -3   54.23    6.03
  -9   1  -3   47.48    6.76
   9  -1   3   48.85    6.60
  -9  -1  -3   48.43    6.20
   9   1   3   49.88    6.98
  -9   1  -3   45.36    5.94
 -11  -3   3   34.37    9.82
  11   3  -3   48.41    9.06
  11   3  -3  104.96    6.45
 -11  -3   3  112.20    6.80
  11  -3  -3  109.95    8.62
 -11  -3   3  110.01    7.55
  11   3  -3  125.26    7.64
 -11   3   3  123.24    9.59
  11  -3  -3  117.11    7.38
  11   3  -3   97.05    9.30
  11  -3  -3   32.44   10.84
 -11   3   3  117.32    5.32
  11  -3  -3  114.93    4.93
 -11   3   3  109.85    7.38
  11   3  -3  121.25    7.42
  11  -3  -3  127.07    9.24
  11  -5   0    8.43    3.26
 -11   5   0    1.95    5.21
 -11   5   0   -0.04    4.41
  11   5   0    0.63    3.97
 -11  -5   0    4.21    9.61
  11  -5   0    1.12    4.38
 -11   5   0   11.72    9.16
 -11  -5   0    5.02    3.60
  11  -5   0   10.13    6.73
 -11  -5   0   10.88    5.15
 -11   5   0    1.84    2.85
  11   5   0    1.67    3.53
  11  -5   0    2.26    5.44
  11   5   0    7.73    7.39
  -1   5   4 1537.84   26.73
  -1  -5   4 1302.21   16.14
  -1  -5   4 1463.93   27.65
  -1  -5   4 1566.67   23.52
  -1   5   4 1568.76   29.53
   1   5  -4 1455.09   16.34
   1  -5  -4 1690.27   24.59
  -1  -5   4 1582.90   30.40
   1   5  -4 1597.14   28.34
   1  -5  -4 1599.62   28.56
   1  -5  -4 1545.99   27.64
  -1   5   4 1684.98   29.88
   1  -5  -4 1567.65   28.41
   1   5  -4 1449.41   28.97
   1   5  -4 1636.17   23.11
  -1   5   4 1647.59   22.91
  -3   5   4 1534.00   21.65
  -3  -5   4 1653.42   23.57
  -3   5   4 1633.40   29.29
   3   5  -4 1493.08   16.73
  -3   5   4 1678.82   29.13
  -3   5   4 1515.22   27.94
   3  -5  -4 1703.30   22.87
  -3  -5   4 1508.56   17.86
   3  -5  -4 1654.68   29.20
   3  -5  -4 1685.30   28.38
   3  -5  -4 1659.44   29.59
   3   5  -4 1569.65   29.09
  -3  -5   4 1596.85   27.82
   3   5  -4 1682.50   27.70
   3   5  -4 1481.20   21.77
  -3  -5   4 1562.94   29.90
  -7  -7  -1   45.60    2.51
   7   7   1   40.74    5.45
  -7  -7  -1   31.61    9.28
   7  -7   1   42.12    5.98
  -7   7  -1   49.49    6.98
  -7   7  -1   41.67    5.54
   7   7   1   46.39    2.77
  -7  -7  -1   40.04    5.97
   7  -7   1   68.62    7.91
   7  -7   1   36.12    7.01
   7  -7   1   47.98    5.81
  -7   7  -1   48.13    6.67
   7   7   1   42.05    6.24
  -7  -7  -1   49.31    6.16
   7   7   1   43.17    7.25
 -12   4   0 1938.18   21.66
 -12  -4   0 2154.87   35.08
 -12   4   0 3459.55   55.02
 -12   4   0 1904.62   32.11
  12   4   0 1868.54   25.76
 -12   4   0 1918.64   32.08
 -12  -4   0 1942.10   25.99
  12   4   0 1986.23   16.52
  12  -4   0 1998.35   33.00
  12   4   0 1975.32   30.99
  12  -4   0 1936.80   31.26
  12  -4   0 2768.26   43.35
 -12  -4   0 1907.73   17.20
  12  -4   0 2023.74   21.36
  12   4   0 2859.87   51.58
  12   4   0 1869.95   32.46
   4   8   1  215.14    9.52
   4   8   1  228.50   11.77
   4  -8   1  227.26   10.96
   4  -8   1  241.22    7.76
  -4  -8  -1  220.02   11.05
  -4  -8  -1  235.50    7.72
   4  -8   1  238.82   12.56
   4   8   1  220.49    8.02
  -4  -8  -1  227.43   10.11
   4   8   1  241.49   11.99
  -4   8  -1  226.73   11.46
  -4   8  -1  246.36   12.09
  -4  -8  -1  260.00   13.51
  -4   8  -1  209.37   10.55
   6   0   4  135.78    8.52
   6   0   4  125.08    8.55
   6   0   4  123.31    8.35
   6   0   4  119.38   10.09
  -6   0  -4  117.13    9.88
  -6   0  -4  118.24    7.86
  -6   0  -4  118.20    8.25
  -6   0  -4  122.35    9.00
  -5   7  -2 1731.59   29.92
   5   7   2 1607.23   29.35
   5  -7   2 1733.24   29.14
  -5  -7  -2 1733.07   28.79
   5  -7   2 1741.90   30.09
  -5   7  -2 1638.53   28.84
  -5   7  -2 1790.55   29.61
  -5  -7  -2 1700.18   29.22
   5  -7   2 1778.82   20.54
   5   7   2 1707.55   27.83
   5   7   2 1856.28   31.44
   5   7   2 1664.48   19.28
   5  -7   2 1754.77   28.93
  -5  -7  -2 1652.52   19.73
 -10   0   4  117.48    9.55
  10   0  -4  154.00    9.55
 -10   0   4  141.89    7.54
  10   0  -4  132.29    6.20
 -10   0   4  146.16    6.57
  10   0  -4  140.51    9.92
  10   0  -4  147.47    7.53
   4   6   3  307.24   13.08
   4   6   3  262.84    9.46
  -4  -6  -3  256.22   12.42
   4  -6   3  223.84   12.09
   4  -6   3  261.93   11.78
  -4   6  -3  271.21   11.91
   4   6   3  254.67   13.16
  -4   6  -3  269.80    8.38
   4  -6   3  279.55    7.90
   4  -6   3  244.41   11.64
  -4   6  -3  280.24   12.25
  -4  -6  -3  247.32   12.20
  -4  -6  -3  258.88    9.75
  -4   6  -3  254.03   12.33
   4   6   3  252.76   11.85
  -9   5   3  178.62   11.52
  -9   5   3  177.49    8.17
   9   5  -3  179.44    9.86
   9   5  -3  137.02    8.54
   9  -5  -3  182.44    9.42
   9   5  -3  204.84    9.66
  -9  -5   3  180.30    9.26
   9   5  -3  168.38    9.32
  -9  -5   3  169.03   11.97
   9  -5  -3  188.68   10.95
   9  -5  -3  191.29    7.78
   9   5  -3  197.28    8.85
  -9   5   3  166.57    8.94
   9  -5  -3  196.03   11.25
  -9   5   3  187.43   10.37
  10   6  -1   90.73    4.36
 -10   6   1   49.43    6.98
  10   6  -1   89.66    6.70
 -10   6   1   93.94    5.92
  10  -6  -1   65.73    7.03
 -10   6   1   85.24    5.42
  10  -6  -1   80.30    7.95
  10   6  -1   86.28    3.92
  10  -6  -1   90.70    7.52
 -10   6   1   82.34    7.66
 -10  -6   1   91.83   11.82
 -10  -6   1   63.88    7.60
  10   6  -1   97.38    9.59
  10   6  -1   90.76    6.90
 -10  -6   1   96.62    7.24
   7   7  -2 1521.34   20.39
   7   7  -2 1614.47   28.10
   7  -7  -2 1574.96   27.36
   7  -7  -2 1633.16   29.65
  -7   7   2 1562.42   30.19
   7   7  -2 1695.93   29.73
  -7   7   2 1619.61   24.61
  -7   7   2 1638.19   27.68
  -7  -7   2 1516.88   30.09
   7   7  -2 1578.57   19.90
   7   7  -2 1602.24   27.59
   7  -7  -2 1618.25   27.46
  -7  -7   2 1523.08   21.39
   7  -7  -2 1630.45   24.16
  -7   7   2 1684.48   28.23
  13   3  -1  998.95   16.46
 -13  -3   1 1011.80   16.77
 -13  -3   1 1297.94   30.90
 -13   3   1 1047.43   24.03
  13   3  -1 1020.58   23.41
  13   3  -1 1047.31   16.79
  13   3  -1 1368.97   37.32
  13  -3  -1 1713.29   39.40
  13  -3  -1 1041.01   23.40
 -13   3   1 1958.28   45.13
  13  -3  -1 1045.76   23.17
 -13   3   1 1052.10   24.19
 -13  -3   1 1105.57   17.55
  13   3  -1 1064.54   24.51
   0  -8   2   15.95    5.58
   0   8   2   23.59    4.90
   0  -8   2   21.93    6.16
   0   8   2   22.48    5.09
   0   8  -2   23.76    4.97
   0   8   2   24.91    5.75
   0  -8  -2   13.89    4.04
   0   8   2   24.04    5.20
   0  -8  -2   19.17    4.73
   0  -8   2   20.64    4.87
   0   8  -2   14.34    4.75
   0   8  -2   19.14    5.49
   0  -8  -2   15.20    4.47
   0  -8  -2   22.05    5.96
   2  -8  -2   22.58    5.27
  -2   8   2   22.02    5.14
   2  -8  -2   21.55    5.76
   2   8  -2   20.79    5.80
   2  -8  -2   21.85    4.99
  -2   8   2   26.61    5.58
  -2  -8   2   23.99    4.65
   2   8  -2   30.93    5.55
  -2   8   2   21.41    5.28
  -2  -8   2   20.34    5.70
  -2   8   2   22.93    5.03
  -2  -8   2   15.42    5.81
   2   8  -2   16.76    4.03
   2  -8  -2   21.41    4.83
  -1   7   3  271.26   12.06
   1   7  -3  241.39   10.73
  -1  -7   3  276.48   11.86
   1   7  -3  250.53   10.97
  -1   7   3  255.55   12.48
   1  -7  -3  263.00   12.21
  -1   7   3  260.79   10.99
  -1  -7   3  259.87   11.34
   1  -7  -3  248.55   11.64
  -1  -7   3  240.43   12.30
   1  -7  -3  255.40   11.19
  -1   7   3  262.06   11.83
   1   7  -3  246.81   12.23
   1  -7  -3  270.10   11.70
 -10  -6   0  914.09   30.62
 -10   6   0  660.10   15.00
  10  -6   0  693.57   15.22
 -10  -6   0  687.71   18.60
  10  -6   0  645.91   19.03
  10  -6   0  635.71   19.43
  10   6   0  645.36   17.25
  10   6   0  569.74   22.43
 -10   6   0  646.31   19.03
 -10   6   0  618.81   19.50
 -10  -6   0  674.54   17.25
  10  -6   0  972.37   25.87
  10   6   0  627.77   16.86
  12   2  -3   30.43    5.10
 -12   2   3   43.68    7.17
 -12  -2   3   35.88    5.48
  12  -2  -3   22.64   10.95
 -12   2   3   37.17    3.10
  12  -2  -3   33.16    6.19
  12  -2  -3   32.93    6.04
 -12  -2   3   37.35    9.84
  12  -2  -3   34.93    2.94
  12   2  -3   28.55    3.81
  12   2  -3   29.58    6.27
  12   2  -3   24.11    4.45
 -12   2   3   23.04    4.72
 -12  -2   3   32.01    4.06
  12  -2  -3   33.75    5.06
  -2   0   5   18.62    4.83
   2   0  -5    8.78    4.72
  -2   0   5   16.99    6.33
  -2   0   5   13.25    6.08
   2   0  -5   17.94    4.80
   2   0  -5   10.38    5.40
  -3  -7   3 1941.22   30.29
  -3  -7   3 1863.54   28.17
   3   7  -3 1864.21   28.27
   3  -7  -3 1880.79   27.89
  -3  -7   3 1733.45   30.88
  -3   7   3 1848.88   30.56
  -3   7   3 1924.98   28.76
   3   7  -3 1879.04   31.77
  -3   7   3 1898.40   30.88
  -3   7   3 1854.53   30.25
   3  -7  -3 1842.85   29.96
   3  -7  -3 1941.27   31.08
   3  -7  -3 1876.02   29.10
   3   7  -3 1838.79   26.88
  10   4   2  297.14   12.91
  10  -4   2  312.41   12.19
 -10  -4  -2  320.49    7.87
  10   4   2  296.44   12.94
 -10  -4  -2  296.33   12.29
 -10   4  -2  319.47   13.47
  10   4   2  278.03   13.37
 -10  -4  -2  329.15   14.78
 -10   4  -2  283.45   12.01
 -10   4  -2  378.70   14.86
  10  -4   2  270.66   13.77
  10  -4   2  329.26   12.76
 -10   4  -2  287.77   13.46
  10  -4   2  298.38   12.84
  14   0  -1    3.67    4.79
  14   0  -1    3.64    4.13
  14   0  -1    8.87    5.82
 -14   0   1    9.63    4.85
 -14   0   1    5.21    1.68
 -14   0   1    2.10    4.11
  14   0  -1    6.66    2.13
 -14   0   1   13.55    8.18
   1  -5   4   59.85    6.13
   1   5   4   72.23    6.84
  -1  -5  -4   66.26    6.77
  -1   5  -4   67.39    7.72
   1  -5   4   46.47    4.43
   1   5   4   72.87    8.56
   1  -5   4   61.64    7.25
   1   5   4   62.56    6.33
  -1  -5  -4   71.26    7.81
   1   5   4   64.60    7.41
  -1  -5  -4   83.27    8.29
  -1   5  -4   56.99    6.34
  -1   5  -4   71.06    7.40
  -1   5  -4   70.46    4.62
   1  -5   4   66.88    8.49
  -1  -5  -4   65.41    8.24
 -12   4   2  357.87    7.31
  12   4  -2  350.49   14.39
  12  -4  -2  431.91   24.16
  12   4  -2  382.82   11.77
  12   4  -2  379.18   10.99
 -12   4   2  354.54   13.63
 -12   4   2  350.80   15.13
  12  -4  -2  358.06   14.77
  12   4  -2  357.54   17.43
  12  -4  -2  325.02   13.85
 -12  -4   2  308.05   15.44
  12   4  -2  348.58   10.64
 -12  -4   2  345.46   10.69
 -12   4   2  398.47    7.54
  12  -4  -2  363.78   13.78
  -9  -5  -2   77.45    3.75
  -9   5  -2   63.26    7.12
  -9  -5  -2   98.29   13.49
  -9   5  -2  104.72    8.87
   9  -5   2   68.00    7.05
  -9   5  -2   59.81    6.37
  -9  -5  -2   72.95    8.05
   9   5   2   99.76   10.53
  -9  -5  -2   72.18    3.94
   9  -5   2   72.30    6.97
   9   5   2   64.50    7.97
  -9   5  -2   75.02    7.57
   9  -5   2   68.19    7.97
   9   5   2   67.22    7.19
   9  -5   2   64.04    6.41
  -9  -5  -2   72.43    7.06
   5   5  -4   77.95    5.48
   5   5  -4   77.24    7.81
  -5   5   4   78.11    8.00
  -5  -5   4   70.73    7.94
   5   5  -4   81.42    4.87
   5  -5  -4   86.47    8.00
   5  -5  -4   88.04    8.61
  -5   5   4   81.16    5.91
   5  -5  -4   88.29    6.15
  -5   5   4   92.63    8.22
   5   5  -4   83.79    7.32
   5   5  -4   73.72    8.08
  -5  -5   4   75.24    6.48
  -5   5   4   88.08    7.75
   5  -5  -4   74.84    7.01
  -4   0   5   40.30    5.86
  -4   0   5   45.83    6.79
  -4   0   5   40.34    7.25
   4   0  -5   35.56    6.59
   4   0  -5   27.77    5.81
   4   0  -5   46.92    7.61
   5   3   4  809.66   23.04
   5  -3   4  813.20   17.59
  -5  -3  -4  813.82   17.78
  -5   3  -4  770.92   22.35
  -5  -3  -4  850.48   19.40
  -5   3  -4  861.24   18.05
   5   3   4  822.49   18.57
  -5  -3  -4  829.83   22.33
   5  -3   4  844.68   20.94
   5  -3   4  814.65   18.48
   5  -3   4  827.37   23.12
  -5   3  -4  777.36   18.82
   5   3   4  823.36   21.35
  -5  -3  -4  795.97   21.11
  -5   3  -4  867.64   21.35
 -13  -3   0   25.55    6.81
  13   3   0   18.61    4.11
  13  -3   0   20.00    6.09
  13   3   0   23.34    3.14
  13   3   0   18.07    5.88
  13  -3   0   20.39    4.86
  13   3   0   31.01    9.82
  13  -3   0   31.57    6.80
  13  -3   0   25.10    3.35
 -13  -3   0   21.71    3.42
 -13  -3   0   23.78    3.93
 -13   3   0   24.18    3.63
 -13   3   0   17.28    5.13
  13   3   0   18.45    4.82
 -13   3   0   21.39    5.05
 -13   3   0   22.91    7.76
  -3   1   5  188.55   10.47
   3   1  -5  138.73   10.64
   3   1  -5  167.40    8.82
   3   1  -5  165.87   10.52
  -3   1   5  170.37   11.44
  -3  -1   5  187.79   11.69
   3  -1  -5  154.64   10.68
  -3  -1   5  141.57   10.56
   3  -1  -5  182.91   11.17
  -3   1   5  175.54   10.86
   3  -1  -5  152.70    9.56
  -3  -1   5  172.24    9.53
 -11   5   2   59.94    8.12
  11   5  -2   66.18    4.97
  11  -5  -2   77.19    7.85
  11  -5  -2   73.45    7.98
  11   5  -2   72.34    5.94
 -11   5   2   72.46    4.54
  11   5  -2   77.05    6.82
 -11   5   2   61.28    6.62
  11   5  -2   52.08    8.09
  11   5  -2   66.31    6.28
  11  -5  -2   71.31    4.51
 -11  -5   2   58.66   11.47
 -11  -5   2   66.68    5.18
  11  -5  -2   69.38    7.21
  -6   8   0  837.99   21.54
   6   8   0  798.85   20.96
  -6  -8   0  907.95   12.70
   6   8   0  837.28   22.03
  -6   8   0  886.26   19.33
  -6  -8   0  834.61   20.68
  -6   8   0  864.35   21.88
   6  -8   0  822.95   16.83
  -6  -8   0  920.78   24.97
  -6   8   0  898.46   20.10
  -6  -8   0  868.86   18.22
   6  -8   0  870.04   22.03
   6  -8   0  862.60   21.16
   6   8   0  887.32   13.27
   6   8   0  876.53   17.19
  13   1   1   -3.80    6.02
 -13   1  -1    3.53    3.57
 -13   1  -1   -0.24    5.94
  13  -1   1   -0.16    4.58
 -13  -1  -1    5.62    3.25
  13  -1   1   -0.93    3.70
  13   1   1    4.14    4.18
 -13   1  -1    1.53    4.00
  13   1   1    3.63    4.09
 -13  -1  -1    3.77    4.66
  13   1   1    3.83    2.99
 -13  -1  -1    5.92    5.54
  13  -1   1    1.78    3.40
 -13   1  -1    2.10    4.56
  13  -1   1    0.31    5.36
 -13  -1  -1    3.10    3.23
   9   3  -4  850.63   18.91
   9  -3  -4  875.95   15.34
  -9   3   4  846.27   17.79
   9  -3  -4  789.27   22.20
   9  -3  -4  944.17   23.39
   9   3  -4  878.34   19.61
  -9   3   4  848.26   22.15
  -9   3   4  915.51   23.64
   9   3  -4  920.32   21.98
   9   3  -4  754.55   15.52
  -9  -3   4  367.97   14.61
  -9  -3   4  888.36   19.73
  -9  -3   4  757.62   20.37
   9   3  -4  398.08   19.37
  -9   3   4  895.66   15.70
   9  -3  -4  885.40   17.74
  -1  -1   5  282.03   11.57
  -1   1   5  317.75   15.48
   1   1  -5  267.53   12.67
   1  -1  -5  293.91   13.21
  -1   1   5  283.22   12.64
   1  -1  -5  252.06   11.51
  -1   1   5  369.65    7.97
  -1  -1   5  282.48   14.08
  -1   1   5  265.35   13.48
  -1   1   5  321.53    7.06
   1   1  -5  269.15   13.34
   1   1  -5  299.32   14.08
  -1  -1   5  285.00    6.60
   1   1  -5  293.29    6.80
   1   1  -5  271.40   10.67
   1  -1  -5  284.76   13.82
   1  -7   3 1313.44   25.09
  -1  -7  -3 1268.66   25.91
  -1   7  -3 1264.08   24.48
  -1   7  -3 1302.50   27.09
  -1   7  -3 1192.73   23.41
  -1  -7  -3 1438.99   26.45
   1  -7   3 1260.95   27.10
   1   7   3 1232.83   21.88
   1   7   3 1269.40   26.92
   1  -7   3 1277.43   25.26
   1   7   3 1362.12   24.56
  -1  -7  -3 1248.46   22.58
   1   7   3 1244.13   25.19
  -1  -7  -3 1233.08   25.10
  -6   8   1   30.49    5.05
  -6   8   1   26.08    6.07
   6   8  -1   22.77    5.50
   6  -8  -1   29.37    5.64
  -6  -8   1   27.94    4.37
   6   8  -1   23.49    5.78
  -6   8   1   30.15    5.56
  -6   8   1   25.85    4.89
   6  -8  -1   32.07    5.27
   6   8  -1   23.34    5.75
   6  -8  -1   28.04    4.68
  -6  -8   1   29.13    3.65
   6   8  -1   28.95    3.43
   6   8  -1   30.85    3.77
  -6  -8   1   23.44    6.65
   6  -8  -1   28.20    6.04
   6   2   4  629.84   16.55
   6  -2   4  648.98   16.82
  -6   2  -4  600.67   19.23
   6   2   4  604.69   20.16
   6  -2   4  671.57   18.14
  -6   2  -4  614.67   16.68
  -6  -2  -4  643.75   17.18
   6   2   4  642.02   18.32
  -6   2  -4  676.16   17.26
  -6  -2  -4  609.18   19.28
   6  -2   4  632.10   16.45
  -6  -2  -4  621.67   18.49
   6  -2   4  625.74   20.05
  -6  -2  -4  618.51   15.95
  -6   2  -4  633.02   18.08
   0   0   5   56.31    3.68
   0   0  -5   50.96    6.11
   0   0  -5   54.91    7.05
   0   0  -5   45.75    7.41
   0   0  -5   43.55    6.32
   0   0   5   56.83    6.40
   0   0   5   52.00    8.09
   2  -8   2   27.33    2.44
  -2  -8  -2   31.59    4.49
   2   8   2   30.64    5.45
  -2   8  -2   32.41    5.76
   2   8   2   31.11    6.64
  -2  -8  -2   38.48    6.15
   2  -8   2   28.57    6.55
   2  -8   2   27.81    6.07
   2  -8   2   25.50    5.03
  -2  -8  -2   39.73    6.10
   2  -8   2   25.22    2.15
  -2   8  -2   35.92    5.83
   2   8   2   34.44    6.04
   2   8   2   29.77    4.70
  -2   8  -2   28.17    5.73
  -2  -8  -2   39.27    6.86
   4  -8  -2   40.43    6.07
  -4  -8   2   32.45    6.48
   4   8  -2   36.72    4.49
   4  -8  -2   37.72    6.11
  -4  -8   2   25.74    3.27
   4   8  -2   31.01    2.52
   4   8  -2   37.40    5.97
   4   8  -2   33.72    6.34
  -4   8   2   28.55    5.76
   4  -8  -2   42.00    5.44
  -4   8   2   37.50    5.81
   4   8  -2   35.01    6.48
  -4  -8   2   38.62    4.99
  -4   8   2   26.90    5.12
   4  -8  -2   36.38    5.88
  -4   8   2   42.19    6.37
 -10   2   4  607.74   19.80
  10   2  -4  636.16   19.04
  10  -2  -4  534.31   12.87
  10   2  -4  670.87   17.55
 -10  -2   4  645.83   18.89
  10  -2  -4  593.93   17.99
  10  -2  -4  592.79   19.03
  10  -2  -4  637.08   14.52
 -10   2   4  607.80   18.25
 -10   2   4  602.51   14.27
 -10  -2   4  598.75   16.04
 -10   2   4  577.82   13.11
  10   2  -4  464.53   14.46
  10   2  -4  591.26   13.27
  10   2  -4  604.45   15.79
   4   4   4   91.87    8.24
  -4   4  -4   64.40    5.30
   4  -4   4   60.04    8.58
  -4  -4  -4   64.86    7.67
   4   4   4   73.66    9.22
   4  -4   4   71.43    7.61
  -4   4  -4   77.53    7.60
   4  -4   4   52.28    6.47
  -4  -4  -4   68.88    7.64
  -4  -4  -4  106.33   11.40
   4   4   4   81.79    7.09
  -4   4  -4   60.48    6.43
  -4   4  -4   64.98    7.71
  -4  -4  -4   79.30    6.84
   4  -4   4   68.68    5.69
   4   4   4   67.81    7.32
  11  -3   2  204.43   10.31
  11   3   2  198.51    7.09
 -11  -3  -2  188.32    9.62
 -11  -3  -2  227.82   12.36
 -11   3  -2  197.94   10.85
 -11   3  -2  208.98   11.80
  11   3   2  198.25   10.61
  11   3   2  202.34   11.73
 -11   3  -2  231.13   12.23
  11  -3   2  223.72   10.55
  11   3   2  191.55   10.91
  11  -3   2  199.98   11.61
 -11  -3  -2  210.46    7.30
 -11   3  -2  190.25    9.89
  11  -3   2  210.03   10.45
  -8   4   4   56.51    7.77
  -8   4   4   62.14    5.44
   8   4  -4   46.78    7.04
   8  -4  -4   67.89    6.41
  -8  -4   4   40.27    6.96
  -8  -4   4   63.36    6.88
  -8   4   4   59.87    6.28
   8  -4  -4   76.12    8.22
   8  -4  -4   58.66    7.66
  -8   4   4   63.01    6.98
  -8  -4   4   50.43    6.72
   8   4  -4   67.87    5.89
   8   4  -4   76.47    7.12
   8  -4  -4   63.97    5.36
   8   4  -4   55.86    5.21
   8   4  -4   37.25    8.17
 -14   0   0 3651.22   45.43
  14   0   0 3612.73   45.28
  14   0   0 3701.52   37.36
 -14   0   0 3572.72   37.71
  14   0   0 3599.75   29.50
 -14   0   0 3558.74   27.08
  -8  -4  -3  746.52   14.44
   8   4   3  738.38   19.53
  -8   4  -3  727.83   19.40
  -8  -4  -3  724.93   20.88
   8   4   3  737.93   19.41
   8  -4   3  746.66   20.03
   8  -4   3  724.41   17.06
  -8   4  -3  735.04   19.81
  -8   4  -3  790.46   18.22
   8   4   3  712.13   20.87
   8  -4   3  727.04   19.14
  -8  -4  -3  717.06   19.90
  -8  -4  -3  797.83   15.73
  -8   4  -3  752.18   19.61
   8  -4   3  748.75   19.57
 -13  -3   2   37.75   10.04
  13  -3  -2  181.42   10.68
  13   3  -2  165.44    8.17
 -13   3   2  177.53   10.73
 -13   3   2  158.44   10.79
  13   3  -2  151.27   14.02
 -13   3   2  123.78   21.92
  13   3  -2  170.60   11.99
  13   3  -2  190.38    7.90
  13  -3  -2  294.48   17.82
  13   3  -2  152.33    9.78
 -13  -3   2  176.83    8.69
  13   3  -2  164.44    7.14
  13  -3  -2  172.11   10.01
  -5  -1   5   56.58    7.34
  -5   1   5   52.86    7.93
   5  -1  -5   59.03    7.15
   5   1  -5   52.86    7.12
  -5   1   5   56.29    6.88
  -5  -1   5   54.31    8.42
   5   1  -5   49.64    7.55
  -5  -1   5   53.00    6.04
  -5   1   5   65.22    7.44
   5  -1  -5   47.47    6.55
   5   1  -5   50.51    6.10
   5  -1  -5   57.27    7.47
   1  -9   0    0.84    3.64
   1   9   0   -0.84    4.11
  -1   9   0    4.53    5.12
   1   9   0    0.73    4.62
  -1  -9   0    0.18    3.94
  -1   9   0    2.19    4.29
   1   9   0   -3.59    4.08
  -1  -9   0    8.47    5.64
  -1   9   0   -1.33    2.80
  -1  -9   0   -0.28    3.18
   1  -9   0    1.65    2.92
  -1  -9   0    1.08    3.39
   1   9   0    0.55    2.83
  -1   9   0   -0.67    4.28
   1  -9   0   -3.72    5.45
   8  -6  -3  158.04    8.99
   8  -6  -3  167.73   10.63
   8  -6  -3  171.01   10.80
  -8   6   3  175.05   10.53
  -8   6   3  156.74    8.76
  -8   6   3  147.24    8.49
   8   6  -3  146.94    9.04
  -8   6   3  167.48   10.97
   8   6  -3  167.41    9.55
   8   6  -3  163.27    8.00
   8  -6  -3  161.67    8.05
   8   6  -3  144.26    7.77
  -8  -6   3  173.65   11.31
  -8  -6   3  176.04    9.94
   8   6  -3  144.52    9.01
   2   2  -5  713.08   16.04
  -2   2   5  740.34   20.27
   2  -2  -5  730.98   20.57
   2  -2  -5  716.00   18.97
   2   2  -5  746.78   10.98
  -2   2   5  736.16   21.41
   2  -2  -5  755.61   21.29
  -2   2   5  822.39   10.69
  -2  -2   5  797.37   17.94
   2   2  -5  675.42   19.74
  -2  -2   5  806.51   11.23
   2   2  -5  740.87   21.24
  -2  -2   5  761.17   21.90
   2   2  -5  786.31   22.12
  -2   2   5  743.36   21.11
  -2   2   5  744.96   10.25
   8   6   2  175.34   11.29
  -8   6  -2  179.34   11.08
  -8  -6  -2  182.75    5.71
   8  -6   2  191.89   10.68
  -8  -6  -2  179.46   11.26
  -8   6  -2  183.01   11.02
  -8   6  -2  288.98   13.27
   8  -6   2  167.55   10.89
   8  -6   2  171.46    9.80
  -8  -6  -2  177.71   10.17
   8  -6   2  187.55    9.00
   8   6   2  215.18   13.42
  -8  -6  -2  189.40    5.32
   8   6   2  191.74   10.42
  -8  -6  -2  315.45   18.74
  -8   6  -2  176.88    9.94
  12   0   2   42.27    7.16
 -12   0  -2   50.56    7.49
  12   0   2   46.41    5.04
 -12   0  -2   33.88    6.11
  12   0   2   43.73    6.05
 -12   0  -2   48.06    5.61
  12   0   2   46.61    6.20
 -12   0  -2   44.11    5.78
  10   6  -2  229.99    8.46
 -10   6   2  216.92    8.29
  10  -6  -2  202.34   10.95
 -10   6   2  216.88   11.20
  10   6  -2  219.90   10.05
 -10  -6   2  200.56   12.38
  10   6  -2  185.45   11.23
 -10  -6   2  200.03   14.53
  10   6  -2  212.73    9.51
  10   6  -2  207.36   10.64
  10   6  -2  210.29    7.52
  10  -6  -2  206.45   11.23
 -10   6   2  199.82   12.70
  10  -6  -2  228.27   12.01
  10  -6  -2  213.64    8.13
   9   7  -1  100.99    6.78
  -9   7   1  116.44    7.15
  -9   7   1  111.86    8.71
   9   7  -1  107.87    8.02
   9  -7  -1  112.52    8.04
  -9  -7   1  105.72    7.93
   9   7  -1   98.52    4.08
  -9   7   1  114.64    6.84
  -9  -7   1  119.67   12.46
   9  -7  -1  111.60    8.96
  -9   7   1  111.91    9.58
   9   7  -1  120.33    5.41
   9   7  -1   95.90    9.61
   9  -7  -1  119.63    9.37
  -9  -7   1   88.20    7.28
  -9   3  -3  216.68   11.46
  -9   3  -3  184.42   10.30
   9  -3   3  191.26    9.75
   9  -3   3  190.74   10.89
  -9  -3  -3  192.79   11.62
   9   3   3  191.80   10.72
  -9   3  -3  198.72   10.58
  -9  -3  -3  195.26   10.85
   9  -3   3  211.49   11.41
   9   3   3  186.85   10.60
  -9   3  -3  197.47   10.88
   9  -3   3  175.61    9.86
   9   3   3  188.07   11.82
  -9  -3  -3  195.62    8.19
 -10   0  -3    4.02    4.51
 -10   0  -3    4.52    3.69
  10   0   3    6.58    6.04
  10   0   3    3.04    4.26
 -10   0  -3    2.77    4.82
  10   0   3    5.61    3.73
  10   0   3    3.49    5.07
 -10   0  -3   -3.41    4.54
   5   7  -3  141.95    9.78
   5   7  -3  131.59    8.15
   5   7  -3  133.94    4.69
   5  -7  -3  144.80    9.71
  -5   7   3  138.98   10.07
  -5  -7   3  112.89    9.21
  -5   7   3  146.39    8.89
   5   7  -3  136.69    7.95
   5   7  -3  130.04    4.82
   5  -7  -3  144.66    8.52
  -5  -7   3  149.29    8.56
  -5  -7   3  128.92    9.53
   5  -7  -3  145.22    8.51
  -5   7   3  143.34    9.38
   5  -7  -3  147.29    9.41
  -5   7   3  140.54    9.03
 -14   0   2   48.62   13.45
 -14   0   2   40.61    6.03
  14   0  -2   49.70    9.70
  14   0  -2   39.83    6.72
 -14   0   2   38.26    5.91
  14   0  -2   45.24    6.67
 -14   2   1   46.63    6.86
 -14   2   1   50.18    6.88
  14   2  -1   50.52    4.92
  14   2  -1   43.22    6.85
  14   2  -1   40.86    7.64
 -14  -2   1   44.36    3.87
  14  -2  -1   47.22    5.92
 -14  -2   1   42.10    4.94
  14  -2  -1   45.01    7.35
  14   2  -1   41.58    3.73
  14  -2  -1   61.09    9.52
 -14  -2   1   32.26   10.14
   9  -7   0   38.61    7.01
   9   7   0   25.52    6.60
  -9   7   0   43.65    5.42
  -9  -7   0   40.79    5.78
  -9   7   0   44.65    7.19
  -9  -7   0   32.03    8.88
   9  -7   0   34.26    6.02
  -9  -7   0   38.07    5.62
   9  -7   0   45.19    5.98
   9   7   0   41.88    5.56
   9   7   0   33.90    5.69
  -9   7   0   37.40    4.79
  -9   7   0   50.64    6.47
  -7   5  -3  526.21   14.19
  -7  -5  -3  520.59   12.26
  -7   5  -3  469.76   16.35
   7  -5   3  534.00   17.12
   7  -5   3  537.85   16.89
   7  -5   3  507.96   16.51
  -7   5  -3  493.78   16.56
  -7  -5  -3  514.94   11.68
  -7  -5  -3  524.18   17.59
  -7   5  -3  559.81   16.87
   7   5   3  485.02   16.44
  -7  -5  -3  518.79   17.08
   7  -5   3  508.11   13.46
   7   5   3  495.85   17.90
  11   5   1  669.94   18.08
 -11  -5  -1  625.60   19.82
 -11   5  -1  655.21   19.83
  11   5   1  656.04   18.28
 -11   5  -1  635.89   19.02
 -11   5  -1  704.25   16.51
  11  -5   1  673.38   15.44
  11   5   1  908.18   29.72
  11  -5   1  663.58   18.85
 -11  -5  -1  677.67   17.35
 -11   5  -1  952.43   25.57
  11  -5   1  783.44   20.71
 -11  -5  -1 1151.87   35.09
  11  -5   1  679.97   20.39
   4  -2  -5    6.04    4.89
  -4   2   5    0.74    5.48
  -4  -2   5    2.07    5.12
   4   2  -5    2.58    4.57
   4   2  -5    4.61    3.53
  -4   2   5    0.45    5.31
   4   2  -5    5.13    1.79
   4   2  -5    0.77    5.17
  -4  -2   5    4.91    2.04
  -4   2   5    0.07    4.25
  -4  -2   5    1.66    3.77
   4  -2  -5    4.10    4.76
   4   2  -5   -0.79    5.04
   4  -2  -5    4.14    4.71
  -6   0   5   12.14    5.28
   6   0  -5   13.31    5.29
  -6   0   5    8.22    5.98
   6   0  -5    5.94    4.72
   6   0  -5    5.00    4.59
  -6   0   5    8.39    4.15
  12  -4   1   56.75    6.85
 -12  -4  -1   51.76    5.47
 -12   4  -1   60.69    7.46
 -12  -4  -1   57.98    3.67
  12  -4   1   57.46    6.35
 -12   4  -1   59.21    5.71
  12   4   1   50.61    6.64
 -12   4  -1   69.85   10.56
 -12   4  -1   48.70    6.77
  12  -4   1   56.61    8.31
  12   4   1   54.19    6.36
  12   4   1   51.24    7.76
  12   4   1   59.10    3.24
  12  -4   1   57.07    5.18
  12   4   1   80.17   12.86
 -12  -4  -1   57.78    7.73
   1  -1   5  174.96   11.95
   1  -1   5  168.67    9.35
   1  -1   5  171.45    6.60
  -1   1  -5  149.67   10.95
   1   1   5  180.91   10.38
  -1   1  -5  142.09    9.83
  -1   1  -5  162.18    8.60
  -1  -1  -5  154.82    9.97
  -1  -1  -5  162.32   10.13
  -1   1  -5  164.34   11.20
   1   1   5  194.01   12.56
  -1  -1  -5  159.48   11.65
  -1   1  -5  165.30    6.69
  -1  -1  -5  189.53   10.79
   1   1   5  178.69    6.77
  13  -1  -3    0.75    8.12
  13  -1  -3   95.98    7.91
 -13   1   3  116.98   16.03
  13  -1  -3  108.14    4.18
  13  -1  -3  103.82    7.25
  13   1  -3   48.83   10.54
 -13  -1   3    0.19    9.82
 -13   1   3  103.21    7.41
 -13  -1   3  110.97    4.96
 -13   1   3  111.63    3.93
  13   1  -3  105.37    5.18
 -13  -1   3  105.03    7.61
  13   1  -3  100.55    7.13
 -13  -1   3  112.95    8.55
 -13   1   3  102.28    8.70
  13   1  -3   95.35    7.63
   7   1   4 1216.87   23.12
  -7  -1  -4 1246.79   27.57
  -7  -1  -4 1282.14   23.33
   7  -1   4 1249.17   28.11
   7   1   4 1325.29   24.63
   7  -1   4 1303.53   24.41
   7   1   4 1354.50   25.73
  -7   1  -4 1259.86   27.84
  -7   1  -4 1317.48   24.69
  -7  -1  -4 1261.84   23.66
   7   1   4 1294.27   28.74
  -7   1  -4 1295.50   24.94
   7  -1   4 1247.34   23.90
  -7  -1  -4 1292.47   26.29
  -7   1  -4 1259.32   23.89
   7  -1   4 1327.04   24.50
   0  -2   5   80.55    8.70
   0   2   5   66.92    7.94
   0   2   5   85.29    7.80
   0   2  -5   84.67    5.03
   0  -2  -5   76.31    8.49
   0   2  -5   72.35    7.83
   0  -2   5   75.24    6.42
   0   2  -5   74.33    7.94
   0   2   5   98.62    5.45
   0   2  -5   72.12    8.21
   0  -2   5   81.46    4.85
   0  -2  -5   82.08    7.76
   0   2   5   80.12    9.04
   0  -2  -5   79.55    7.48
   0   2   5   84.92    4.87
   0   2  -5   70.66    6.10
  11   1  -4 1184.11   20.04
 -11  -1   4 1179.99   25.38
  11  -1  -4 1175.69   19.35
 -11  -1   4 1267.78   20.97
  11   1  -4 1230.40   26.01
 -11   1   4 1255.66   27.41
  11  -1  -4 1141.68   18.30
  11  -1  -4 1153.16   24.81
 -11   1   4 1202.35   18.92
  11   1  -4 1189.41   18.89
  11   1  -4 1200.45   24.70
  11  -1  -4 1188.55   26.33
 -11   1   4 1194.74   19.05
   1   9  -1   51.16    6.74
   1   9  -1   41.75    3.49
   1  -9  -1   37.78    5.75
   1   9  -1   46.70    6.27
  -1   9   1   46.02    5.40
   1  -9  -1   44.58    7.26
  -1   9   1   43.87    6.57
  -1  -9   1   41.85    3.50
  -1   9   1   44.18    6.52
   1  -9  -1   51.13    5.61
  -1  -9   1   41.36    5.23
   1   9  -1   44.79    5.25
   1   9  -1   36.71    6.60
  -1   9   1   38.65    5.82
   1  -9  -1   35.72    4.99
  -1  -9   1   43.41    7.39
  10  -6   1  124.57    7.61
 -10   6  -1  114.31    7.56
 -10  -6  -1  116.63    8.96
  10  -6   1  142.50    9.83
  10   6   1  119.47    9.09
  10  -6   1  120.24    8.73
  10  -6   1  109.49    9.82
  10   6   1  148.74   12.22
 -10   6  -1  111.01    9.04
 -10   6  -1  106.52    9.03
  10   6   1  121.87    8.44
 -10  -6  -1  120.66    8.44
  -6   8  -1   20.31    5.44
  -6   8  -1   13.83    5.20
   6  -8   1   14.67    5.29
  -6   8  -1   18.38    5.09
   6   8   1   17.98    4.44
  -6  -8  -1   27.31    5.66
   6   8   1   13.78    5.34
  -6  -8  -1   21.81    7.59
  -6  -8  -1   17.55    2.57
   6  -8   1   26.42    4.94
   6   8   1   18.93    2.94
   6  -8   1   25.65    5.45
   6   8   1   13.99    4.93
   6  -8   1   12.74    3.32
   6  -8   1   17.96    5.11
  -6  -8  -1   10.44    4.43
 -14  -2   0 1189.46   19.40
  14   2   0 1277.27   19.06
 -14  -2   0 1170.29   18.12
 -14   2   0 1132.01   23.96
  14  -2   0 1134.40   15.02
 -14  -2   0 1207.60   26.67
  14   2   0 1105.13   18.72
  14  -2   0 1187.36   23.58
 -14   2   0 1161.97   15.62
  14  -2   0 1409.53   29.96
 -14  -2   0 1411.92   31.77
  14   2   0 1184.75   26.07
 -14   2   0 1187.41   26.39
  14   2   0 1132.04   26.06
  14  -2   0 1171.00   27.01
  -3  -5  -4  486.50   15.48
   3  -5   4  457.05   15.20
  -3  -5  -4  520.12   18.00
   3  -5   4  497.04   18.44
  -3   5  -4  512.98   15.67
   3   5   4  564.26   16.51
  -3   5  -4  504.88   18.10
   3   5   4  499.68   18.63
  -3   5  -4  522.88   12.08
   3   5   4  490.77   18.21
   3  -5   4  497.02   17.62
   3   5   4  570.72   16.94
  -3  -5  -4  533.08   18.08
  -3   5  -4  553.09   17.98
   3  -5   4  478.61   12.12
  -3   9   0   -0.86    3.03
   3  -9   0    2.82    3.24
   3   9   0    1.58    3.44
  -3  -9   0    3.58    3.11
  -3   9   0    5.68    5.10
   3   9   0   -0.69    5.02
   3  -9   0    1.27    4.35
   3   9   0   -0.51    3.08
  -3   9   0    2.63    4.21
  -3  -9   0    0.14    3.17
  -3   9   0   -1.08    4.51
   3  -9   0   -0.79    6.15
  -3  -9   0   -0.44    5.55
  -3   9   0    1.77    4.29
   3   9   0   -5.19    5.26
  -3  -9   0    0.36    4.54
   1   9   1   87.35    8.77
   1   9   1   90.39    6.80
  -1  -9  -1   93.75    8.31
  -1   9  -1   86.41    7.12
  -1  -9  -1   95.04    9.17
  -1  -9  -1  102.22    6.85
   1  -9   1  102.59    9.47
  -1   9  -1  101.77    4.84
  -1  -9  -1   99.87    7.12
   1   9   1   84.42    7.77
  -1   9  -1   75.62    8.18
  -1   9  -1  103.61    8.71
  -1   9  -1   82.00    8.09
   1  -9   1  100.28    4.75
   1  -9   1   97.47    7.29
   1   9   1   92.52    6.85
   7   5  -4  628.63   18.61
   7  -5  -4  572.26   18.55
  -7   5   4  535.35   17.48
  -7   5   4  574.02   16.54
  -7   5   4  627.89   19.89
   7  -5  -4  584.45   18.84
   7   5  -4  548.64   16.16
  -7  -5   4  577.49   17.64
   7   5  -4  509.07   17.43
  -7   5   4  589.93   14.16
  -7  -5   4  506.46   15.74
   7   5  -4  565.38   12.64
   7  -5  -4  585.01   13.92
   7  -5  -4  614.99   16.23
   7   5  -4  574.06   14.28
   3  -7   3    3.25    1.99
   3  -7   3    5.38    4.51
  -3  -7  -3    2.53    3.34
  -3   7  -3   11.88    5.23
   3  -7   3    5.25    5.42
  -3  -7  -3    9.86    6.55
   3   7   3    6.82    4.37
  -3  -7  -3    1.15    4.83
  -3   7  -3    4.50    3.48
  -3  -7  -3    0.88    4.41
  -3   7  -3    6.64    5.03
   3   7   3    3.63    4.37
   3   7   3   -4.58    6.22
  -3   7  -3    1.91    4.45
   3  -7   3   -0.13    4.52
   3   7   3   -1.62    3.88
   2   6  -4  160.02   11.44
  -2   6   4  206.42    9.47
  -2   6   4  147.33   11.02
   2  -6  -4  214.46   11.79
  -2   6   4  195.08   11.88
  -2   6   4  185.10   10.61
   2   6  -4  192.11   11.15
  -2  -6   4  191.66   10.76
  -2  -6   4  211.71   12.04
   2  -6  -4  231.56   10.33
  -2  -6   4  169.63    5.61
   2   6  -4  169.39    9.14
   2  -6  -4  186.01   10.50
  -2  -6   4  183.62    9.57
   2  -6  -4  211.06   11.45
   2   6  -4  196.78    5.59
   2   0   5   64.41    8.70
   2   0   5   74.01    5.18
  -2   0  -5   61.16    6.86
   2   0   5   80.46    7.42
  -2   0  -5   69.72    8.62
  -2   0  -5   78.25    7.78
  -2   0  -5   66.04    4.90
  -2   0  -5   64.62    7.12
  12   2   2  785.88   20.80
  12  -2   2  765.39   18.66
 -12   2  -2  787.03   18.75
  12   2   2  831.22   15.39
  12   2   2  759.18   21.74
 -12  -2  -2  819.85   22.08
 -12  -2  -2  844.22   16.18
 -12   2  -2  803.00   22.09
 -12   2  -2  851.71   22.80
  12  -2   2  798.47   19.22
  12   2   2  773.28   20.10
 -12  -2  -2  780.50   18.83
 -12  -2  -2  863.99   23.29
 -12   2  -2  841.05   20.29
  12  -2   2  861.95   21.12
  12  -2   2  783.91   22.25
 -10   2  -3  801.91   19.32
  10   2   3  822.48   22.45
  10  -2   3  888.66   22.14
 -10   2  -3  836.30   21.16
  10  -2   3  844.29   21.49
  10   2   3  823.74   21.09
  10  -2   3  811.46   19.45
  10   2   3  813.45   16.57
 -10  -2  -3  816.23   16.64
 -10  -2  -3  871.69   23.24
 -10  -2  -3  858.26   21.39
 -10   2  -3  902.94   22.26
  10  -2   3  840.97   20.08
  10   2   3  854.09   21.72
 -10   2  -3  861.10   21.56
  14   2  -2  879.71   18.77
  14   2  -2  842.24   20.75
  14  -2  -2  887.84   21.63
  14  -2  -2  896.48   21.63
 -14   2   2  892.36   22.25
 -14   2   2  915.50   21.64
  14   2  -2 1054.34   27.11
  14   2  -2  920.06   14.59
 -14  -2   2  642.67   26.14
  14  -2  -2  776.56   27.35
 -14  -2   2  878.49   18.88
  14   2  -2  934.87   30.47
  14   2  -2  852.36   13.18
   3   3  -5   67.82    7.91
  -3   3   5   75.21    8.34
   3   3  -5   46.28    8.46
  -3  -3   5   89.10    4.73
  -3   3   5   80.82    8.55
   3  -3  -5   77.47    5.54
  -3   3   5   70.17    4.07
  -3  -3   5   77.89    8.37
  -3  -3   5   84.56    6.75
   3   3  -5   74.31    4.34
   3  -3  -5   64.77    7.84
   3   3  -5   63.78    7.45
  -3   3   5   68.95    8.27
   3  -3  -5   76.81    8.04
   3   3  -5   77.08    5.72
   3  -3  -5   62.68    7.57
  -4  -8  -2   66.87    5.25
   4  -8   2   52.98    4.20
   4  -8   2   56.52    6.64
  -4   8  -2   65.07    7.39
   4   8   2   61.82    5.37
   4   8   2   56.83    7.86
   4   8   2   63.27    7.27
  -4  -8  -2   58.30    6.85
  -4   8  -2   52.82    6.70
   4  -8   2   55.55    3.94
   4   8   2   58.91    6.25
  -4   8  -2   57.76    6.94
  -4  -8  -2   65.08    7.24
   4  -8   2   50.57    7.49
  -4  -8  -2   63.43    8.46
   4  -8   2   58.58    7.42
   6   2  -5   78.53    7.52
   6  -2  -5   70.60    8.02
  -6  -2   5   78.14    6.81
   6  -2  -5   64.49    7.57
  -6   2   5   96.81    8.26
  -6  -2   5   82.80    8.62
   6   2  -5   88.72    3.40
   6   2  -5   79.68    6.35
  -6  -2   5   78.41    7.97
  -6   2   5   63.65    8.32
   6   2  -5   67.61    7.72
   6  -2  -5   95.29    8.16
  -6   2   5   80.82    8.04
   3   9  -1    4.89    3.62
  -3  -9   1    3.69    5.39
   3  -9  -1   -2.05    3.95
   3   9  -1   -2.56    4.60
  -3  -9   1    3.73    2.80
   3  -9  -1    3.65    4.87
  -3   9   1    1.19    4.37
   3   9  -1   -1.80    2.42
   3   9  -1    0.60    4.34
   3  -9  -1   -3.18    3.87
  -3   9   1   -2.81    5.02
   3   9  -1    2.64    4.99
  -3   9   1   -1.88    4.48
   3  -9  -1   -4.21    3.81
  -3  -9   1    2.09    3.15
  -3   9   1    0.73    3.31
   6  -8  -2   54.63    6.92
  -6  -8   2   55.55    5.31
  -6  -8   2   44.79    7.87
   6  -8  -2   49.40    6.72
  -6  -8   2   41.55    5.08
   6  -8  -2   61.11    7.69
   6   8  -2   52.38    4.72
   6   8  -2   51.14    6.94
  -6   8   2   60.44    6.58
  -6   8   2   60.42    6.69
  -6   8   2   50.59    7.57
   6  -8  -2   60.37    6.02
   6   8  -2   51.52    3.98
   6   8  -2   45.42    6.57
   6   8  -2   46.45    6.65
  -6   8   2   64.73    6.64
   6  -6   3  137.63    9.25
   6  -6   3  129.62    9.65
  -6   6  -3  133.44    9.66
   6   6   3  116.30   10.08
  -6  -6  -3  119.19    9.00
  -6   6  -3  132.87    9.31
   6   6   3  133.43    9.61
  -6   6  -3  132.71    7.29
   6  -6   3  131.09    9.21
  -6  -6  -3  124.34    6.65
   6  -6   3  125.25    6.64
  -6  -6  -3  138.76   10.09
  -6   6  -3  128.24    9.44
   6   6   3  114.06    9.10
   6   6   3  137.62    6.98
  13   3   1  657.15   16.87
 -13  -3  -1  640.89   12.33
  13  -3   1  633.49   14.49
 -13   3  -1  648.40   15.11
 -13  -3  -1  617.66   15.78
  13   3   1  604.75   11.22
  13   3   1  597.17   18.92
 -13  -3  -1  679.50   21.33
 -13   3  -1  644.54   18.25
 -13   3  -1  645.98   20.02
  13  -3   1  649.41   18.15
  13  -3   1  627.39   20.26
  13  -3   1  731.96   20.66
  13   3   1  609.28   19.86
  -7  -1   5   29.19    7.03
   7   1  -5   33.04    6.46
   7   1  -5   36.77    5.66
   7  -1  -5   41.18    7.01
   7   1  -5   34.35    5.88
  -7  -1   5   35.11    6.33
  -7   1   5   33.17    6.72
   7  -1  -5   39.34    6.17
  -7   1   5   37.16    5.86
  -7   1   5   38.19    6.47
  -7  -1   5   38.14    5.52
   7  -1  -5   38.49    6.17
   0  -6  -4  489.77   15.65
   0  -6  -4  407.59   15.64
   0  -6   4  384.26   14.06
   0   6  -4  327.49   14.88
   0   6  -4  400.00   13.37
   0  -6   4  382.55   15.53
   0   6  -4  379.16    8.09
   0  -6  -4  387.47   14.39
   0  -6   4  302.70    7.19
   0   6   4  396.00   14.23
   0   6   4  406.23   15.95
   0   6   4  400.22   16.67
   0  -6   4  303.66   14.80
   0  -6  -4  383.00   15.42
   0   6  -4  414.67   15.42
   0   6   4  404.45   13.21
   4  -6  -4  470.72   16.56
   4   6  -4  443.85    8.85
   4  -6  -4  474.77   13.41
   4  -6  -4  480.94   15.78
  -4  -6   4  492.79   14.81
  -4  -6   4  463.17   17.15
  -4   6   4  485.61   16.86
  -4   6   4  491.96   16.48
   4   6  -4  437.53   16.54
  -4   6   4  471.01   13.48
   4   6  -4  480.80   15.68
   4   6  -4  435.74   12.97
   4  -6  -4  405.67   16.60
  -4   6   4  443.57   16.66
  -4  -6   4  467.77   15.66
  -1   3   5  193.19   12.57
  -1  -3   5  185.71   12.15
  -1  -3   5  199.79    9.08
   1  -3  -5  168.27   10.28
   1   3  -5  196.58    7.29
   1  -3  -5  203.81   11.32
  -1   3   5  217.29    7.29
  -1   3   5  175.36   11.47
   1   3  -5  148.48   12.33
  -1   3   5  195.39   11.85
   1   3  -5  186.16    8.27
   1  -3  -5  225.97   10.10
   1   3  -5  172.38   11.54
   1  -3  -5  194.70   11.72
   1   3  -5  182.80   11.03
  -1  -3   5  200.05    7.20
  -7  -7  -2  930.89   13.02
   7  -7   2  999.69   23.28
   7   7   2  996.29   13.45
   7  -7   2 1021.98   18.45
  -7   7  -2  950.08   23.07
  -7   7  -2  977.79   22.61
   7   7   2  920.96   21.44
  -7  -7  -2  999.60   23.38
   7   7   2 1095.67   26.02
   7  -7   2  921.70   21.64
   7   7   2  852.07   23.08
  -7   7  -2  967.18   23.78
   7  -7   2  943.49   23.56
  -7  -7  -2  919.85   22.17
   9  -7  -2  879.72   23.33
   9   7  -2  909.62   22.02
  -9  -7   2  815.45   25.80
   9   7  -2  830.69   14.83
   9  -7  -2  874.66   21.79
  -9   7   2  932.64   22.03
   9   7  -2  902.61   17.18
   9   7  -2  764.25   15.88
   9  -7  -2  893.81   17.50
   9   7  -2  837.04   20.21
   9   7  -2  763.56   21.27
   9  -7  -2  859.11   20.98
  -9   7   2  873.02   24.10
  -9   7   2  897.00   17.89
   3  -9   1   34.20    3.68
   3   9   1   25.90    6.03
  -3  -9  -1   25.57    6.45
   3  -9   1   29.71    5.52
   3   9   1   28.41    4.78
   3  -9   1   46.11    6.73
  -3  -9  -1   28.85    5.64
  -3  -9  -1   27.42    4.05
  -3   9  -1   26.06    5.41
   3   9   1   25.85    5.28
   3  -9   1   18.73    5.66
  -3  -9  -1   25.51    4.97
   3   9   1   28.12    4.65
  -3   9  -1   31.49    6.19
  -3   9  -1   31.56    6.12
  -3   9  -1   32.82    6.20
   9   7   1   11.49    5.59
   9  -7   1   12.62    5.32
  -9   7  -1    7.68    5.13
   9  -7   1    9.88    4.85
  -9   7  -1   12.23    5.43
   9  -7   1   14.06    4.52
   9  -7   1   13.82    5.54
   9   7   1    7.14    5.10
  -9   7  -1   31.01    9.58
   9   7   1   16.65    4.65
  -9   7  -1   18.06    4.79
  -9  -7  -1    3.71    8.06
  -9  -7  -1   11.68    4.65
  -9  -7  -1    9.06    5.16
   5  -3  -5  150.05   10.35
  -5   3   5  165.48    5.41
   5   3  -5  159.37    8.33
  -5   3   5  166.95   10.67
   5  -3  -5  133.47   10.08
  -5   3   5  146.84   10.93
   5  -3  -5  159.25   10.30
   5   3  -5  169.20    5.74
  -5  -3   5  171.75    8.65
   5  -3  -5  182.72    5.91
  -5  -3   5  181.71   11.17
   5   3  -5  168.64   11.41
   5   3  -5  162.46   10.60
   5   3  -5  173.77   10.89
  -5   3   5  165.90   10.48
  -5  -3   5  148.73    6.09
  14   0   1    1.76    5.74
  14   0   1   -0.67    3.84
  14   0   1    6.71    3.74
 -14   0  -1   13.77    5.74
 -14   0  -1    4.22    3.50
  14   0   1    5.37    4.82
 -14   0  -1    4.08    6.26
 -14   0  -1    4.94    3.87
  -7   7   3  112.32    9.93
   7  -7  -3  102.04    7.37
   7  -7  -3   96.84    8.89
   7   7  -3   93.21    7.76
  -7  -7   3   94.78    9.35
   7  -7  -3  100.68    8.31
  -7   7   3  101.71    8.21
   7   7  -3   90.82    8.70
  -7   7   3  107.46    8.07
  -7   7   3  104.95    8.74
   7   7  -3   98.90    6.80
   7  -7  -3  109.44    8.90
  -7  -7   3   94.69    8.54
   7   7  -3   92.70    5.51
   7   7  -3  100.84    8.14
 -12   4   3  170.48   11.60
 -12  -4   3  161.79    9.45
  12  -4  -3  116.18   17.00
  12  -4  -3  168.97    5.99
  12  -4  -3  179.32   11.06
  12   4  -3  138.32    9.90
 -12   4   3  170.81    9.29
  12   4  -3  169.81    8.47
  12   4  -3  174.73   11.57
  12  -4  -3  194.38    9.98
  12  -4  -3  158.64   10.58
  12   4  -3  177.00    8.91
 -12   4   3  172.00    6.74
  -2   2  -5   19.50    6.18
   2   2   5   33.78    5.48
  -2   2  -5   18.07    5.55
   2  -2   5   14.65    6.64
   2   2   5   19.12    5.33
   2   2   5   21.52    3.99
   2  -2   5   29.82    4.93
  -2  -2  -5   22.97    5.66
   2   2   5   28.42    7.56
   2  -2   5   20.33    3.85
  -2  -2  -5   24.62    5.59
  -2  -2  -5   20.14    5.70
  -2   2  -5   22.93    4.07
  -2   2  -5   24.59    4.89
  -2  -2  -5   25.98    6.52
   8   0  -5   -1.82    4.72
   8   0  -5   -1.02    4.57
  -8   0   5    0.23    5.37
   8   0  -5    0.16    4.30
  -8   0   5   -4.11    4.23
  -8   0   5    4.22    4.85
  11   5  -3  656.09   16.56
 -11   5   3  612.02   13.14
  11   5  -3  617.80   18.43
 -11  -5   3  423.73   19.42
 -11  -5   3  268.96   15.83
  11  -5  -3  628.47   16.74
  11  -5  -3  579.49   19.33
 -11  -5   3  616.97   15.89
  11  -5  -3  265.78   21.44
  11  -5  -3  592.46   12.33
  11  -5  -3  603.34   18.58
 -11   5   3  615.40   16.75
  11   5  -3  564.96   17.33
  11   5  -3  553.72   15.72
 -11   5   3  601.11   20.39
   8  -8  -1   42.92    5.88
   8  -8  -1   53.74    7.12
   8   8  -1   45.57    6.68
   8   8  -1   44.50    3.44
  -8  -8   1   47.87    3.95
   8   8  -1   46.62    7.25
  -8  -8   1   43.46    5.51
   8   8  -1   44.33    4.75
   8  -8  -1   46.73    7.23
  -8   8   1   47.46    5.69
  -8  -8   1   33.29    8.65
  -8   8   1   50.14    7.08
  -8   8   1   46.37    5.62
  -8  -8   1   34.10    5.77
  -8   8   1   38.44    7.45
  -8   8   0  617.23   16.13
   8  -8   0  622.61   15.95
  -8   8   0  620.23   19.90
   8  -8   0  656.49   19.71
   8   8   0  583.66   18.01
  -8   8   0  639.62   19.48
   8   8   0  654.95   20.45
   8   8   0  603.12   15.64
   8   8   0  625.91    9.35
  -8  -8   0  639.95   17.23
  -8  -8   0  640.33   18.58
  -8  -8   0  649.83   25.37
  -8   8   0  604.27   16.86
  -8  -8   0  621.28    8.76
   8  -8   0  622.04   19.80
   8   0   4  647.12   17.12
  -8   0  -4  624.46   17.72
   8   0   4  601.38   17.83
  -8   0  -4  646.74   17.52
  -8   0  -4  633.60   19.00
   8   0   4  663.67   20.94
   8   0   4  649.94   18.70
  -8   0  -4  635.11   20.50
   3  -1   5  331.74   15.77
  -3   1  -5  279.86   11.75
  -3   1  -5  286.13   13.22
  -3  -1  -5  292.49   12.61
  -3  -1  -5  243.64   13.81
   3   1   5  319.81   10.48
   3  -1   5  331.04   10.50
  -3  -1  -5  284.14   12.99
  -3   1  -5  339.24   14.70
  -3   1  -5  316.91   10.26
  -3   1  -5  258.43   14.46
  -3  -1  -5  336.02   14.46
   3   1   5  288.40   13.06
   3   1   5  245.47   13.97
   3  -1   5  312.76   12.28
  15   1  -1  238.94    7.11
 -15  -1   1  255.80   12.81
  15   1  -1  222.32   12.56
 -15  -1   1  235.60    6.47
 -15  -1   1  174.65   14.71
 -15   1   1  224.32   11.89
  15   1  -1  213.30   13.87
  15  -1  -1  223.40   12.69
 -15  -1   1  219.48   10.07
  15  -1  -1  268.62   15.43
  15  -1  -1  237.68   11.64
 -15   1   1  277.06   18.89
  15   1  -1  241.73   10.61
 -15   1   1  232.72   11.65
 -12   0   4  710.23   14.41
  12   0  -4  656.34   15.02
 -12   0   4  667.36   15.23
  12   0  -4  683.86   19.78
 -12   0   4  684.88   20.70
  12   0  -4  668.02   20.14
  12   0  -4  664.76   14.38
   5   9   0    2.77    4.58
   5   9   0    9.61    3.26
  -5   9   0   11.35    5.30
   5  -9   0    4.68    5.61
  -5   9   0    5.16    5.03
   5  -9   0    1.21    4.31
  -5  -9   0    3.33    3.59
  -5   9   0    3.11    4.13
   5   9   0   -1.98    4.99
  -5  -9   0    5.64    2.72
  -5   9   0    4.73    4.28
  -5  -9   0    5.38    4.28
  -5  -9   0    4.07    5.89
   5   9   0    5.47    3.41
   5  -9   0    7.46    3.98
  -1   3  -5  180.43    8.73
   1  -3   5  198.32    9.25
   1   3   5  175.41   12.46
   1  -3   5  188.03   12.30
  -1  -3  -5  171.49   11.78
  -1   3  -5  176.51    7.97
   1  -3   5  190.48    7.95
  -1  -3  -5  202.78   10.86
  -1  -3  -5  180.53   11.43
   1   3   5  198.95   11.55
   1   3   5  184.83   11.26
   1   3   5  191.91    7.95
  -1   3  -5  192.25   12.05
   1   3   5  193.34    8.84
   1  -3   5  182.36   11.12
  -1   3  -5  178.43   10.98
 -13   3   3   80.56    7.02
  13  -3  -3   70.79    3.47
  13  -3  -3   71.79    8.32
 -13   3   3   95.07    4.29
  13   3  -3   59.52    8.81
  13   3  -3   74.08    6.99
 -13   3   3   70.39    8.19
  13  -3  -3   83.66    7.42
  13   3  -3   72.50    5.56
 -13  -3   3   75.02    7.29
  13  -3  -3   70.09    8.10
  13   3  -3   68.33    6.46
  -7   3  -4  157.19   11.09
   7  -3   4  145.76   11.19
   7   3   4  164.93   10.04
   7   3   4  170.04   12.20
  -7  -3  -4  153.33   10.90
  -7  -3  -4  167.38    9.33
   7   3   4  170.37   10.55
  -7   3  -4  166.18    9.54
   7  -3   4  167.45    9.20
  -7  -3  -4  168.65   11.44
   7  -3   4  164.88   10.29
  -7   3  -4  158.62   10.18
   7  -3   4  157.56   10.02
  -7   3  -4  172.48   10.28
  -7  -3  -4  153.56    8.65
  -6  -4  -4 1152.69   20.95
   6  -4   4 1114.15   26.46
   6  -4   4 1150.74   24.15
  -6  -4  -4 1189.90   22.07
  -6   4  -4 1203.96   21.67
  -6   4  -4 1167.93   25.30
   6   4   4 1192.91   23.83
  -6   4  -4 1117.72   26.84
   6   4   4 1198.82   28.87
  -6  -4  -4 1200.58   27.15
  -6  -4  -4 1168.97   27.21
   6  -4   4 1148.55   27.55
  -6   4  -4 1116.78   24.11
   6  -4   4 1247.97   21.74
  -2  -8   3  705.94   19.57
   2  -8  -3  732.32   19.43
  -2   8   3  714.80   19.52
   2  -8  -3  690.79   19.13
   2  -8  -3  695.93   19.33
  -2  -8   3  601.22   19.66
   2   8  -3  670.97   18.14
   2  -8  -3  728.19   19.37
  -2   8   3  698.63   20.26
   2   8  -3  643.95   16.83
  -2  -8   3  718.48   18.66
  -2   8   3  742.17   19.28
  -2   8   3  692.04   19.64
   2   6   4  615.83   16.65
   2  -6   4  623.81   20.26
  -2  -6  -4  590.73   19.29
   2   6   4  628.27   17.43
  -2   6  -4  607.08   18.62
  -2  -6  -4  639.05   17.57
  -2   6  -4  604.10   19.82
   2  -6   4  622.62   19.18
  -2   6  -4  623.58   17.26
  -2   6  -4  619.57   11.37
   2   6   4  621.51   20.48
   2  -6   4  618.75   11.17
  -2  -6  -4  632.97   19.76
   2  -6   4  625.58   16.92
   2   6   4  618.14   19.20
 -10  -4   4 1050.58   23.91
  10   4  -4  953.29   20.04
 -10   4   4 1131.11   19.92
 -10   4   4 1079.37   20.15
  10   4  -4 1025.08   23.07
  10  -4  -4 1084.41   19.99
  10  -4  -4 1143.26   26.40
 -10  -4   4 1210.51   23.68
  10  -4  -4 1158.32   19.92
 -10   4   4 1165.04   27.58
  10   4  -4 1181.30   21.78
 -10  -4   4  529.03   19.84
  10   4  -4 1218.91   23.78
  10   4  -4  312.96   15.93
 -11  -3   4  138.42    9.92
  11   3  -4  110.85    8.90
  11   3  -4  131.02    7.62
 -11   3   4  150.13    7.76
 -11  -3   4  153.78    9.11
  11   3  -4  150.76    8.77
  11  -3  -4  141.87   10.41
  11  -3  -4  143.09    7.32
 -11   3   4  143.81   11.36
  11   3  -4  167.97    9.34
 -11   3   4  147.12    8.04
  11   3  -4  155.09    9.80
  11  -3  -4  119.73    7.35
  11  -3  -4  134.55   10.10
  11   3  -4   86.68   10.50
  -6   6   4  505.17   16.63
  -6  -6   4  537.14   18.33
  -6   6   4  499.53   14.13
   6  -6  -4  489.24   17.53
   6   6  -4  488.27   14.55
   6  -6  -4  491.55   14.31
   6  -6  -4  564.01   16.53
  -6   6   4  447.31   17.14
  -6  -6   4  404.62   15.39
   6   6  -4  501.51   18.01
   6   6  -4  459.01   10.59
   6   6  -4  522.24   18.50
  -6   6   4  477.07   18.66
   6  -6  -4  533.06   18.50
   6   6  -4  543.62   16.20
 -14   0   3   16.64    5.66
  14   0  -3   15.55    2.59
  14   0  -3   15.79    5.11
 -14   0   3   13.10    2.23
  14   0  -3   14.21    4.70
  14   0  -3    3.40    6.67
 -14   0   3   14.75    4.73
 -14   0   3   12.73   11.72
 -13   5   1  513.81   17.52
 -13  -5   1  554.61   10.54
  13   5  -1  500.96   16.29
  13  -5  -1  489.34   17.74
 -13  -5   1  339.84   16.85
  13   5  -1  504.56   10.38
 -13   5   1  549.94   11.02
  13   5  -1  560.04   23.94
 -13   5   1  491.18   18.04
 -13  -5   1  679.58   28.45
  13  -5  -1  726.15   25.39
  13   5  -1  487.77   14.09
 -13   5   1  526.60   10.20
  13  -5  -1  518.25   17.67
 -13  -5   1  503.52   14.53
   5   9  -1   67.62    8.10
   5  -9  -1   84.78    7.46
  -5  -9   1   77.04    5.55
  -5   9   1   85.65    8.54
   5  -9  -1   87.58    8.52
  -5  -9   1   83.55    5.82
  -5   9   1   87.09    8.29
   5  -9  -1   76.74    7.54
  -5  -9   1   66.89    9.17
   5   9  -1   83.82    8.32
   5   9  -1   85.34    5.19
   5  -9  -1   80.21    6.74
   5   9  -1   80.69    5.50
  -5   9   1   90.67    7.10
   5   9  -1   78.74    8.23
  -5   9   1   90.90    7.64
   0  -8   3  176.85   10.38
   0  -8   3  179.63   10.79
   0   8   3  173.72   11.39
   0   8   3  184.09   10.69
   0  -8  -3  180.57   10.87
   0  -8   3  159.82   11.57
   0   8  -3  176.09   10.26
   0   8   3  190.79   10.27
   0  -8  -3  187.92   11.00
   0   8  -3  171.83    9.77
   0   8   3  169.24   10.08
   0  -8  -3  169.80   10.39
   0  -8  -3  192.00   10.16
 -11   1  -3   13.50    5.09
 -11   1  -3   20.89    5.24
  11   1   3   14.54    5.38
  11  -1   3   19.18    4.98
  11   1   3   17.94    4.79
 -11  -1  -3   17.38    5.02
  11  -1   3   12.85    5.72
  11   1   3   17.98    4.23
  11  -1   3   19.93    6.06
 -11  -1  -3   12.09    5.71
 -11  -1  -3   23.93    6.05
  11  -1   3    8.89    3.82
 -11   1  -3   16.61    5.89
 -11   1  -3   18.73    5.45
  11   1   3   17.12    5.89
 -11  -1  -3   18.56    4.62
   1  -9  -2   23.43    5.26
  -1   9   2   28.67    5.62
   1  -9  -2   21.64    4.94
   1   9  -2   23.17    5.35
  -1   9   2   23.59    5.07
   1  -9  -2   25.06    5.55
  -1  -9   2   28.59    6.93
  -1   9   2   21.62    5.77
  -1  -9   2   21.80    4.67
  -1   9   2   21.41    5.92
   1   9  -2   23.58    5.72
   1  -9  -2   18.98    6.18
  14   2   1   17.08    3.29
  14   2   1   23.31    5.38
 -14   2  -1   20.29    4.44
  14  -2   1   18.89    4.34
 -14   2  -1   13.88    4.82
  14  -2   1   16.70    6.83
  14  -2   1   21.06    4.96
  14   2   1   18.18    6.46
 -14  -2  -1   14.85    6.40
  14  -2   1   21.42    5.51
 -14   2  -1   21.74    8.16
 -14  -2  -1   18.65    3.86
 -14  -2  -1   10.72    3.69
 -15   1   0   33.20    6.10
 -15  -1   0   28.82    4.87
 -15  -1   0   27.69    3.60
  15   1   0   26.79    4.39
  15  -1   0   34.10    7.09
 -15   1   0   21.32    9.97
 -15  -1   0   33.77    6.52
  15  -1   0   30.23    3.83
 -15  -1   0   22.74    7.82
 -15   1   0   34.51    6.30
  15   1   0   26.69    6.81
  15   1   0   32.78    4.69
 -15   1   0   30.70    3.46
  15  -1   0   27.48    5.02
   2  -4  -5   39.56    6.68
  -2  -4   5   45.17    4.61
   2  -4  -5   44.24    6.43
   2   4  -5   43.21    4.24
   2   4  -5   42.31    4.56
  -2  -4   5   51.04    8.07
  -2   4   5   52.30    4.73
   2   4  -5   38.68    6.45
   2   4  -5   43.88    7.13
   2  -4  -5   40.24    6.78
   2   4  -5   24.86    7.54
  -2   4   5   47.28    7.39
   2  -4  -5   44.91    5.57
  -2  -4   5   44.27    5.03
  -2   4   5   43.21    7.66
 -12   6   1  191.19   12.06
  12   6  -1  183.19   10.03
 -12  -6   1  198.17   17.28
  12   6  -1  187.00    5.61
  12   6  -1  213.36   13.61
 -12  -6   1  194.65    9.69
  12   6  -1  182.16    9.15
 -12   6   1  187.43    7.30
 -12  -6   1  179.05   12.05
 -12   6   1  194.41   11.05
 -12   6   1  207.64    7.80
  12  -6  -1  203.97   11.78
  12   6  -1  186.48    5.93
  13  -1   2 1967.59   35.76
 -13  -1  -2 2056.38   36.19
  13  -1   2 1835.80   29.05
 -13   1  -2 2073.83   36.30
  13   1   2 1812.90   30.44
  13   1   2 1844.07   34.52
 -13  -1  -2 1898.72   26.51
 -13  -1  -2 1839.09   34.15
  13   1   2 1944.03   25.67
  13  -1   2 1910.94   28.44
 -13  -1  -2 1879.32   28.74
 -13   1  -2 1992.22   29.84
 -13   1  -2 1873.61   33.99
 -13   1  -2 1920.49   29.45
  13  -1   2 1953.82   33.47
 -10   6   3  212.41   13.08
  10   6  -3  195.86    9.77
  10   6  -3  190.90   10.90
 -10   6   3  210.41   10.61
  10   6  -3  183.93    8.56
  10  -6  -3  167.51   10.94
 -10   6   3  204.28    9.10
  10  -6  -3  200.34    8.27
  10   6  -3  138.04    8.52
 -10   6   3  178.62   10.80
  10   6  -3  171.84   10.02
  10  -6  -3  192.71   10.21
 -10  -6   3  165.10   12.93
   5  -7   3  158.25   10.24
  -5   7  -3  152.62   10.33
   5   7   3  152.38    9.99
   5  -7   3  157.21   10.79
  -5  -7  -3  143.55    7.40
   5   7   3  159.85   11.68
  -5   7  -3  160.81   10.30
   5   7   3  155.50    7.48
  -5  -7  -3  199.52   14.16
  -5  -7  -3  149.68   10.37
   5  -7   3  166.65    6.75
  -5   7  -3  166.39   10.43
   5   7   3  187.50   11.63
  -5   7  -3  213.11    9.80
   8   2  -5  195.43   10.41
  -8   2   5  191.35   10.98
  -8  -2   5  214.31   11.21
  -8   2   5  195.05   10.60
   8  -2  -5  183.14   10.91
   8   2  -5  193.95    9.63
  -8  -2   5  172.26   11.85
  -8  -2   5  198.85    9.85
   8   2  -5  187.83    5.86
   8  -2  -5  201.08    5.55
   8   2  -5  179.58   11.43
  -8   2   5  194.47    5.83
   8   2  -5  198.51    6.24
  -8   2   5  167.14   11.80
   8  -2  -5  196.23   10.75
  14  -4  -1   63.49    7.19
  14   4  -1   45.25   11.70
 -14   4   1   67.25    3.74
  14   4  -1   56.50    5.16
  14   4  -1   49.53    7.14
 -14   4   1   54.87    3.12
 -14   4   1   71.36   14.88
 -14  -4   1   62.89    5.07
 -14  -4   1   51.59    5.17
 -14  -4   1   19.73    8.27
  14   4  -1   57.54    4.43
  14  -4  -1   54.91    7.70
 -14   4   1   50.96    7.45
  14  -4  -1  100.43   12.51
 -14   4   1   61.66    7.19
  14   4  -1   50.85    7.36
  15   1  -2 1826.97   16.06
 -15  -1   2 1753.64   44.26
  15   1  -2 1999.55   17.23
 -15  -1   2 2050.20   33.77
  15   1  -2 2144.72   42.48
 -15   1   2 1959.33   32.59
 -15  -1   2 2062.94   30.92
 -15   1   2 1982.43   32.74
  15   1  -2 1997.17   30.30
  15  -1  -2 1968.67   31.91
  15  -1  -2 1942.19   32.66
  15   1  -2 1947.04   32.37
   8  -2   4 1430.68   25.80
  -8   2  -4 1240.84   25.85
  -8  -2  -4 1369.34   25.78
  -8   2  -4 1394.35   26.48
  -8  -2  -4 1283.51   28.22
  -8   2  -4 1228.31   28.12
   8   2   4 1300.40   29.98
   8  -2   4 1269.78   28.86
   8  -2   4 1280.28   26.02
   8  -2   4 1334.84   26.49
  -8   2  -4 1369.94   26.39
   8   2   4 1330.40   27.21
  -8  -2  -4 1343.90   28.42
  -8  -2  -4 1376.67   24.25
   8   2   4 1328.58   25.96
   4  -4  -5   38.01    6.20
  -4   4   5   36.74    3.86
   4  -4  -5   30.34    7.08
   4  -4  -5   35.42    6.07
  -4  -4   5   36.18    4.56
  -4   4   5   30.72    6.55
   4  -4  -5   41.24    4.13
   4   4  -5   50.26    4.75
  -4  -4   5   38.47    7.09
   4   4  -5   43.92    4.04
   4   4  -5   39.04    6.74
   4   4  -5   33.02    6.00
  -4   4   5   30.19    6.78
  -4  -4   5   46.55    4.61
   4   4  -5   24.32    7.49
   5   5   4  133.54   10.07
  -5  -5  -4   94.44    7.26
   5   5   4  101.97   10.38
   5  -5   4  101.47   10.00
   5   5   4  107.08    7.95
  -5   5  -4  101.28    8.49
   5  -5   4  100.18    6.51
  -5  -5  -4  109.28    9.73
  -5   5  -4   94.22    9.10
   5  -5   4   99.61    8.41
  -5   5  -4  102.94    6.71
  -5   5  -4   98.92    8.82
 -13   5   0   13.42    9.42
 -13  -5   0    9.41    3.64
  13  -5   0   16.43    6.97
  13   5   0   11.44    4.32
 -13   5   0   11.63    3.41
  13   5   0   12.71    6.58
 -13  -5   0   13.79    5.80
  13  -5   0   12.04    3.43
 -13  -5   0   12.91    2.04
  13  -5   0   12.53    5.12
 -13   5   0   14.24    6.55
  13  -5   0   10.69    5.99
  13   5   0   10.91    4.87
  13   5   0   11.74    1.85
  -4  -8   3   42.26    5.26
   4   8  -3   41.36    5.99
   4  -8  -3   53.15    6.80
  -4  -8   3   39.61    7.02
  -4   8   3   43.82    6.96
  -4   8   3   48.29    6.88
  -4   8   3   52.75    6.51
   4  -8  -3   46.48    6.12
  -4  -8   3   53.68    7.66
   4   8  -3   34.45    6.68
   4  -8  -3   42.54    6.32
   4  -8  -3   41.99    6.23
  -4   8   3   50.37    6.87
   4   8  -3   45.28    5.56
   4   0   5   17.98    6.89
  -4   0  -5    9.01    4.92
  -4   0  -5    5.24    4.64
  -4   0  -5    8.29    3.64
   4   0   5    9.49    3.86
  -4   0  -5    5.50    4.82
   4   0   5    8.05    4.31
  -9  -5   4   37.93    7.56
   9  -5  -4   94.41    7.03
   9   5  -4   93.71    8.08
  -9   5   4   90.56    9.64
   9  -5  -4   82.97    8.56
  -9  -5   4   97.55    8.63
   9   5  -4   77.64    6.80
  -9   5   4   89.89    6.70
   9   5  -4   95.58    6.69
   9   5  -4   97.96    7.96
  -9   5   4  104.67    7.96
   9   5  -4   70.58    8.40
   9   5  -4   48.57    6.27
   9  -5  -4   82.05    6.86
  -7   3   5  123.53    9.22
   7   3  -5  118.91    5.05
   7   3  -5  129.62    9.00
  -7   3   5  125.10    5.16
   7   3  -5  133.13    7.68
   7  -3  -5  120.73    4.90
   7  -3  -5  119.89    8.90
  -7   3   5  103.34    9.96
   7  -3  -5  131.41    9.74
  -7  -3   5  136.79    9.49
  -7  -3   5  129.90    7.88
  -7   3   5  113.51    9.37
  -7  -3   5  117.08    9.97
   7   3  -5  123.40    9.73
   1  -9   2  440.77   17.16
   1   9   2  435.53   14.04
   1   9   2  468.11   15.43
  -1  -9  -2  445.13   17.24
   1   9   2  451.20   17.20
   1  -9   2  468.84   15.37
  -1   9  -2  399.99   16.08
  -1   9  -2  433.15   14.74
  -1  -9  -2  467.79   14.13
   1   9   2  437.40   15.92
  -1  -9  -2  465.40   15.38
   1  -9   2  416.75   16.77
 -12  -2   4 1454.72   22.79
  12   2  -4 1558.06   27.73
  12  -2  -4 1554.39   23.01
  12   2  -4 1525.91   28.80
  12   2  -4 1533.58   23.04
  12  -2  -4 1469.52   29.42
  12  -2  -4 1424.74   29.89
 -12  -2   4 1516.50   28.31
 -12   2   4 1526.33   23.40
  12   2  -4 1511.09   23.37
 -12   2   4 1529.71   20.50
  12  -2  -4 1540.41   20.67
 -12   2   4 1569.79   31.29
  -3   9   2  412.75   14.57
   3   9  -2  406.35    6.88
  -3   9   2  414.25   15.63
  -3   9   2  409.68   15.57
   3  -9  -2  443.65   15.58
  -3   9   2  424.82   15.29
   3  -9  -2  445.20   14.97
   3  -9  -2  422.87   15.04
  -3  -9   2  351.63    7.11
   3   9  -2  369.24   14.68
   3  -9  -2  385.87   15.84
   3   9  -2  395.46   16.13
  -3  -9   2  385.85   16.85
  -3  -9   2  440.13   13.98
   3   9  -2  424.22   13.29
 -12   6   0  552.82   19.49
  12  -6   0  551.22   18.91
  12   6   0  548.37   16.29
 -12  -6   0  560.13   19.04
 -12  -6   0  576.88   16.28
  12   6   0  602.62   17.71
 -12   6   0  600.64   14.40
  12  -6   0  626.38   14.57
   0  -4   5   16.73    3.69
   0  -4  -5   19.98    5.88
   0  -4  -5   20.20    5.97
   0   4   5   12.32    6.48
   0   4  -5   23.59    4.06
   0   4  -5    9.95    5.12
   0   4   5   21.78    3.96
   0   4  -5   24.00    4.37
   0  -4  -5   16.18    5.31
   0   4   5   16.95    5.54
   0  -4   5   18.23    6.28
   0  -4   5   21.69    3.97
   0  -4  -5   28.58    6.57
   9  -1  -5  116.41    9.03
   9   1  -5  110.41    8.12
  -9  -1   5  126.97    8.50
   9   1  -5  113.46    8.47
  -9  -1   5   99.47    9.81
   9   1  -5  108.13    9.13
  -9   1   5  118.41    4.74
   9   1  -5  112.10    4.68
  -9   1   5  119.99    8.53
  -9  -1   5  110.50    8.32
  -9   1   5   99.72    9.96
   9  -1  -5  105.83    4.40
   9   1  -5   95.50    5.16
  -9   1   5  113.23    8.96
   9  -1  -5  104.17    7.97
  11   5   2  333.50   15.33
  11  -5   2  362.94   16.00
 -11   5  -2  355.97   15.15
  11  -5   2  396.63   14.42
  11  -5   2  351.78   14.59
  11  -5   2  346.17   13.36
 -11   5  -2  347.74   13.36
 -11  -5  -2  359.02   14.27
 -11  -5  -2  392.24    7.93
 -11  -5  -2  412.85    8.63
  11   5   2  356.64   15.12
 -11   5  -2  522.99   19.88
 -11  -5  -2  400.11   16.67
  11   5   2  503.22   23.18
  -6   8  -2 2224.56   35.46
  -6  -8  -2 2220.72   22.24
   6   8   2 2164.35   33.16
   6   8   2 2156.41   36.36
  -6   8  -2 2154.88   34.67
   6   8   2 2175.82   22.07
  -6   8  -2 2137.05   35.80
   6  -8   2 2212.69   36.74
   6  -8   2 2217.81   34.84
  -6  -8  -2 2270.95   35.13
   6   8   2 2338.23   37.70
   6  -8   2 2341.94   26.79
  14   2  -3  397.66   10.41
  14  -2  -3  382.25   15.56
 -14  -2   3  245.54   18.80
  14  -2  -3  373.71   13.69
  14   2  -3  392.07    9.99
  14   2  -3  381.63   20.07
 -14   2   3  382.38   13.93
  14   2  -3  245.23   16.80
  14   2  -3  386.79   13.79
  14   2  -3  380.25   13.60
 -14   2   3  393.30   15.71
 -14  -2   3  384.48   14.21
   5   9   1  258.73    8.59
   5   9   1  259.19   11.03
   5  -9   1  240.60   12.13
  -5   9  -1  275.77   12.80
   5  -9   1  261.42    8.83
  -5   9  -1  249.99   12.52
   5  -9   1  257.81   13.65
   5   9   1  249.51   13.21
  -5   9  -1  253.35   12.10
  -5  -9  -1  280.34   11.71
  -5  -9  -1  253.60   15.30
  -5  -9  -1  289.41    8.58
 -14   4   0  827.08   14.57
  14  -4   0  772.02   22.93
  14   4   0  756.21   17.34
  14   4   0  703.50   11.62
 -14  -4   0  855.32   24.65
  14   4   0  849.04   22.16
 -14   4   0  778.39   22.17
 -14  -4   0  806.06   13.00
  14  -4   0  846.21   14.13
 -14  -4   0  786.93   17.36
  14   4   0  754.78   22.70
  14  -4   0  785.14   21.23
   8   8  -2 2188.31   35.97
  -8   8   2 2309.48   38.93
   8  -8  -2 2289.31   30.34
   8  -8  -2 2219.02   37.18
   8  -8  -2 2286.43   35.20
  -8   8   2 2294.54   30.75
   8   8  -2 2320.42   35.91
  -8   8   2 2318.73   35.45
  -8   8   2 2225.02   33.59
   8  -8  -2 2224.62   34.19
   8   8  -2 2248.61   34.59
  -8  -8   2 2237.27   39.78
   8   8  -2 2163.79   24.27
   8   8  -2 2156.93   25.05
   8   8   1   62.44    7.69
  -8  -8  -1   68.69    7.58
   8   8   1   65.43    6.53
   8  -8   1  100.98    9.46
  -8  -8  -1   69.23   10.72
   8   8   1   61.35    3.02
  -8  -8  -1   60.81    6.92
  -8   8  -1   63.67    7.74
   8  -8   1   68.04    7.15
  -8   8  -1   67.20    6.97
   8  -8   1   65.80    8.33
 -13   5   2  321.03    7.95
  13   5  -2  321.80   10.35
  13  -5  -2  329.12   14.68
  13   5  -2  326.39   11.32
 -13   5   2  355.38   14.27
 -13  -5   2  300.30   20.06
  13   5  -2  342.21   12.71
  13  -5  -2  340.29   14.59
 -13   5   2  367.46    8.57
 -13  -5   2  314.79   10.31
  13   5  -2  311.78   14.29
 -13  -5   2  295.19   16.44
 -13   5   2  317.60   15.58
  -2   8  -3  538.62   17.43
   2   8   3  524.65   18.81
   2  -8   3  537.84   17.30
  -2  -8  -3  601.18   19.51
   2  -8   3  583.84   18.21
  -2  -8  -3  575.86   18.18
   2   8   3  560.65   15.27
   2  -8   3  530.12   18.81
  -2  -8  -3  564.61   15.54
  -2   8  -3  525.90   17.26
   2   8   3  585.88   18.18
   2   8   3  593.25   17.80
 -11   7   1  118.33   10.26
 -11   7   1  127.17    7.08
 -11  -7   1  139.44    8.68
  11   7  -1   98.86   11.00
 -11  -7   1  101.99    9.22
 -11  -7   1  147.13   14.87
  11   7  -1  140.38    5.14
  11   7  -1  131.55    8.33
 -11   7   1  144.11    7.57
 -11   7   1  151.16   10.21
  11  -7  -1  135.99    9.08
  11   7  -1  112.48    8.12
  11  -7  -1  122.16   10.04
  11   7  -1  124.11    4.30
  12   4   2   33.72    6.27
 -12   4  -2   54.27    8.39
  12   4   2   32.38    6.91
  12  -4   2   50.21    8.35
  12  -4   2   37.74    5.67
  12   4   2   35.63    3.56
 -12   4  -2   42.45    5.96
  12  -4   2   40.35    6.34
  12  -4   2   42.74    6.20
 -12  -4  -2   42.83    3.63
 -12  -4  -2   42.84    5.77
 -12  -4  -2   47.45    7.71
 -12   4  -2   31.50    6.17
  -9   5  -3  102.20    8.25
   9  -5   3   83.87    7.97
  -9   5  -3   80.43    8.00
  -9  -5  -3   84.71    9.21
   9  -5   3   96.43    6.98
   9  -5   3  101.61    8.83
  -9   5  -3   87.20    8.02
  -9  -5  -3   78.97    7.75
  -9  -5  -3   91.13    5.62
  -9   5  -3   87.66    8.33
   9   5   3   80.53    8.74
  -9  -5  -3   87.16    5.47
  10  -6   2 1293.64   28.66
 -10  -6  -2 1442.07   12.95
  10   6   2 1276.14   27.50
 -10   6  -2 1341.04   25.67
  10  -6   2 1424.56   25.70
 -10   6  -2 1343.10   28.27
 -10  -6  -2 1416.89   29.31
 -10  -6  -2 2171.80   49.73
  10   6   2 1209.72   26.17
  10  -6   2 1318.68   25.11
 -10   6  -2 2112.76   37.61
 -10  -6  -2 1154.92   25.20
 -10  -6  -2 1272.15   13.04
 -10   4  -3   88.18    8.39
  10  -4   3   68.89    7.09
  10  -4   3   74.53    6.60
 -10   4  -3   82.18    7.46
 -10   4  -3   89.89    8.26
 -10  -4  -3   78.50    7.98
 -10   4  -3   71.11    7.99
 -10  -4  -3   86.91    5.87
  10   4   3   70.25    7.93
  10  -4   3   74.04    7.68
 -10  -4  -3   80.99    5.57
 -10  -4  -3   74.87    8.69
  10   4   3   79.98    9.21
  10  -4   3   77.05    8.20
  14  -4  -2   33.42    6.70
  14   4  -2   28.86    8.87
 -14   4   2   34.59    2.42
 -14   4   2   38.47    6.10
  14   4  -2   33.71    4.25
  14   4  -2   32.48    6.31
  14  -4  -2   31.50    6.25
 -14   4   2   37.99    2.47
 -14   4   2   31.67    6.97
  14   4  -2   38.73    4.87
  14   4  -2   34.98    6.73
  14   4  -2   34.09    4.37
 -14  -4   2   36.15    4.82
 -12   6   2 1250.58   29.48
  12   6  -2 1325.06   25.46
 -12   6   2 1282.34   18.10
  12   6  -2 1015.62   28.92
  12   6  -2 1208.80   22.82
  12   6  -2 1285.89   18.45
  12  -6  -2 1236.51   26.30
 -12   6   2 1381.06   19.47
 -12  -6   2  759.77   25.36
  12   6  -2 1348.97   19.51
 -12  -6   2  813.74   30.02
  12  -6  -2 1291.17   27.47
  12   6  -2 1288.59   24.99
 -12   6   2 1269.68   26.45
   4  -2   5  279.43   10.62
  -4   2  -5  268.71   12.88
   4   2   5  258.90   15.05
   4   2   5  260.13   10.49
  -4   2  -5  291.20   11.95
  -4  -2  -5  247.69   12.60
  -4  -2  -5  242.67   11.44
  -4  -2  -5  284.45   12.94
   4   2   5  259.07   12.86
  -4   2  -5  278.61   10.69
   4  -2   5  260.69   11.06
   4  -2   5  287.51   15.06
  -6   4   5 1271.18   26.81
   6   4  -5 1207.08   20.04
   6   4  -5 1192.15   26.08
  -6  -4   5 1227.70   19.42
  -6  -4   5 1236.07   27.18
  -6   4   5 1261.38   28.33
   6  -4  -5 1176.43   26.95
   6   4  -5 1258.22   29.14
   6   4  -5 1194.13   27.08
   6   4  -5 1266.63   17.47
  -6  -4   5 1268.19   21.28
  -6   4   5 1228.05   16.96
   6  -4  -5 1259.74   16.85
   6  -4  -5 1332.54   26.57
  -3   3  -5  545.75   18.07
  -3  -3  -5  547.13   17.02
   3  -3   5  548.22   20.27
   3   3   5  552.30   20.33
  -3   3  -5  518.10   14.62
   3   3   5  524.32   14.04
   3  -3   5  522.61   14.24
  -3   3  -5  535.65   14.33
  -3  -3  -5  501.31   17.53
   3  -3   5  556.59   15.02
  15   3  -1   89.78    5.99
 -15   3   1  124.48   15.86
  15  -3  -1   75.01    8.50
  15   3  -1   85.95    9.04
  15   3  -1   75.95    5.31
  15  -3  -1   87.71    8.08
  15   3  -1   26.62   13.65
 -15  -3   1   78.74   11.21
 -15   3   1   74.48    8.17
 -15   3   1   77.97    8.31
 -15  -3   1   79.11    5.45
  15   3  -1   68.58    7.80
 -15  -3   1   87.84    6.15
 -11  -7   0   16.96    4.58
 -11  -7   0   16.01    5.41
  11   7   0   18.93    5.41
 -11  -7   0   22.56    9.61
  11  -7   0   23.75    6.65
 -11   7   0   43.91   11.08
 -11   7   0   19.91    4.10
  11  -7   0   27.16    7.25
 -11   7   0   18.85    4.58
  11   7   0   15.30    4.55
 -11   7   0   18.44    5.93
   1   7  -4  190.59    4.66
   1   7  -4  202.89   11.54
   1   7  -4  181.50   10.37
  -1  -7   4  166.19   12.09
  -1  -7   4  147.89    4.15
  -1  -7   4  167.15   10.71
  -1   7   4  191.57    9.97
   1  -7  -4  200.87   11.80
   1  -7  -4  174.33   10.43
   1  -7  -4  205.01   11.79
  -1   7   4  205.35   12.48
  -1   7   4  191.41   10.88
  -1  -7   4  168.50   11.16
   1  -7  -4  197.99   11.02
   3  -7  -4  185.35   11.91
   3   7  -4  213.16    4.96
   3  -7  -4  215.00   11.60
  -3   7   4  218.09   12.46
   3   7  -4  206.51   10.30
  -3  -7   4  208.68   12.80
   3   7  -4  203.19   10.96
  -3  -7   4  221.15   10.82
   3  -7  -4  244.11   10.98
  -3   7   4  227.46   10.45
  -3   7   4  210.75   12.00
   3  -7  -4  215.07   11.71
  -3  -7   4  219.52   11.33
   3  -9   2  174.68   11.58
   3   9   2  225.68    9.46
  -3  -9  -2  197.52   13.22
   3   9   2  206.66   10.76
   3  -9   2  216.87    6.70
   3   9   2  199.73   12.53
   3  -9   2  206.42    5.93
   3   9   2  221.09   12.04
   3  -9   2  213.73   11.31
  -3  -9  -2  222.05   11.39
  -3  -9  -2  230.78    9.49
  -3   9  -2  211.10   11.69
   3  -9   2  204.26   12.25
  -9  -1  -4   86.57    9.13
   9   1   4   77.31    8.95
  -9  -1  -4   85.46    8.83
  -9   1  -4   95.42    7.93
   9   1   4   86.50    7.12
   9   1   4   99.57    8.62
  -9   1  -4   81.34    7.92
  -9  -1  -4   89.70    7.57
   9  -1   4   85.98    9.39
   9  -1   4   91.40    8.25
   9  -1   4   93.58    7.76
   9   1   4   81.69    7.90
  -9   1  -4   84.51    7.60
   9  -1   4   84.69    7.50
  -9   1  -4   67.24    8.15
  -9  -1  -4   79.66    7.37
   0 -10   0  102.24    7.48
   0  10   0   94.08    8.80
   0  10   0   97.42    7.86
   0 -10   0  121.15   10.43
   0  10   0  102.42    6.47
   0 -10   0  110.82    6.69
   5   9  -2  225.20    9.26
   5  -9  -2  190.53   11.43
  -5   9   2  221.28   11.04
   5  -9  -2  222.02   12.07
  -5  -9   2  217.94    9.71
  -5   9   2  210.45   11.92
  -5   9   2  205.08   12.49
   5   9  -2  202.95    6.41
  -5  -9   2  179.75   12.40
   5   9  -2  195.35   11.98
  -5   9   2  217.16   11.13
  -5  -9   2  167.25    6.77
   5   9  -2  183.74   11.26
   5  -9  -2  220.98   11.28
   5  -9  -2  221.30   10.90
   4   6   4  162.35    9.51
  -4   6  -4  154.47   10.69
   4  -6   4  163.58   10.09
   4  -6   4  170.21   11.93
  -4  -6  -4  151.59   11.53
  -4   6  -4  155.73    9.81
   4   6   4  184.82   10.86
  -4   6  -4  150.83    7.12
   4   6   4  141.05   11.47
  -4  -6  -4  146.36    8.71
   4  -6   4  152.04    6.95
  -9   7   3  141.61    8.65
  -9   7   3  163.28   11.65
  -9   7   3  175.36   10.05
   9   7  -3  134.96    9.42
   9  -7  -3  165.80    8.53
  -9   7   3  136.74    9.91
   9   7  -3  148.46    7.73
   9   7  -3  145.37    9.96
   9   7  -3  133.15    7.61
   9  -7  -3  147.82   10.03
   9  -7  -3  154.61   10.87
   9   7  -3  185.55   10.00
  -9  -7   3  143.20   12.40
  -6  -8   3 1452.90   30.41
   6   8  -3 1330.98   25.50
   6  -8  -3 1273.34   26.32
   6   8  -3 1266.72   14.91
  -6   8   3 1383.35   26.78
  -6   8   3 1369.70   29.51
  -6   8   3 1372.34   26.40
  -6  -8   3 1400.02   24.77
   6   8  -3 1235.89   22.19
  -6   8   3 1282.86   26.77
   6  -8  -3 1337.30   25.12
   6  -8  -3 1370.76   26.22
   6  -8  -3 1328.37   28.51
  -6  -8   3 1303.18   27.92
   8  -6  -4  173.17    9.45
   8   6  -4   78.28    7.78
  -8  -6   4  181.92   11.46
   8   6  -4  128.91    7.96
  -8   6   4  156.90    9.01
   8   6  -4  163.35   10.90
   8   6  -4  158.56    7.50
   8   6  -4  152.62    9.19
   8  -6  -4  148.80   11.13
   8   6  -4  146.74   10.71
  -8   6   4  156.57   11.77
  -8   6   4  140.59    9.11
  -8  -6   4  111.68    9.58
   8  -6  -4  146.72    8.62
  13   1  -4   93.21    6.05
 -13  -1   4   94.57    8.99
  13  -1  -4   97.71    5.66
  13  -1  -4   99.90    9.29
  13   1  -4   38.34   12.19
  13   1  -4   87.12    6.36
 -13   1   4  103.91    5.82
 -13   1   4   91.62    9.37
 -13  -1   4   87.22    6.09
  13   1  -4   23.08    7.16
  13  -1  -4   94.29    6.63
  13  -1  -4   79.31    8.42
  13   1  -4   90.57    8.76
  13   1  -4   95.98    8.76
 -13   1   4   84.55    6.53
   8   6   3   62.62    8.30
  -8   6  -3   52.61    7.27
   8  -6   3   56.63    5.64
  -8  -6  -3   54.08    4.25
  -8  -6  -3   59.66    7.88
  -8   6  -3   44.50    6.82
  -8  -6  -3   52.59    4.65
   8  -6   3   51.01    7.06
   8   6   3   49.41    8.15
  -8   6  -3   48.10    6.77
  -8   6  -3   78.16    7.23
   8  -6   3   64.32    7.82
  11  -3   3  346.57   13.97
 -11   3  -3  358.39   14.57
  11  -3   3  380.41   14.32
  11  -3   3  394.33   15.40
 -11   3  -3  377.02   15.56
 -11   3  -3  393.83   15.69
  11  -3   3  389.06   15.86
 -11  -3  -3  374.22   16.26
 -11  -3  -3  386.48   15.26
 -11  -3  -3  377.27   11.19
 -11   3  -3  388.61   15.19
  11   3   3  387.83   16.51
  11   3   3  363.04   15.77
  11   3   3  360.90   11.15
 -10   0   5    5.29    5.23
 -10   0   5    8.31    4.25
 -10   0   5    6.70    4.82
  10   0  -5    7.48    4.89
  10   0  -5    3.20    4.56
  10   0  -5    8.35    2.49
  10   0  -5   -0.59    4.01
   7   9   0    3.36    2.71
  -7   9   0    0.49    4.36
   7  -9   0   11.44    5.89
   7  -9   0    6.10    4.04
   7   9   0   -2.12    5.17
   7   9   0   -3.35    3.54
   7  -9   0    3.44    7.63
  -7  -9   0    5.60    2.46
  -7  -9   0    0.42    7.18
  -7   9   0    4.21    4.29
  -7  -9   0    2.99    3.94
  -7   9   0    0.59    5.34
  -5   1  -5   58.50    7.51
   5   1   5   61.28    6.20
   5   1   5   72.54    9.72
  -5  -1  -5   71.96    7.78
   5  -1   5   59.78    6.48
  -5   1  -5   64.93    5.97
   5   1   5   67.02    7.21
  -5  -1  -5   66.53    7.41
   5  -1   5   66.69    6.46
  -5   1  -5   79.80    7.58
   5  -1   5   65.13    7.39
   5  -1   5   65.82    9.14
  -5  -1  -5   66.37    7.31
 -15   3   0   -0.27    4.58
  15  -3   0    4.57    5.99
 -15   3   0    3.74    6.96
 -15  -3   0    2.32    6.64
 -15  -3   0    1.86    3.36
 -15   3   0    2.67    2.88
  15  -3   0    4.55    2.68
 -15  -3   0   -0.04    2.94
  15   3   0    7.61    5.22
  15   3   0    1.57    3.40
  15   3   0    5.07    2.87
  15  -3   0    3.97    4.35
  -7   9   1   69.54    6.80
   7   9  -1   64.83    4.57
  -7   9   1   70.19    6.50
  -7  -9   1   59.79    4.60
   7  -9  -1   57.30    6.35
  -7  -9   1   52.78    9.24
   7  -9  -1   70.00    8.15
  -7   9   1   71.79    7.14
  -7   9   1   68.39    8.16
   7   9  -1   63.91    4.96
   7  -9  -1   71.64    7.76
  -7  -9   1   57.27    5.66
   7   9  -1   64.43    7.29
  -2   4  -5 1478.27   29.55
   2  -4   5 1592.86   23.98
  -2   4  -5 1580.02   23.10
  -2  -4  -5 1492.68   29.78
   2  -4   5 1614.69   23.87
   2   4   5 1623.70   29.67
  -2   4  -5 1651.32   24.60
   2  -4   5 1593.90   33.82
   2   4   5 1715.65   25.82
  -2  -4  -5 1532.08   28.49
   2   4   5 1580.61   33.75
   2 -10   0  668.83   14.49
   2  10   0  675.51   16.58
   2  10   0  678.55   20.15
  -2 -10   0  684.77   16.10
  -2 -10   0  673.34   15.23
  -2  10   0  662.13   19.68
  -2  10   0  675.63   14.52
   2 -10   0  646.80   21.22
  -2 -10   0  654.35   21.86
   2  10   0  707.30   15.21
  -2  10   0  662.79   18.74
   2 -10   0  684.80   18.24
  13   3   2  346.03   15.79
 -13   3  -2  433.81   17.86
  13   3   2  356.43    9.99
  13  -3   2  371.09   14.90
  13  -3   2  394.51   14.84
 -13  -3  -2  377.81   13.67
 -13   3  -2  374.15   14.66
 -13   3  -2  368.15   13.61
  13  -3   2  365.01   13.45
 -13  -3  -2  364.20   10.39
  13  -3   2  363.39   16.29
 -13  -3  -2  399.20   17.20
  13   3   2  343.89   14.46
  16   0  -1    4.86    5.59
  16   0  -1    5.95    2.46
 -16   0   1    4.61    4.58
  16   0  -1    5.06    4.05
 -16   0   1    6.33    1.82
 -16   0   1    1.99    7.55
  -1  -7  -4 1481.91   26.93
  -1  -7  -4 1519.14   30.42
   1   7   4 1478.51   31.64
   1  -7   4 1293.33   13.51
   1  -7   4 1504.17   31.74
  -1   7  -4 1477.82   14.40
   1   7   4 1434.79   26.07
  -1  -7  -4 1697.13   31.22
   1   7   4 1547.10   27.14
  -1   7  -4 1513.01   29.00
  -1   7  -4 1501.00   26.96
   1  -7   4 1446.03   26.97
  15   3  -2  377.24   11.00
  15   3  -2  166.18   16.99
 -15  -3   2  375.57   12.56
  15  -3  -2  358.46   15.24
 -15  -3   2  158.47   15.63
  15   3  -2  352.95   12.01
  15   3  -2  336.69   16.88
 -15   3   2  324.68   15.07
  15   3  -2  350.07    9.84
  15  -3  -2  344.63   15.13
  15   3  -2  337.71   14.83
 -15   3   2  372.18   15.02
   9  -7   2   55.57    5.98
   9  -7   2   56.34    6.98
   9   7   2   38.67    6.16
  -9   7  -2   47.43    6.84
  -9  -7  -2   48.64    3.11
  -9  -7  -2   56.54    8.03
   9   7   2   45.47    6.73
  -9   7  -2   49.52    6.53
  -9  -7  -2   70.54   12.15
   9  -7   2   50.85    7.60
  -9   7  -2   83.19    9.40
  -9  -7  -2   54.96    3.00
  -5  -7   4 1488.37   30.89
   5  -7  -4 1570.74   31.33
  -5   7   4 1432.67   25.62
   5   7  -4 1266.77   14.59
   5   7  -4 1373.64   24.58
  -5  -7   4 1372.58   26.49
  -5  -7   4 1505.15   28.15
  -5   7   4 1526.61   29.36
   5  -7  -4 1502.76   30.45
  -5   7   4 1590.92   31.43
   5  -7  -4 1455.89   25.67
   5   7  -4 1522.80   27.99
   5  -7  -4 1745.23   29.80
  12   0   3    4.42    5.04
  12   0   3    0.73    3.74
  12   0   3   -4.33    5.56
 -12   0  -3    0.23    3.97
 -12   0  -3    2.46    4.73
 -12   0  -3   -1.83    5.20
 -12   0  -3    1.17    4.93
  -3  -5   5   60.13    8.15
  -3   5   5   63.19    8.50
  -3  -5   5   52.27    4.73
   3   5  -5   49.18    4.78
   3   5  -5   42.75    6.91
   3   5  -5   47.55    4.20
   3  -5  -5   47.24    5.18
  -3   5   5   47.15    7.81
   3  -5  -5   47.68    7.57
  -3  -5   5   48.41    5.08
   3  -5  -5   41.25    6.64
  -3   5   5   58.33    5.09
   3  -5  -5   38.95    6.98
  11   7  -2   40.01    6.70
  11   7  -2   46.51    6.26
  11  -7  -2   36.00    6.31
  11  -7  -2   49.94    7.00
  11  -7  -2   73.00   12.69
 -11  -7   2   26.89    7.27
  11   7  -2   41.24    4.13
  11   7  -2   45.53    5.25
  11   7  -2   34.91    4.11
  11  -7  -2   43.60    4.67
 -11  -7   2   18.24    8.39
 -11   7   2   43.96    8.21
 -11   7   2   38.14    4.61
 -11   7   2   38.44    5.99
  11   7  -2   32.19    5.31
  15   1   1  276.03   11.02
 -15  -1  -1  314.34   16.70
  15  -1   1  207.58   13.12
 -15   1  -1  285.62   12.09
 -15  -1  -1  269.56   10.78
  15   1   1  204.26   13.00
 -15   1  -1  318.57   17.44
  15   1   1  274.41   10.30
 -15  -1  -1  284.80   10.36
  15  -1   1  291.45   10.51
 -15   1  -1  284.30   10.19
  15  -1   1  275.04   11.72
 -13  -5  -1   55.10    6.16
  13  -5   1   48.30    7.54
 -13   5  -1   60.36    5.81
  13   5   1   58.68    8.63
 -13   5  -1   61.71    7.82
 -13  -5  -1   53.94    2.95
 -13   5  -1   74.01   10.34
 -13  -5  -1   53.74    8.05
  13   5   1   58.44    6.63
  13  -5   1   67.99    7.86
  13  -5   1   61.42    5.92
  13   5   1   59.98    2.95
   0  10   1  102.01    9.20
   0 -10  -1  131.89   10.31
   0 -10  -1  114.62    7.75
   0 -10   1  113.03   10.33
   0 -10   1  122.96    8.28
   0  10   1  112.71    8.23
   0  10  -1  108.41    8.09
   0 -10   1  128.03    5.60
   0 -10  -1  134.89    8.17
   0  10  -1  113.91    5.22
   0  10  -1  108.68    9.26
   0  10   1  115.58    7.52
 -12  -6  -1   91.20    7.50
  12  -6   1  135.03   10.16
  12  -6   1  114.49    7.60
 -12   6  -1   93.82    9.03
  12   6   1   98.07    8.50
 -12   6  -1   97.61    7.38
  12   6   1   85.58    7.54
 -12  -6  -1  156.93   16.40
  12  -6   1  108.84    9.96
 -12  -6  -1   90.19    9.42
   1  -5  -5  103.51    8.96
  -1   5   5  104.63    9.20
   1   5  -5  104.37    9.11
   1   5  -5  102.00    5.70
  -1  -5   5  104.26    9.82
   1   5  -5  112.63    6.87
  -1   5   5  104.85    6.78
   1  -5  -5  108.43    9.01
  -1  -5   5  106.87    6.34
  -1  -5   5  110.14    7.20
   1  -5  -5  130.75    9.26
  -1   5   5  124.04   10.95
  -2  10   1   26.52    4.87
  -2 -10   1   24.64    4.43
  -2  10   1   24.69    5.59
  -2 -10   1   23.23    3.40
   2  10  -1   22.06    4.69
   2 -10  -1   26.45    4.99
   2 -10  -1   24.72    4.61
   2 -10  -1   26.80    6.71
  -2  10   1   25.04    6.20
  -2 -10   1   27.70    7.12
   2  10  -1   22.75    6.23
   2  10  -1   24.96    3.37
  -9  -3   5  487.20   16.46
  -9  -3   5  469.20   17.54
   9   3  -5  460.99   11.00
   9  -3  -5  456.03   14.79
   9  -3  -5  453.47   10.19
  -9   3   5  470.23   15.42
   9   3  -5  420.96   13.94
   9   3  -5  465.72   16.08
   9   3  -5  479.80   17.60
  -9   3   5  463.16   10.68
   9  -3  -5  455.53   17.20
 -15   1   3   61.81    7.70
  15  -1  -3   60.98    6.76
 -15   1   3   63.39    6.55
 -15  -1   3   62.82    6.77
  15   1  -3   66.35    3.90
 -15  -1   3   61.23    7.15
  15  -1  -3   66.21    7.42
  15   1  -3   57.24    6.30
  15   1  -3   57.28    6.90
 -15  -1   3   64.36   14.14
 -15   1   3   47.79   11.99
  15   1  -3   62.21    4.10
  -4   8  -3  672.20   19.94
  -4  -8  -3  833.70   25.15
   4   8   3  723.66   15.98
   4   8   3  770.79   21.41
   4  -8   3  629.26   20.87
  -4  -8  -3  680.13   20.29
   4   8   3  685.64   20.22
   4  -8   3  722.93   11.30
  -4   8  -3  722.59   20.79
  -4  -8  -3  707.82   16.26
   4  -8   3  717.51   20.77
 -10  -8   1  123.92    8.80
  10   8  -1  141.27    9.92
 -10  -8   1  116.16    9.06
 -10  -8   1  115.88   13.27
 -10   8   1  128.44    7.77
  10   8  -1  126.47    4.65
 -10   8   1  112.49   10.23
  10   8  -1  136.76    5.91
  10  -8  -1  136.20    9.14
  10  -8  -1  112.16    9.95
 -10   8   1  124.44    7.67
  10   8  -1  115.73    7.58
 -14   0  -2  205.99   10.16
  14   0   2  201.09    9.34
 -14   0  -2  208.87   10.08
  14   0   2  195.83   12.91
 -14   0  -2  235.86   13.63
  14   0   2  207.74   11.17
  10   2  -5  277.10   14.13
  10  -2  -5  293.36   12.19
 -10   2   5  258.30    8.05
  10  -2  -5  278.92   13.34
 -10   2   5  280.86   11.95
  10   2  -5  272.16    8.25
 -10  -2   5  291.34   14.83
  10   2  -5  292.03   12.11
  10   2  -5  297.63   12.63
 -10  -2   5  313.83   12.78
  10  -2  -5  281.91    8.03
  10   2  -5  278.20    9.00
 -10   2   5  279.10   14.51
 -10  -8   0   28.38    5.94
  10  -8   0   26.11    5.28
 -10   8   0   31.22    7.01
 -10   8   0   43.41    5.48
 -10   8   0   31.49    5.14
  10  -8   0   36.09    7.11
  10   8   0   29.17    6.17
 -10  -8   0   30.97    5.67
  10   8   0   26.48    4.73
 -10  -8   0   20.13    8.67
  10  -8   0   48.34    8.23
  -5   5   5    4.39    5.19
  -5  -5   5    6.23    5.69
   5   5  -5    6.20    2.78
   5   5  -5    2.34    2.65
   5   5  -5    8.47    4.86
  -5  -5   5    8.56    3.26
  -5  -5   5    4.29    3.86
   5  -5  -5    5.96    5.52
  -5   5   5    5.64    5.72
   5  -5  -5    4.42    4.51
   5  -5  -5    6.61    3.26
  -5   5   5   10.24    3.32
 -16   0   2  156.93   18.74
 -16   0   2  182.70   11.09
 -16   0   2  198.97   10.97
  16   0  -2  184.03   11.34
  16   0  -2  195.63   10.78
  16   0   0 3400.25   47.88
 -16   0   0 3319.49   27.77
  16   0   0 3325.68   29.94
  14  -4   1   28.09    7.36
  14  -4   1   28.98    4.50
 -14  -4  -1   15.61    6.27
  14  -4   1   25.15    6.06
  14   4   1   26.37    7.38
  14   4   1   25.27    2.90
 -14   4  -1   25.84    4.46
  14  -4   1   17.75    5.48
 -14   4  -1   16.77    5.10
 -14  -4  -1   22.78    3.17
 -14  -4  -1   25.41    4.92
  14   4   1   20.06    5.30
 -14   4  -1   38.99   10.00
   2  10   1   21.12    6.44
  -2 -10  -1   14.54    4.15
  -2  10  -1    6.41    4.97
  -2  10  -1   15.09    5.04
   2  10   1   17.10    4.28
  -2  10  -1   15.12    3.11
  -2 -10  -1    9.82    5.96
   2  10   1   12.11    4.20
  -2 -10  -1   16.11    3.85
   2 -10   1   17.91    6.54
   2 -10   1   25.56    5.46
   2 -10   1   17.19    3.04
  16  -2  -1  243.48   13.76
  16   2  -1  265.43   13.83
 -16  -2   1  267.60   20.43
  16   2  -1  291.95    8.96
 -16  -2   1  289.86    8.49
 -16  -2   1  293.24   11.23
  16   2  -1  288.45   10.82
  16  -2  -1  273.66   13.03
 -16   2   1  288.28   13.76
   8   4  -5  281.14    8.93
  -8  -4   5  269.13   13.05
   8   4  -5  273.29   12.57
   8  -4  -5  268.70    8.47
  -8   4   5  286.64   13.03
   8   4  -5  273.84   10.41
  -8   4   5  272.18    8.70
   8  -4  -5  266.79   13.62
   8   4  -5  252.49   12.50
   8  -4  -5  283.03   12.28
   8   4  -5  290.93   14.42
  -8   4   5  276.63   14.94
  -8   4  -4   74.53    7.27
  -8   4  -4   69.93    8.52
   8  -4   4   95.58    8.74
  -8  -4  -4  102.83    7.56
   8  -4   4   91.44    7.40
  -8  -4  -4   85.20    6.73
   8   4   4   89.57    8.30
  -8   4  -4   92.11    8.48
  -8   4  -4   86.63    8.46
   8  -4   4   77.49    8.69
  -8  -4  -4   86.67    9.62
   8   4   4   96.74   10.23
  -7   7  -3   60.47    7.81
  -7  -7  -3   83.82   12.46
   7  -7   3   57.24    7.61
  -7   7  -3   63.10    8.07
  -7   7  -3   66.39    7.84
  -7   7  -3   86.35    7.75
  -7  -7  -3   58.07    5.01
  -7  -7  -3   71.78    8.35
   7   7   3   61.25    8.15
   7  -7   3   62.84    5.35
   7  -7   3   64.53    7.89
   7   7   3   72.63    5.47
   7   7   3   73.32    8.62
  11  -7   1  181.72    9.59
 -11  -7  -1  181.91   10.86
  11  -7   1  252.28   12.93
  11  -7   1  188.48   12.38
  11   7   1  178.83   11.13
 -11   7  -1  155.95   11.19
 -11  -7  -1  241.74   20.20
 -11  -7  -1  197.64   11.68
  11   7   1  161.83   10.17
 -11   7  -1  198.05   10.11
 -12   2  -3    9.68    4.85
  12   2   3   -1.13    5.78
  12  -2   3    7.94    4.54
 -12   2  -3    0.99    5.31
  12  -2   3    4.51    5.16
  12   2   3    0.89    5.41
 -12  -2  -3    4.50    3.26
  12  -2   3   11.19    6.39
 -12   2  -3    7.24    5.00
  12  -2   3    4.98    4.15
  12   2   3    5.96    3.46
 -12  -2  -3    8.74    4.78
 -12  -2  -3    9.85    6.12
   4 -10   0 1363.95   30.28
  -4  10   0 1266.04   27.48
  -4  10   0 1367.82   21.55
  -4 -10   0 1415.78   21.13
   4  10   0 1389.19   22.03
  -4  10   0 1264.42   27.46
   4 -10   0 1374.92   27.70
  -4 -10   0 1380.40   23.01
  -4  10   0 1316.58   26.91
   4  10   0 1327.46   21.53
   4 -10   0 1379.80   21.78
   4  10   0 1295.00   28.45
   6   0   5    9.64    4.51
   6   0   5    5.49    4.58
   6   0   5    9.13    6.62
  -6   0  -5   21.00    4.78
  -6   0  -5   10.34    5.27
  -6   0  -5    9.03    5.14
 -12   4   4  109.14    6.84
 -12   4   4  106.03   10.47
  12   4  -4   96.90    7.26
  12  -4  -4   91.96    9.18
  12   4  -4   79.40    7.73
 -12  -4   4  105.29    7.75
 -12   4   4   98.93    7.31
  12  -4  -4  105.87    7.51
  12  -4  -4  106.64    6.21
  12   4  -4  106.94    8.33
 -12  -4   4  107.30    9.11
  -7  -9  -1  228.33   15.98
   7   9   1  224.54   10.78
   7   9   1  214.88    6.75
   7  -9   1  234.98    9.36
  -7  -9  -1  228.92    6.53
   7   9   1  203.75   12.05
  -7   9  -1  228.09   11.83
  -7  -9  -1  225.64   11.47
  -7   9  -1  198.46   11.83
   7  -9   1  218.14   13.11
  -1  -5  -5  131.07   10.52
   1  -5   5   55.24    8.49
  -1  -5  -5   79.57    8.74
   1   5   5   93.99   10.14
   1  -5   5   95.54    7.21
  -1   5  -5   77.29    8.12
  -1   5  -5   89.51    5.62
  -1  -5  -5   96.06    8.37
  -1   5  -5   93.92    7.15
   1   5   5   91.95    8.20
   1  -5   5  106.53    6.38
   1   5   5   95.56    6.82
  13   5  -3  471.57   14.83
  13   5  -3  424.09   16.84
  13   5  -3  481.63   14.51
 -13  -5   3  316.56   17.94
 -13   5   3  513.35   19.59
  13   5  -3  518.36   19.69
 -13  -5   3  505.53   14.82
  13  -5  -3  494.90   18.10
 -13   5   3  524.44   16.98
  13  -5  -3  514.62   10.53
 -13  -5   3  343.49   19.09
  13   5  -3  532.43   15.10
  13  -5  -3  515.47   16.69
 -13   5   3  517.13   11.25
  -7  -5  -4 1126.82   27.59
   7  -5   4 1102.69   20.68
  -7   5  -4 1043.55   24.68
   7  -5   4 1075.06   26.95
  -7   5  -4 1076.14   21.35
   7  -5   4 1147.47   24.86
   7   5   4 1051.21   28.00
  -7  -5  -4 1057.20   20.51
  -7   5  -4 1023.42   24.70
  -7  -5  -4 1076.17   19.88
  -9  -3  -4   82.58    6.99
   9  -3   4   74.68    7.28
   9   3   4   60.30    8.76
  -9  -3  -4   72.03    6.74
   9   3   4   76.10    8.21
   9  -3   4   62.99    8.49
   9  -3   4   62.33    7.89
  -9   3  -4   66.39    8.51
  -9   3  -4   79.08    8.37
  -9   3  -4   76.99    7.84
  -9  -3  -4   65.32    9.21
  -9   3  -4   70.90    7.79
   5  -9   2   22.78    3.28
  -5   9  -2   20.72    6.15
   5  -9   2   33.52    6.66
  -5  -9  -2   28.43    3.93
   5   9   2   18.96    3.90
  -5  -9  -2   21.91    5.51
  -5  -9  -2   21.82    6.73
   5   9   2   22.24    5.05
   5   9   2   23.22    6.40
   5  -9   2   21.10    5.98
   5  -9   2   19.16    3.78
   4  10  -1   73.42    4.91
  -4 -10   1   62.37    5.74
   4 -10  -1   64.77    7.21
   4 -10  -1   75.13    8.39
   4  10  -1   63.51    7.85
  -4  10   1   66.71    8.02
  -4  10   1   58.86    7.49
  -4 -10   1   70.23    5.22
   4 -10  -1   66.03    7.28
   4 -10  -1   69.28    6.64
  -4 -10   1   64.81    9.35
   4  10  -1   69.78    5.91
  -4  10   1   60.80    6.14
 -11   5   4  878.40   18.70
  11  -5  -4  915.91   20.35
  11  -5  -4 1031.14   18.78
  11   5  -4  785.01   20.85
  11   5  -4 1053.87   23.27
  11   5  -4  909.50   22.19
 -11  -5   4 1059.11   22.81
 -11   5   4 1021.90   27.29
 -11   5   4  922.40   20.17
  11   5  -4  632.97   22.07
  11  -5  -4  980.82   25.27
 -11  -5   4  850.29   22.14
  -7   9   2   24.44    6.78
   7  -9  -2   13.53    5.95
   7   9  -2   21.60    5.86
   7  -9  -2   15.21    4.22
  -7   9   2   23.55    5.22
   7  -9  -2   18.28    5.60
  -7   9   2   20.31    5.02
  -7   9   2   19.64    5.63
  -7  -9   2   11.60    4.03
  -7  -9   2   16.79    3.74
   7   9  -2   18.01    3.67
  -7  -9   2   13.30    5.77
   7   9  -2   16.52    3.14
 -10   0  -4  463.20   17.68
  10   0   4  470.34   18.41
 -10   0  -4  486.60   18.61
  10   0   4  516.95   18.10
  10   0   4  518.84   15.72
 -10   0  -4  516.65   17.21
 -10   0  -4  499.83   15.67
  14  -4  -3 1662.08   29.09
  14   4  -3 1651.51   27.11
  14   4  -3 1515.45   28.75
 -14  -4   3 1287.95   36.33
 -14   4   3 1610.30   33.13
  14   4  -3 1650.74   33.69
  14   4  -3 1608.41   24.88
  14   4  -3 1316.94   33.92
 -14   4   3 1619.80   16.30
  14  -4  -3 1451.41   30.14
  14  -4  -3 1623.37   15.11
  14   4  -3 1662.76   24.09
 -14  -4   3 1619.02   26.90
 -14   4   3 1619.65   29.17
 -11  -1   5  981.38   20.81
 -11   1   5  934.78   25.39
  11  -1  -5  936.79   15.02
  11  -1  -5  904.34   23.02
  11   1  -5  884.37   21.75
  11   1  -5  934.00   15.34
 -11   1   5  996.67   15.83
 -11  -1   5  923.62   25.04
 -11   1   5  992.63   20.84
  11  -1  -5  922.08   20.39
  11   1  -5  961.47   21.21
  14   2   2 1075.55   27.32
 -14   2  -2 1050.72   22.07
  14   2   2 1106.18   18.82
  14   2   2 1026.64   23.93
 -14  -2  -2 1064.57   19.14
  14  -2   2 1072.56   23.01
 -14   2  -2 1042.72   23.34
 -14  -2  -2 1076.06   27.75
  14  -2   2 1051.54   27.24
 -14  -2  -2 1046.38   22.29
  14  -2   2 1031.84   22.00
   3  -7   4  458.17   18.75
  -3   7  -4  514.85   18.41
   3  -7   4  469.95   16.53
  -3   7  -4  507.15   10.84
  -3  -7  -4  470.52   15.25
   3  -7   4  425.68    9.58
  -3  -7  -4  515.31   18.46
   3   7   4  485.35   17.34
   3   7   4  482.85   15.09
   3   7   4  500.95   19.72
  -3   7  -4  497.07   16.45
  13   3  -4   88.37    9.01
 -13   3   4   94.74    7.23
  13   3  -4   91.15    6.90
  13   3  -4   95.64    8.21
  13   3  -4   94.94    6.72
  13  -3  -4   87.08    9.33
 -13   3   4   97.22    5.78
 -13   3   4   81.59    8.89
 -13  -3   4  103.27    6.92
  13  -3  -4   95.07    7.31
  13  -3  -4   97.30    5.66
 -13  -3   4   87.81    8.42
   1   9  -3  104.06    8.79
  -1   9   3  122.83    9.39
  -1  -9   3  105.94    9.91
   1  -9  -3  113.53    8.88
   1  -9  -3  114.66    8.78
   1   9  -3   99.31    8.09
  -1   9   3  104.99    9.56
  -1  -9   3  105.40    8.28
  -1   9   3  115.46    8.87
  -1   9   3  123.28    9.09
   1  -9  -3  110.18    9.78
  -1  -9   3  110.36    9.26
   7  -7  -4  584.45   16.87
  -7  -7   4  537.59   17.62
  -7  -7   4  602.04   19.23
   7   7  -4  599.09   11.91
  -7   7   4  612.36   18.15
  -7   7   4  614.86   16.86
   7   7  -4  598.50   16.38
  -7   7   4  583.92   20.70
   7  -7  -4  596.87   16.46
   7  -7  -4  550.79   18.86
   7   7  -4  623.87   17.36
   7   7  -4  643.09   19.48
 -16  -2   2 1032.91   21.96
  16  -2  -2  965.77   24.13
 -16   2   2  949.42   24.38
  16   2  -2  951.15   20.79
 -16   2   2 1018.02   24.90
  16   2  -2  932.55   14.02
 -16  -2   2  514.46   26.22
  16   2  -2  956.88   15.30
  16   2  -2  939.13   23.91
  16   2  -2  603.08   28.76
  16  -2  -2  963.10   24.41
 -14   0   4  578.93   19.33
  14   0  -4  509.98   18.10
 -14   0   4  562.39   11.97
  14   0  -4  525.84   12.17
  14   0  -4  523.68   18.38
 -14   0   4  527.94   15.34
  14   0  -4  515.73   14.87
  -5   3  -5  113.70    8.14
   5   3   5  108.25    7.92
   5   3   5   98.19   10.41
   5  -3   5  109.44    7.89
  -5   3  -5   98.56    9.30
   5  -3   5  100.60   10.15
  -5  -3  -5   90.73    8.84
  -5  -3  -5  118.22    8.67
   5  -3   5  117.81    7.94
  -5   3  -5   98.54    7.53
  -5  -3  -5  105.75    8.11
  16  -2   0 1303.62   16.90
  16   2   0 1297.11   21.15
 -16   2   0 1316.29   16.98
  16   2   0 1209.11   29.79
 -16  -2   0 1347.32   20.24
 -16   2   0 1305.00   27.10
  16  -2   0 1343.01   30.90
 -16  -2   0 1290.38   21.96
  16  -2   0 1415.11   27.12
  16   2   0 1432.97   21.98
  -8   8   3   22.69    4.87
  -8  -8   3    2.90    5.15
   8  -8  -3   18.45    4.33
  -8   8   3   22.43    6.93
   8   8  -3   15.03    5.14
   8   8  -3   18.92    3.25
  -8   8   3   22.54    5.60
   8   8  -3   18.17    4.85
  -8  -8   3   24.33    6.54
   8  -8  -3   30.64    6.27
   8  -8  -3   19.88    6.17
   8   8  -3   20.05    4.10
  12  -6  -3   56.47    7.52
  12   6  -3   66.52    6.16
 -12   6   3   74.25    7.42
 -12   6   3   59.26    8.38
 -12  -6   3   47.30    9.79
 -12  -6   3   23.83    8.83
  12   6  -3   59.78    6.29
  12   6  -3   34.68    6.22
  12   6  -3   58.74    7.80
 -12   6   3   58.56    5.23
  12  -6  -3   64.46    4.82
  12   6  -3   61.19    5.72
  12  -6  -3   69.93    7.52
  12   6  -3   68.09    6.77
   8   8   2  222.52   11.50
  -8  -8  -2  236.94   12.73
   8   8   2  251.18    6.89
  -8  -8  -2  230.16    6.34
  -8   8  -2  224.26   12.10
   8  -8   2  233.94   10.37
   8   8   2  235.73   13.07
   8  -8   2  218.71   13.06
  -8   8  -2  198.38   12.23
   8  -8   2  237.87   12.12
   3  -9  -3  544.33   17.64
   3  -9  -3  594.89   18.75
   3  -9  -3  551.08   18.20
  -3   9   3  540.54   18.22
  -3  -9   3  557.28   19.13
  -3  -9   3  488.80   18.12
  -3   9   3  546.37   18.30
  -3   9   3  542.52   18.29
   3  -9  -3  547.80   17.99
  -3   9   3  529.44   18.66
  -3  -9   3  593.01   17.54
   3   9  -3  528.34   16.02
   3   9  -3  506.50   17.23
  10   8  -2  213.09   11.78
  10   8  -2  220.96    7.80
  10   8  -2  200.18   11.10
 -10   8   2  214.58    9.78
  10  -8  -2  230.30   10.09
  10  -8  -2  229.97   12.31
  10   8  -2  216.03    9.34
 -10   8   2  219.50   12.35
  10  -8  -2  217.97   12.10
  10   8  -2  185.14    8.18
 -10   8   2  215.59   13.29
   4  -4   5   27.65    7.14
  -4   4  -5   36.77    6.31
  -4  -4  -5   46.43    7.40
  -4  -4  -5   46.81    6.40
   4   4   5   31.35    7.76
   4  -4   5   42.38    5.33
   4   4   5   44.99    5.64
   4   4   5   54.33    6.67
  -4   4  -5   38.94    5.34
  -4   4  -5   42.09    5.64
   4  -4   5   50.31    6.00
  15   3   1  406.46   10.25
  15  -3   1  397.49   15.20
  15   3   1  324.47   15.61
  15   3   1  403.38   14.28
 -15   3  -1  436.82   12.91
  15  -3   1  426.04   12.40
 -15  -3  -1  350.40   18.68
 -15  -3  -1  401.01   13.31
 -15   3  -1  414.83   15.82
  15  -3   1  286.03   15.21
 -15  -3  -1  422.42   11.15
 -15   3  -1  554.02   25.25
   6   2   5  247.65   15.18
   6   2   5  284.54   11.97
   6  -2   5  274.53   15.12
  -6  -2  -5  292.35   13.30
   6  -2   5  270.62   11.65
  -6   2  -5  251.67   12.84
  -6  -2  -5  258.59   11.89
   6  -2   5  273.19   11.99
  -6   2  -5  293.33   12.01
  -6  -2  -5  276.25   13.80
  -6   2  -5  250.71   11.91
   7  -5  -5    7.66    4.38
   7  -5  -5    6.19    3.15
   7  -5  -5    0.05    5.48
   7   5  -5   15.51    5.56
  -7   5   5   11.84    5.73
  -7   5   5    7.65    5.37
  -7   5   5    6.80    3.48
  -7  -5   5    6.37    5.16
   7   5  -5    7.89    4.62
   7   5  -5   -1.35    6.92
   7   5  -5   12.91    6.09
   7   5  -5    3.84    3.19
  -7  -5   5    6.19    3.83
   7   5  -5    8.36    3.07
   4  10   1  122.28    7.20
  -4 -10  -1  114.56    8.17
   4 -10   1  135.66    6.47
   4  10   1  119.21    8.01
  -4 -10  -1  110.25   10.92
   4  10   1   97.14    9.42
   4 -10   1  107.85   10.05
  -4 -10  -1  108.74    6.36
  -4  10  -1  110.84    9.19
  -4  10  -1  103.88    8.87
   1  -9   3  345.36   15.94
   1  -9   3  426.06   16.50
   1   9   3  442.14   17.76
   1   9   3  406.51   15.88
   1   9   3  411.47   14.51
  -1  -9  -3  440.76   14.76
  -1  -9  -3  410.93   17.02
   1   9   3  409.88   15.77
  -1  -9  -3  411.89   15.67
  -1   9  -3  386.91   14.93
  -1   9  -3  384.54   15.71
  -6   6  -4  167.07   10.63
   6  -6   4  159.82   10.11
   6  -6   4  153.44   11.46
   6   6   4  181.74    9.43
   6   6   4  182.30   11.56
  -6   6  -4  135.23   10.25
  -6  -6  -4  148.59    8.64
  -6  -6  -4  130.83   10.82
   6   6   4  124.33   11.15
  -6   6  -4  160.43    8.24
   6  -6   4  151.37    7.65
   2   0  -6   73.56    7.41
  -2   0   6   79.79    7.82
  -2   0   6   80.81    9.41
  -4   0   6   31.06    6.63
  -4   0   6   37.64    7.61
   4   0  -6   37.73    6.95
 -10   6   4  130.72    8.44
  10  -6  -4  132.92    8.71
  10   6  -4  123.13    9.93
 -10  -6   4  131.43    9.37
  10  -6  -4  125.96    7.67
 -10   6   4  121.76    8.27
  10   6  -4  105.16    8.18
  10   6  -4  135.41    7.61
 -10  -6   4   81.17   10.32
  10   6  -4  120.08    8.63
  10   6  -4   59.40    8.27
  10   6  -4   96.89    8.55
  10  -6  -4  122.02   10.38
 -10   6   4  121.77   11.14
 -15   3   3  712.10   19.64
 -15  -3   3  699.75   18.55
  15   3  -3  705.13   18.18
  15   3  -3  664.06   19.30
 -15   3   3  706.61   22.33
  15  -3  -3  549.97   18.78
 -15  -3   3  466.26   23.74
  15   3  -3  725.44   15.43
  15   3  -3  472.32   22.58
  15  -3  -3  688.74   19.37
  15   3  -3  690.67   14.17
  15   3  -3  480.73   20.50
  10  -8   1   85.04    9.51
 -10   8  -1   87.32    9.14
 -10  -8  -1   82.52   12.70
 -10  -8  -1   98.56    8.54
  10   8   1   95.92    9.03
  10   8   1   97.10    7.99
  10  -8   1  130.20   10.51
 -10   8  -1   86.10    7.57
  10  -8   1   98.27    8.00
  10  -2   4  136.75   11.34
  10   2   4  138.92   11.35
  10   2   4  129.71    8.46
 -10   2  -4  116.87    9.40
 -10   2  -4  135.15   10.02
 -10  -2  -4  131.01   10.96
  10  -2   4  149.01   10.04
  10  -2   4  125.53   10.11
 -10   2  -4  121.67   10.49
  10   2   4  135.87   10.09
 -10   2  -4  143.48   10.21
 -10  -2  -4  126.71    8.62
  10  -2   4  147.25   10.57
  -3  -1   6   30.08    5.66
   3   1  -6   26.57    5.62
   3   1  -6   25.49    6.81
  -3   1   6   20.48    7.11
  -3   1   6   29.14    7.22
   3  -1  -6   15.63    5.49
  -3  -1   6   26.42    7.06
   0 -10  -2  377.10   14.38
   0  10   2  396.97   14.49
   0 -10   2  379.77   17.09
   0  10  -2  417.71   14.72
   0 -10   2  420.65   14.81
   0 -10  -2  407.82   14.11
   0  10   2  373.81   14.46
   0  10   2  389.33   16.57
   0 -10  -2  390.62   16.78
   2 -10  -2  422.37   15.31
  -2 -10   2  406.55   14.23
  -2  10   2  403.74   16.43
  -2 -10   2  390.80   17.19
  -2  10   2  409.78   15.62
   2  10  -2  404.86   13.75
  -2  10   2  430.25   15.25
   2  10  -2  393.57    6.66
   2 -10  -2  432.63   14.81
  -2 -10   2  349.94    6.53
   2  10  -2  366.43   15.58
   2 -10  -2  396.69   16.78
  14   2  -4  198.37   11.10
 -14   2   4  181.21    9.50
  14   2  -4   38.03    8.22
 -14   2   4  174.84   12.00
  14   2  -4   36.43    8.18
 -14   2   4  198.81    6.91
  14   2  -4  187.12    8.29
  14  -2  -4  189.15    9.63
  14  -2  -4  192.07    6.96
 -14  -2   4  197.48    8.54
  14  -2  -4  153.63   11.06
 -14  -2   4  196.14   11.53
  14   2  -4  183.73    9.43
  -2   6   5 2368.72   37.46
   2   6  -5 2203.91   35.97
   2   6  -5 2289.84   22.53
   2  -6  -5 2350.24   38.56
   2   6  -5 2393.57   30.39
  -2  -6   5 2475.68   24.54
  -2   6   5 2396.96   40.81
  -2   6   5 2424.22   30.23
  -2  -6   5 2507.63   31.77
   2  -6  -5 2302.78   38.09
   2  -6  -5 2572.37   32.88
  -2  -6   5 2075.42   37.92
   2  -8  -4   49.13    6.80
  -2  -8   4   49.35    7.13
  -2  -8   4   40.44    7.94
  -2   8   4   51.65    7.43
  -2   8   4   60.77    6.59
   2  -8  -4   56.67    7.05
  -2   8   4   61.31    8.62
   2  -8  -4   49.82    7.54
   2   8  -4   55.56    6.93
   2   8  -4   46.82    6.81
  -9  -9   1  352.82    9.22
  -9   9   1  303.28   12.23
  -9   9   1  337.48   13.22
   9   9  -1  320.07    8.17
   9   9  -1  320.48   11.36
   9  -9  -1  336.67   13.34
   9  -9  -1  325.19   15.56
  -9   9   1  324.29   15.79
   9   9  -1  297.35   13.88
  -9  -9   1  283.49   18.39
  -9  -9   1  273.00   12.20
  -5  -9   3   11.61    4.43
   5  -9  -3   12.97    4.78
   5  -9  -3   12.14    5.77
  -5  -9   3   17.78    6.12
   5   9  -3   11.29    1.78
  -5  -9   3    3.76    5.50
  -5  -9   3    6.26    3.79
   5  -9  -3    9.32    4.64
  -5   9   3   15.86    5.66
   5  -9  -3    9.22    5.34
   5   9  -3   11.19    3.95
  -5   9   3   16.34    5.35
  -5   9   3    8.33    5.06
  -5   9   3   13.88    5.75
   5   9  -3    6.40    4.48
   1   1  -6  916.16   25.61
  -1   1   6 1237.77   15.19
  -1   1   6 1093.36   28.34
  -1   1   6 1195.59   30.02
   1   1  -6 1090.07   23.31
   1  -1  -6 1095.39   24.94
  -1  -1   6 1093.28   28.94
   1   1  -6 1183.37   14.17
  -1   1   6 1087.11   12.88
  -1  -1   6 1009.04   12.88
  -1  -1   6 1199.93   25.30
  14   6  -1   28.30    2.97
 -14  -6   1   26.21   11.33
  14   6  -1   26.48    4.87
 -14   6   1   30.50    3.50
  14  -6  -1   20.62    6.09
 -14  -6   1   24.36    7.43
 -14   6   1   30.70    7.37
 -14   6   1   29.06    4.12
 -14  -6   1   22.18    4.94
 -14   6   1   34.88   11.88
  14   6  -1   25.49    5.47
 -14  -6   1   26.72    2.92
  11  -7  -3   65.67    7.82
 -11   7   3   66.72    8.77
  11   7  -3   69.67    5.60
  11  -7  -3   71.62    5.63
  11  -7  -3   58.94    6.93
  11   7  -3   64.90    6.33
 -11   7   3   69.63    7.47
  11   7  -3   65.93    6.67
  11   7  -3   53.64    6.19
  11   7  -3   63.17    6.95
 -11  -7   3   68.83   10.23
 -11   7   3   55.58    5.69
  11   7  -3   54.79    7.52
   5  -1  -6 1233.50   29.08
  -5   1   6 1169.05   27.94
   5  -1  -6 1160.30   26.06
  -5  -1   6 1196.55   25.22
   5   1  -6 1179.04   24.14
  -5   1   6 1174.19   30.13
  -5  -1   6 1164.20   29.50
  -5  -1   6 1182.55   29.24
  -9   9   0    1.20    4.10
   9  -9   0    8.81    6.76
  -9   9   0    1.45    4.35
   9  -9   0    7.40    6.91
   9   9   0    6.13    2.15
  -9  -9   0    5.47    1.74
  -9  -9   0    3.64    4.47
   9   9   0    4.47    5.44
  -9  -9   0   11.66    8.63
   9   9   0    8.41    4.45
   9  -9   0   10.52    4.48
  -9   9   0   -2.63    5.75
   4   6  -5  156.95    6.33
  -4  -6   5  142.84   11.00
   4  -6  -5  162.19   11.25
  -4   6   5  147.40   11.28
  -4   6   5  177.03    8.57
  -4   6   5  142.42   11.00
   4  -6  -5  162.31    8.48
   4  -6  -5  149.96   10.77
   4   6  -5  160.71    8.17
  -4  -6   5  159.45    6.77
   4   6  -5  140.59   10.14
  -4  -6   5  151.17    8.88
  -3   5  -5   27.16    4.46
  -3   5  -5   23.66    4.91
  -3  -5  -5   43.02    8.80
  -3  -5  -5   19.54    6.12
   3   5   5   22.89    7.84
  -3  -5  -5   31.39    5.33
   3   5   5   30.63    5.49
   3   5   5   25.61    5.71
   3  -5   5   19.86    3.86
  -3   5  -5   20.07    6.07
   3  -5   5   25.25    5.12
   3  -5   5   30.43    7.06
  15   5  -1   25.71    3.24
 -15  -5   1   23.82    4.37
 -15   5   1   18.39    2.74
 -15  -5   1   16.65    7.09
  15  -5  -1   18.12    6.54
 -15  -5   1   21.04    3.50
  15   5  -1   14.61    5.72
 -15   5   1   23.15    3.26
  15   5  -1   20.85    4.18
 -15   5   1   26.60    6.77
 -16   0   3   13.86   11.78
 -16   0   3   18.41    5.98
  16   0  -3   11.32    2.02
  16   0  -3   15.78    1.91
  16   0  -3    8.24    4.82
 -16   0   3   15.15    4.84
  16   0  -3   19.03    5.05
   6  10   0  387.86   16.26
   6  10   0  427.27   13.27
  -6 -10   0  444.75   14.44
  -6 -10   0  427.08   10.78
  -6  10   0  408.84   15.88
  -6 -10   0  390.06   19.14
  -6  10   0  432.31   15.50
   6 -10   0  432.37   17.79
   6 -10   0  454.45   13.75
   6  10   0  413.41   11.56
  -6  10   0  427.74   17.19
   6  -8   3  139.46   10.44
   6  -8   3  141.28   10.85
   6   8   3  125.41   10.91
   6  -8   3  132.70    6.58
  -6  -8  -3  144.31    7.28
   6   8   3  141.72    7.19
  -6   8  -3  130.85   10.18
  -6   8  -3  185.94    9.87
  -6  -8  -3  199.05   15.04
  -6  -8  -3  150.12   10.93
  16   0   1    3.02    3.55
 -16   0  -1    5.69    4.14
 -16   0  -1    4.26    3.49
  16   0   1    2.97    4.12
 -16   0  -1    0.03    6.55
  16   0   1   18.39    7.60
  13   1   3  101.09    7.39
  13   1   3  109.84   10.09
 -13   1  -3  103.96    8.30
 -13  -1  -3  105.59    7.59
 -13  -1  -3   97.00    8.30
 -13   1  -3  122.52   10.25
  13  -1   3  106.43    7.92
 -13   1  -3   99.65    8.83
  13   1   3  106.97    9.32
  13  -1   3  104.12    9.19
 -13  -1  -3   98.81    9.78
  13  -1   3  104.33    9.77
 -12   0   5  306.32   11.52
 -12   0   5  296.95   15.21
  12   0  -5  306.06   13.98
  12   0  -5  286.96   11.61
  12   0  -5  261.85    9.00
   0   0  -6  202.29   12.55
   0   0  -6  186.74   11.03
   0   0   6  215.13    6.73
   0   0   6  234.72    9.90
   0   0   6  225.74   12.15
   0   0   6  193.26   13.56
   0   8   4  336.21   14.05
   0  -8  -4  336.02   14.01
   0   8  -4  283.62   13.39
   0  -8   4  311.67   15.99
   0   8   4  328.88   13.94
   0   8  -4  338.40   14.58
   0   8   4  342.31   16.27
   0  -8   4  282.35   13.93
   0  -8  -4  322.74   15.09
   0  -8  -4  363.15   15.40
  -7  -1  -5  482.47   16.43
  -7  -1  -5  484.24   17.24
  -7  -1  -5  508.62   15.87
  -7  -1  -5  463.43   17.73
  -7   1  -5  467.20   15.37
  -7   1  -5  430.50   16.16
   7  -1   5  448.83   18.80
   7   1   5  420.46   18.74
  -7   1  -5  454.37   16.64
   7   1   5  489.33   15.97
   7  -1   5  476.59   15.73
   7  -1   5  476.89   16.44
  -4  -8   4  375.31   14.93
  -4  -8   4  397.28   15.72
  -4   8   4  407.89   14.73
  -4   8   4  398.93   16.61
   4   8  -4  382.03   14.81
   4  -8  -4  391.84   15.34
   4  -8  -4  398.58   14.82
   4  -8  -4  407.71   16.54
   4  -8  -4  384.11   16.03
  -4   8   4  413.96   16.89
   4   8  -4  396.93   14.33
  -6   0   6  227.66   13.22
  -6   0   6  198.49   11.39
   6   0  -6  205.31   12.47
   6   0  -6  211.46   11.50
  -6   0   6  196.80   13.45
  -6 -10   1    1.29    6.25
  -6  10   1    7.38    3.95
   6  10  -1    8.64    3.28
  -6  10   1    8.58    4.80
  -6 -10   1    5.66    3.50
  -6  10   1   10.30    5.95
   6  10  -1    4.56    5.17
  -6 -10   1   10.85    3.68
   6 -10  -1   10.51    4.44
   6  10  -1   10.19    3.38
   6 -10  -1   -1.06    5.47
  -2   2   6  152.49    5.10
   2   2  -6  131.31    8.85
  -2  -2   6  165.92    9.66
  -2   2   6  159.82   11.92
   2   2  -6  152.65    5.46
  -2  -2   6  170.70    5.72
   2  -2  -6  125.70   10.20
  -2   2   6  174.05   13.09
  -2  -2   6  130.70   11.80
   2   2  -6  120.69   10.25
  -2   2   6  170.43    5.28
   0   6  -5   14.65    2.99
   0   6  -5    9.52    5.98
   0   6   5    9.38    3.63
   0  -6   5   11.26    6.50
   0   6   5   19.83    6.41
   0  -6  -5   11.75    4.76
   0   6   5   16.31    5.52
   0  -6   5   19.62    4.85
   0  -6  -5   12.97    6.09
   0  -6  -5   20.64    6.20
   0   6  -5   17.38    4.45
   0  -6   5   14.59    3.14
  -4  -2   6   71.55    7.42
  -4   2   6  109.76   10.75
  -4  -2   6  100.51   10.99
   4   2  -6  114.13    4.01
   4   2  -6   59.56    7.78
   4   2  -6  102.64   10.35
  -4   2   6  117.64   11.05
   4  -2  -6   69.10    9.68
  -2 -10  -2   32.14    5.65
   2 -10   2   20.74    3.52
   2  10   2   25.23    6.39
  -2  10  -2   32.10    5.83
   2 -10   2   31.53    6.60
  -2 -10  -2   37.87    7.85
  -2 -10  -2   33.72    5.10
   2  10   2   29.40    5.24
   2 -10   2   26.35    2.59
   2 -10   2   32.23    7.39
   2  10   2   31.11    5.61
   4  10  -2   38.92    7.22
  -4  10   2   30.07    6.40
   4 -10  -2   40.18    6.27
   4  10  -2   32.63    5.09
  -4 -10   2   39.48    5.37
  -4 -10   2   42.54    7.87
   4  10  -2   36.64    3.04
  -4  10   2   39.31    7.05
   4 -10  -2   29.24    6.54
  -4  10   2   29.24    5.27
   4 -10  -2   34.94    5.76
  -4 -10   2   30.97    3.33
 -17   1   1  720.01   20.19
  17  -1  -1  697.41   19.49
 -17  -1   1  687.67   18.31
  17   1  -1  710.39   12.46
 -17  -1   1  700.42   11.49
 -17   1   1  817.68   30.42
  17   1  -1  696.16   18.42
 -17  -1   1  568.62   28.71
  17   1  -1  674.73   21.85
  17  -1  -1  662.57   21.63
  13  -7  -1  115.42   12.95
  13  -7  -1   78.67    8.00
 -13   7   1   85.44    6.03
 -13  -7   1   84.14    9.51
  13   7  -1   87.45    4.13
  13   7  -1   74.48    7.08
 -13  -7   1   78.29   14.70
 -13  -7   1   77.43    7.25
  13   7  -1   80.98    3.67
 -13   7   1   89.12    5.99
  13  -7  -1   84.13    8.63
  13   7  -1   70.36    7.00
 -13   7   1   84.27    9.71
 -11  -3   5  242.84   13.33
  11   3  -5  225.05   11.08
  11   3  -5  220.98   11.17
  11  -3  -5  221.30    8.42
 -11   3   5  249.90   14.63
 -11  -3   5  238.56   11.50
  11   3  -5  231.83    9.44
 -11   3   5  247.14    9.05
  11  -3  -5  237.10   13.39
 -11   3   5  286.08   11.78
  11  -3  -5  238.58   10.80
  11   3  -5  239.44    9.02
 -14  -6   0   13.24   10.83
 -14  -6   0    5.15    4.00
 -14   6   0    7.45    9.46
  14  -6   0   10.09    7.09
  14  -6   0    3.65    5.68
  14   6   0    5.46    3.88
 -14  -6   0   13.65    6.78
 -14   6   0    4.93    3.15
  14  -6   0    9.66    3.56
 -14   6   0    1.04    5.44
  11   5   3  498.93   18.58
 -11   5  -3  477.88   17.40
  11  -5   3  501.55   18.75
 -11  -5  -3  519.94   19.41
  11  -5   3  497.65   16.19
 -11   5  -3  540.40   18.01
 -11  -5  -3  512.77   11.67
 -11  -5  -3  525.44   12.62
  11   5   3  478.13   18.59
 -11   5  -3  464.51   17.37
  11  -5   3  495.53   17.45
  10   4  -5  847.16   19.13
  10   4  -5  827.86   23.24
 -10  -4   5  845.42   21.37
  10   4  -5  844.85   21.53
 -10   4   5  819.70   20.06
 -10  -4   5  821.00   22.84
  10  -4  -5  827.43   15.67
 -10   4   5  857.99   25.14
  10  -4  -5  822.66   23.25
  10  -4  -5  876.19   20.19
  10   4  -5  779.92   16.76
 -10   4   5  846.73   16.42
   3   9   3  377.74   12.85
  -3  -9  -3  387.45   13.12
   3  -9   3  334.23   15.74
  -3   9  -3  374.49   15.15
  -3  -9  -3  410.05   17.48
   3   9   3  424.09   17.98
  -3  -9  -3  384.10   15.53
   3  -9   3  382.86    6.40
   3  -9   3  391.53   16.27
   3  -9   3  401.58    6.70
  15   5   0    0.09    3.74
  15  -5   0    1.44    2.97
 -15   5   0    1.09    9.06
 -15  -5   0   -1.03    5.85
 -15   5   0    7.04    3.26
  15   5   0    2.43    1.96
 -15   5   0    3.82    5.47
  15   5   0    1.79    5.65
  15  -5   0    0.06    5.99
 -15  -5   0    5.01    2.25
 -15  -5   0    4.22    3.40
  12  -6   2  105.68   10.32
 -12   6  -2  118.47    8.99
  12  -6   2  118.53    8.61
 -12   6  -2   99.72    9.50
 -12  -6  -2  121.92   10.66
  12   6   2  117.52    9.89
  12  -6   2  119.40    8.88
 -12  -6  -2  120.52    4.28
 -12  -6  -2  111.39    4.23
 -13   5  -2  582.77   19.71
 -13   5  -2  575.12   17.40
 -13  -5  -2  604.00   10.64
  13  -5   2  596.05   17.18
  13  -5   2  633.38   21.59
 -13  -5  -2  574.34   18.17
 -13  -5  -2  610.52   21.33
  13   5   2  578.97   19.22
  13  -5   2  631.71   19.57
  13   5   2  567.48   20.62
  10  -6   3  381.66   15.52
  10  -6   3  374.72   16.29
  10  -6   3  403.66   13.73
 -10   6  -3  373.07   15.75
  10   6   3  368.60   16.57
 -10  -6  -3  377.08   10.14
 -10   6  -3  365.74   16.02
 -10  -6  -3  404.27   17.37
 -10  -6  -3  384.72    9.83
  16   4  -1   20.94    3.78
  16   4  -1   14.81    6.51
 -16  -4   1   19.61    3.84
  16   4  -1   17.53    3.32
  16  -4  -1   24.36    6.93
 -16   4   1   17.37    5.96
 -16   4   1   18.40    2.13
 -16  -4   1   16.86    3.71
 -16   4   1    6.65   10.40
 -16   4   1   18.16    2.49
 -16  -4   1    4.54    8.40
 -14   6   2  123.47    5.91
  14  -6  -2  130.78   10.36
 -14   6   2  133.88   11.59
  14   6  -2  127.29    8.05
  14   6  -2  130.02    9.33
 -14  -6   2  113.92    6.22
  14   6  -2  133.16    8.71
 -14   6   2  122.70    5.93
 -14  -6   2   78.67   13.69
  14  -6  -2  116.57    9.90
  14   6  -2  134.22    6.82
 -14  -6   2   92.61   12.08
  15   5  -2  531.66   14.55
 -15   5   2  579.26    9.51
  15  -5  -2  563.59   19.48
 -15   5   2  484.98   19.35
 -15  -5   2  552.91   13.72
  15   5  -2  539.06   19.22
  15   5  -2  616.06   20.32
 -15   5   2  579.01    9.79
  15   5  -2  568.20   13.97
  15   5  -2  576.30   16.35
 -15  -5   2  539.48   24.99
 -15  -1  -2   30.91    5.35
 -15  -1  -2   44.66    8.00
  15   1   2   40.04    8.26
 -15  -1  -2   34.23    5.11
 -15   1  -2   40.60    6.17
  15  -1   2   33.56    5.33
  15   1   2   43.49    6.74
 -15   1  -2   36.48    5.64
 -15   1  -2   34.01    7.09
  15  -1   2   33.35    6.05
  15   1   2   42.50    5.13
  15  -1   2   47.41    8.20
 -12   4  -3 1003.59   24.95
  12  -4   3 1064.53   26.96
 -12  -4  -3 1068.49   17.64
 -12   4  -3 1024.23   24.95
  12  -4   3 1019.03   24.31
  12   4   3  989.30   25.95
 -12  -4  -3  986.84   27.11
  12   4   3 1017.94   26.45
  12  -4   3  989.31   23.75
   5   7   4  303.28   16.08
  -5   7  -4  310.29   10.08
  -5   7  -4  285.96   13.48
   5  -7   4  308.86    9.35
  -5  -7  -4  299.34   15.03
  -5   7  -4  292.03   14.32
   5   7   4  322.65   14.91
   5   7   4  330.85   12.50
  -5  -7  -4  300.07   11.77
   5  -7   4  304.74   14.01
   5  -7   4  266.59   14.33
 -13   7   0   37.73   10.87
  13  -7   0   12.18    5.98
 -13  -7   0   12.73   11.04
 -13  -7   0   17.62    6.65
 -13   7   0   15.71    6.20
  13   7   0    5.93    4.09
 -13   7   0   11.04    3.81
  13  -7   0    3.05    6.99
  13   7   0   17.86    5.38
 -13  -7   0   12.26    4.53
  -6  -6   5    3.76    5.52
   6   6  -5    2.40    2.89
   6  -6  -5    4.27    4.75
   6   6  -5   -0.98    6.98
   6  -6  -5    4.52    4.01
  -6  -6   5    7.74    4.97
  -6   6   5    3.08    5.81
   6  -6  -5    3.15    5.47
  -6   6   5   -0.72    6.05
   6   6  -5    3.51    2.63
  -6   6   5    1.56    3.42
   6   6  -5   -0.89    4.82
  16   2  -3  369.46    9.91
  16   2  -3  135.65   14.22
  16  -2  -3  374.95   14.74
 -16  -2   3    1.06   11.00
  16   2  -3  344.32   14.28
 -16   2   3  370.84   16.01
 -16   2   3  348.06   14.56
  16   2  -3  346.14    9.00
 -16   2   3  138.74   20.60
  16   2  -3  351.67   13.66
 -16  -2   3  341.70   14.27
 -16   2  -1  219.09    9.35
 -16   2  -1  223.65   11.83
 -16  -2  -1  207.74    9.59
  16  -2   1  223.82   13.67
  16  -2   1  223.26   11.19
  16   2   1  188.61   12.93
  16   2   1  217.40   10.78
  16   2   1  217.10    8.77
 -16  -2  -1  192.40   15.87
 -16   2  -1  235.77   16.73
 -16  -2  -1  214.26    9.37
  16  -2   1  218.80    9.54
   1  -1   6  156.25    9.76
   1   1   6  150.01   12.43
  -1  -1  -6  131.65    9.78
  -1   1  -6  148.99   10.73
   1  -1   6  152.29    6.47
  -1  -1  -6  132.73   10.14
   1   1   6  144.79    6.70
  -1   1  -6  142.15    6.49
  -1   1  -6  150.36    9.52
   1  -1   6  136.65   11.81
  17   1  -2   41.39    3.09
  17  -1  -2   43.91    7.05
  17   1  -2   43.22    5.93
 -17   1   2   50.17    7.60
  17   1  -2   44.50    7.76
 -17  -1   2   49.60    6.72
  17   1  -2   47.38    3.16
  17  -1  -2   49.23    6.97
 -17  -1   2   34.91   11.00
   9   7  -4  199.70   10.65
   9  -7  -4  191.40   11.44
  -9  -7   4  217.74   12.87
   9   7  -4  224.41    8.87
   9   7  -4  196.08   11.41
  -9   7   4  231.64   14.33
  -9   7   4  220.54   10.99
   9  -7  -4  244.29   10.82
   9   7  -4  229.18   11.21
   9  -7  -4  227.40   13.48
  -9   7   4  232.03   11.46
   9   7  -4  179.94   10.08
  12   2  -5   45.30    6.22
 -12   2   5   47.36    4.82
 -12   2   5   42.94    7.55
  12   2  -5   50.75    5.82
 -12  -2   5   54.74    6.21
 -12  -2   5   42.34    7.61
  12   2  -5   34.61    5.95
  12  -2  -5   45.27    7.25
  12  -2  -5   55.00    5.78
  12  -2  -5   43.47    4.47
  12   2  -5   47.02    4.64
 -12   2   5   46.87    5.73
   0  -2   6   82.04    5.28
   0   2  -6   84.40    9.17
   0   2   6  106.11   11.26
   0  -2  -6   90.41    9.21
   0   2  -6   96.29    5.66
   0  -2   6   86.23    8.05
   0  -2   6   83.01   10.55
   0   2   6   95.15    5.76
   0   2   6   86.40   10.10
   0   2   6  100.20    5.66
   0   2  -6   83.85    7.78
   7  -1  -6   72.65    8.69
  -7  -1   6   69.59    7.28
   7   1  -6   94.85    8.14
   7  -1  -6  101.10    9.30
  -7   1   6   89.41    9.62
   7   1  -6   88.11    9.41
  -7   1   6   59.69    9.52
  -7  -1   6   96.54   10.50
  -7  -1   6  100.15   10.11
  -6   2   6  104.99   10.55
   6  -2  -6  104.09    9.71
   6  -2  -6   93.61    9.29
  -6  -2   6   73.01    9.72
  -6  -2   6  102.17    8.15
  -6  -2   6  107.66   10.49
   6   2  -6  101.62    8.17
  -6   2   6  114.60   10.43
   7  -9   2   39.30    6.79
   7  -9   2   36.19    7.51
   7   9   2   30.84    5.88
   7   9   2   26.27    6.31
   7  -9   2   23.36    4.23
  -7   9  -2   29.29    5.98
  -7  -9  -2   44.88    3.97
   7   9   2   35.47    3.91
  -7  -9  -2   39.71    7.02
  -7  -9  -2   34.27    8.76
  11   1   4  222.52   12.84
 -11   1  -4  213.61   12.45
  11   1   4  235.90   14.20
 -11   1  -4  205.09   11.95
  11  -1   4  215.30   11.25
 -11  -1  -4  212.08   10.76
 -11  -1  -4  204.88   13.04
  11   1   4  218.62   10.68
 -11  -1  -4  217.57   12.39
 -11   1  -4  233.55   11.88
  11  -1   4  206.88   12.91
  11  -1   4  208.75   12.56
  17  -1   0    3.02    4.02
  17   1   0    2.90    3.48
  17   1   0    7.90    6.63
 -17   1   0   10.48    9.66
  17   1   0    2.72    3.66
 -17  -1   0    6.92    3.08
 -17   1   0    5.40    2.84
 -17   1   0    5.23    4.58
  17  -1   0    2.99    6.00
  17  -1   0    4.50    2.86
 -17  -1   0   -0.01    7.75
 -17  -1   0    0.08    4.13
  -9  -9   2   28.48    8.32
   9   9  -2   41.05    6.71
  -9   9   2   35.44    5.66
  -9   9   2   52.62    6.43
   9  -9  -2   35.78    6.87
   9   9  -2   42.54    4.72
   9  -9  -2   49.77    7.26
   9   9  -2   36.97    3.93
   9  -9  -2   42.52    5.44
  -9  -9   2   25.23    5.48
  -9   9   2   49.43    8.08
  -2   8  -4  110.62    9.05
   2  -8   4  102.64   10.25
   2  -8   4   90.00    3.74
   2   8   4  102.89   10.27
  -2  -8  -4  100.44    9.63
  -2   8  -4   86.58    8.54
   2  -8   4  112.49    9.23
  -2  -8  -4  113.97    8.46
  -2  -8  -4  130.68   10.69
   2   8   4  100.31    8.60
  -2   8  -4  113.82    4.94
   2   8   4  110.68    8.18
  -9  -5   5   75.93    7.94
  -9   5   5   74.94    5.96
  -9   5   5   72.00    8.91
   9  -5  -5   70.83    7.36
   9   5  -5   79.21    6.19
  -9  -5   5   46.94    7.17
   9   5  -5   72.83    8.19
  -9   5   5   70.82    7.57
   9   5  -5   77.26    8.04
   9  -5  -5   80.60    8.92
   9   5  -5   75.43    7.70
   9  -5  -5   78.26    5.89
   9   5  -5   73.50    5.51
  -6   8   4  118.70    9.71
  -6  -8   4   88.88    8.75
   6   8  -4   70.88    4.67
   6  -8  -4  103.49    8.23
  -6  -8   4   89.24    8.11
  -6   8   4  107.80    8.40
   6   8  -4   90.89    4.33
  -6  -8   4   80.85    9.28
   6  -8  -4  100.56    8.90
   6  -8  -4   94.16    9.63
   6   8  -4   96.87    8.52
  -6   8   4   92.54   10.02
   6   8  -4   97.79    7.92
 -11   7  -2  239.26   12.05
  11  -7   2  220.73   11.40
 -11  -7  -2  235.79   13.77
  11   7   2  220.94   12.92
  11  -7   2  251.21   11.91
  11  -7   2  235.72   13.69
 -11   7  -2  227.45   12.97
   6  10   1  317.08    9.54
   6  10   1  303.17   12.27
  -6 -10  -1  326.53   17.75
   6 -10   1  332.11   10.71
  -6  10  -1  290.90   14.38
  -6 -10  -1  288.19   12.74
  -6 -10  -1  342.77    9.37
  -6  10  -1  298.06   13.86
   6 -10   1  292.39   15.63
   6  10   1  324.67   15.54
  15   1  -4  173.40   11.06
  15   1  -4  191.99   10.03
 -15   1   4  224.48    7.16
 -15   1   4  217.94   10.67
 -15   1   4  210.26   12.84
  15   1  -4  194.43    7.84
  15  -1  -4  167.77   11.96
 -15  -1   4  211.86    8.25
  15  -1  -4  194.58   10.42
  15  -1  -4  203.93    7.18
 -15  -1   4  194.69   12.05
   3   3  -6    0.92    3.65
  -3   3   6   -9.26    6.96
  -3   3   6    0.45    5.58
   3   3  -6    1.61    2.44
  -3  -3   6    3.04    2.44
  -3   3   6    3.81    2.31
   3  -3  -6    2.64    5.13
  -3  -3   6    0.94    5.69
  -3  -3   6    3.62    4.04
   3   3  -6    5.72    5.49
  14   4   2   61.32    8.11
 -14  -4  -2   69.06    6.92
 -14  -4  -2   78.89    9.61
 -14  -4  -2   74.49    4.99
  14   4   2   73.91    4.98
  14  -4   2   89.78   10.19
 -14   4  -2   98.41   10.65
 -14   4  -2   65.24    7.94
  14   4   2   76.10    9.30
  14  -4   2   75.45    7.22
  14  -4   2   73.56    8.13
 -14   4  -2   69.17    7.16
 -13   7   2  166.31   12.50
  13   7  -2  181.43   10.02
 -13   7   2  198.73    8.37
  13   7  -2  194.97   10.97
  13  -7  -2  192.75   11.73
 -13   7   2  187.59    8.10
  13   7  -2  184.44    7.75
  13   7  -2  165.46    7.13
  13  -7  -2  203.29   12.16
  13   7  -2  180.42   10.16
  -9  -9  -1    2.39    4.72
   9  -9   1   -2.14    5.93
   9  -9   1    3.79    5.83
  -9   9  -1    1.99    5.64
  -9   9  -1    3.52    4.09
   9   9   1    4.27    3.67
   9   9   1    6.46    5.06
  -9  -9  -1    9.58    9.24
   9  -9   1    3.73    4.82
   9  -9   1    5.47    3.62
  16   4  -2   78.64    8.98
 -16  -4   2   48.47   10.82
  16  -4  -2   75.69    8.99
  16   4  -2   74.72    6.10
  16   4  -2   76.69    5.76
  16   4  -2   73.95    6.02
 -16  -4   2   69.27    6.30
 -16   4   2   72.44    9.17
  16  -4   0 1631.36   19.71
 -16  -4   0 1634.17   20.62
 -16  -4   0 1644.45   25.54
  16   4   0 1620.21   33.88
 -16   4   0 1633.61   21.12
  16   4   0 1713.05   20.36
  16  -4   0 1698.03   34.98
 -16   4   0 1560.12   32.11
  16   4   0 1519.49   25.67
   1 -11   0   -3.16    5.82
  -1  11   0   -1.63    4.63
  -1 -11   0    4.24    3.32
   1 -11   0    1.51    3.26
  -1 -11   0    1.88    5.94
  -1 -11   0    0.73    3.54
  -1  11   0    6.04    3.49
   1  11   0   -4.48    5.60
   1  11   0    2.08    3.35
  -1  11   0   -1.64    4.83
   1 -11   0   -2.74    3.68
   1  11   0   -5.07    4.17
   7  -9  -3  707.34   20.57
   7   9  -3  642.24   20.03
   7  -9  -3  707.50   18.97
  -7   9   3  729.24   20.14
   7   9  -3  684.55   12.12
   7   9  -3  623.17   20.46
   7   9  -3  652.14   16.31
  -7   9   3  708.75   22.69
   7  -9  -3  699.28   20.77
  -7  -9   3  728.72   23.62
  -7  -9   3  739.83   18.68
  -7   9   3  724.64   21.33
   2   0   6   43.56    7.42
  -2   0  -6   49.25    6.88
  -2   0  -6   66.53    8.25
   2   0   6   74.42   10.21
   2   0   6   49.33    5.06
  12   8  -1   24.49    4.63
 -12   8   1   34.57    5.07
  12  -8  -1   45.92   10.78
  12  -8  -1   28.09    6.90
 -12  -8   1   24.54    6.59
 -12   8   1   29.06    4.73
 -12  -8   1   22.65    5.57
  12   8  -1   31.70    5.72
 -12  -8   1   34.73   11.09
 -12   8   1   22.63    6.72
  12   8  -1   27.86    2.31
  12   8  -1   37.05    3.28
  12  -8  -1   32.76    6.48
   2   6   5  160.54    9.60
  -2  -6  -5  139.22    9.64
   2  -6   5  167.71    7.39
   2   6   5  147.56   12.15
  -2  -6  -5  166.90   11.42
  -2   6  -5  156.51    7.16
   2  -6   5  126.60   11.21
  -2   6  -5  154.62   10.88
  -2   6  -5  153.51    9.21
   2   6   5  159.88   10.42
   2  -6   5  163.85    9.69
  10   8  -3   32.74    6.15
 -10  -8   3    6.83    5.88
  10  -8  -3   27.19    5.94
  10  -8  -3   39.98    6.72
 -10  -8   3   19.72    7.84
  10   8  -3   27.31    4.12
  10   8  -3   27.49    5.10
 -10   8   3   35.84    7.37
 -10   8   3   25.53    4.96
  10   8  -3   34.68    4.73
 -10   8   3   36.43    6.26
  10  -8  -3   30.61    4.80
  10   8  -3   23.49    5.62
   9  -7   3  166.84   11.54
  -9   7  -3  243.17   13.36
  -9  -7  -3  165.55    6.39
   9  -7   3  167.93   11.05
  -9   7  -3  159.52   11.41
  -9  -7  -3  240.71   19.14
  -9  -7  -3  165.43    7.09
   9   7   3  169.43   12.48
  -9  -7  -3  168.66   12.04
   9  -7   3  169.38    8.84
   8   0  -6   70.03    8.30
  -8   0   6  106.39    9.52
  -8   0   6   87.57    9.89
   8   0  -6  101.67    9.24
  -1   3   6    2.45    2.78
  -1  -3   6    2.37    2.75
   1  -3  -6   -0.33    4.92
   1   3  -6   -0.65    2.86
   1   3  -6   10.82    4.37
  -1   3   6    5.30    2.92
  -1  -3   6   -1.19    6.20
  -1  -3   6    1.04    3.64
  -1   3   6    0.03    6.57
  -1   3   6    1.58    6.14
   1   3  -6   10.89    5.62
  -5  -3   6   -1.54    3.64
   5  -3  -6    6.07    5.52
  -5  -3   6   -8.39    6.31
  -5   3   6    4.12    5.71
   5   3  -6    3.24    2.02
  -5   3   6    2.18    1.79
   5   3  -6    3.31    5.25
   5   3  -6    4.62    3.62
   5  -3  -6    0.66    3.31
  -5   3   6   -1.67    5.74
  -5  -3   6    3.77    2.58
   8   0   5  116.86   11.32
  -8   0  -5  120.33    9.35
  -8   0  -5  127.52   10.34
   8   0   5  139.26    9.72
  -8   0  -5  118.41    8.97
   8   0   5  109.74    8.86
  -4 -10  -2 1369.44   32.65
   4 -10   2 1371.16   16.42
  -4  10  -2 1348.57   28.71
  -4 -10  -2 1388.90   22.00
   4  10   2 1387.25   27.04
   4 -10   2 1357.41   31.13
  -4 -10  -2 1457.90   28.37
   4  10   2 1339.94   21.95
   4 -10   2 1362.33   19.24
  -6  10   2 1387.25   27.38
  -6 -10   2 1295.26   32.26
   6  10  -2 1348.02   22.25
   6 -10  -2 1346.37   27.13
  -6 -10   2 1378.28   23.95
  -6  10   2 1413.86   31.23
   6  10  -2 1403.62   17.75
   6  10  -2 1283.25   29.22
   6 -10  -2 1375.92   26.91
  -6  10   2 1380.66   27.78
   6 -10  -2 1367.69   30.19
  -6  -4  -5  218.85   13.12
  -6  -4  -5  208.34   10.74
   6  -4   5  206.85   10.85
  -6   4  -5  212.23   10.34
  -6   4  -5  207.62   11.17
  -6  -4  -5  200.17   10.36
   6   4   5  205.03   14.44
   6   4   5  208.66   11.10
   6  -4   5  200.56   13.44
   6  -4   5  204.60   10.11
  -6   4  -5  207.23   12.59
  13  -3   3  210.03   13.22
 -13  -3  -3  216.53   12.28
 -13  -3  -3  263.86   14.66
  13   3   3  216.41   13.18
 -13   3  -3  245.86   12.74
 -13  -3  -3  241.75    9.68
  13   3   3  234.66    9.44
 -13   3  -3  270.03   14.31
  13  -3   3  251.86   12.81
  13   3   3  235.60   13.64
 -13   3  -3  230.68   12.69
  -7  -3  -5  325.33   12.95
   7  -3   5  339.20   13.29
   7  -3   5  330.91   16.59
  -7  -3  -5  328.57   15.71
  -7   3  -5  327.72   13.61
  -7   3  -5  330.46   13.68
  -7  -3  -5  322.48   13.84
   7  -3   5  320.24   13.55
   7   3   5  284.52   16.36
  -7   3  -5  291.25   14.11
   7   3   5  326.96   13.60
  12   8   0  324.69   14.60
 -12   8   0  327.79   12.64
  12  -8   0  363.22   16.71
 -12  -8   0  341.29   22.75
 -12   8   0  278.81   15.17
  12   8   0  321.89   13.66
 -12   8   0  328.23   12.08
 -12  -8   0  345.86   15.54
  -9   5  -4  710.35   19.17
   9  -5   4  670.63   22.16
  -9   5  -4  726.20   21.94
   9  -5   4  700.57   21.51
   9   5   4  695.92   21.22
  -9  -5  -4  704.18   23.14
  -9  -5  -4  711.41   17.00
   9   5   4  704.69   23.55
   9  -5   4  713.73   18.60
  -9  -5  -4  697.96   16.54
  17   3  -1  107.71    6.30
 -17  -3   1  105.09   14.35
 -17   3   1  115.40    9.99
  17   3  -1  116.25    7.14
  17  -3  -1  103.47   10.16
  17   3  -1  117.57   10.84
 -17  -3   1   93.96    6.22
 -17  -3   1  126.87    7.64
  -1  11   1  267.67   14.18
  -1 -11   1  270.75    8.35
  -1  11   1  254.87   12.64
   1  11  -1  261.46   14.00
  -1 -11   1  269.14   11.81
   1 -11  -1  273.10   12.51
   1  11  -1  256.34   11.75
   1  11  -1  279.03    8.58
  -1 -11   1  284.71   15.55
   1 -11  -1  267.20   11.35
  -1  11   1  278.18   11.68
   1 -11  -1  265.50   14.58
 -13   1   5   67.10    8.73
  13  -1  -5   47.31    7.17
 -13  -1   5   66.22    6.29
  13   1  -5   38.88    7.51
  13   1  -5   63.12    7.94
 -13  -1   5   50.62    7.87
  13  -1  -5   58.53    5.09
 -13   1   5   56.48    5.23
  13  -1  -5   61.64    5.98
  13   1  -5   61.90    6.02
  13   1  -5   49.36    4.94
 -13   1   5   61.26    5.84
  10  -4   4  181.62   11.99
 -10  -4  -4  187.20   13.69
  10  -4   4  204.59   10.82
  10   4   4  163.01   12.54
  10   4   4  184.95   11.82
 -10  -4  -4  220.01   10.26
  10  -4   4  195.17   12.78
 -10  -4  -4  189.25    9.52
 -10   4  -4  203.03   11.67
 -10   4  -4  185.36   11.82
  -3  11   0    5.78    5.15
   3  11   0    5.01    4.45
  -3 -11   0    3.52    3.60
  -3 -11   0    8.12    3.58
   3 -11   0    0.62    3.43
  -3  11   0    2.11    5.13
   3  11   0    0.47    3.16
   3  11   0    4.86    5.37
  -3  11   0    1.86    3.19
   3 -11   0    3.85    5.48
   3 -11   0    0.58    4.00
  -3 -11   0    4.37    6.46
  13  -5  -4  648.89   21.20
  13  -5  -4  673.42   18.06
 -13   5   4  660.56   18.10
 -13  -5   4  668.70   18.10
 -13  -5   4  243.03   17.19
 -13  -5   4  319.69   23.62
 -13   5   4  704.88   23.89
 -13   5   4  630.05   14.91
  13  -5  -4  666.02   14.03
  13   5  -4  508.29   21.14
  13   5  -4  624.05   18.68
 -13  -5   4  585.58   17.84
  13   5  -4  452.88   17.72
  13   5  -4  688.27   19.53
   1  11   1  754.32   23.01
  -1  11  -1  748.44   22.18
  -1  11  -1  764.72   20.15
   1  11   1  771.07   19.58
   1  11   1  773.76   18.70
  -1  11  -1  792.61   14.06
  -1 -11  -1  838.01   19.27
  -1 -11  -1  810.55   24.90
   1 -11   1  745.37   20.03
  -1 -11  -1  781.54   18.92
   1 -11   1  806.83   13.94
   1 -11   1  811.41   24.36
 -14   4   4  215.53    8.15
  14  -4  -4  197.10   10.67
 -14   4   4  201.54   14.11
  14   4  -4  221.31   10.44
 -14  -4   4  207.99    9.93
  14   4  -4  207.13   11.15
 -14  -4   4  202.05   11.64
 -14   4   4  191.17   10.33
  14   4  -4  192.85   10.64
  14  -4  -4  187.98   12.33
 -14  -4   4  166.25   17.05
  14  -4  -4  229.82    7.90
  14   4  -4  159.27   12.12
   5   5   5   33.02    6.69
  -5   5  -5   31.63    5.68
   5  -5   5   21.02    5.24
  -5  -5  -5   22.91    5.25
   5  -5   5   31.19    7.62
  -5   5  -5   22.05    6.21
  -5  -5  -5   24.66    6.87
   5   5   5   23.15    7.77
   5  -5   5   24.96    4.45
  -5   5  -5   24.98    4.91
  14   6   1  704.69   20.46
  14   6   1  744.66   24.11
 -14  -6  -1  702.85   23.00
 -14   6  -1  760.76   18.67
 -14  -6  -1  711.71   19.79
 -14   6  -1  730.46   22.93
  14  -6   1  770.74   17.87
  -2   2  -6  107.13   10.00
  -2   2  -6   91.36    6.42
   2   2   6   91.03   10.74
   2  -2   6   90.81   10.85
   2   2   6  108.23    6.87
   2  -2   6   96.99    8.28
  -2  -2  -6   92.21    8.83
  -2   2  -6   95.38    7.87
  -2  -2  -6   81.54    8.84
   2  -2   6   87.03    6.26
  10  -8   2  294.64   15.37
 -10   8  -2  316.49   14.22
  10  -8   2  346.89   13.35
 -10  -8  -2  310.60   15.13
  10   8   2  315.43   15.42
 -10   8  -2  284.11   14.69
  10  -8   2  317.10   14.31
   8   2  -6  100.59    3.78
  -8   2   6   77.71    9.98
  -8  -2   6  103.67   10.19
   8  -2  -6  107.57    9.35
  -8  -2   6  101.95    9.31
  -8  -2   6  108.25    8.70
   8  -2  -6   69.73    9.14
   8   2  -6  104.50    9.54
   8   2  -6   81.19    7.67
   8   2  -6   94.99    3.52
  -8   2   6  109.59    9.64
  -5  -9  -3  240.53    9.93
  -5   9  -3  228.24   12.67
   5  -9   3  232.37   13.05
   5   9   3  236.36    9.58
  -5  -9  -3  284.94   16.83
   5  -9   3  237.15    7.39
   5  -9   3  240.87   13.79
  -5  -9  -3  244.75   13.32
   5   9   3  238.13   14.25
   8  -6  -5  451.64   13.06
   8   6  -5  458.85   13.42
  -8   6   5  481.82   13.91
   8  -6  -5  449.65   18.03
   8   6  -5  431.56   15.96
  -8  -6   5  414.42   16.75
  -8  -6   5  374.76   14.78
  -8   6   5  426.02   18.43
  -8   6   5  453.22   16.46
   8   6  -5  455.45   12.46
   8  -6  -5  454.79   15.78
  14   0   3   -0.35    3.73
  14   0   3    0.71    5.88
 -14   0  -3   -4.39    4.64
 -14   0  -3    4.13    4.92
  14   0   3    2.04    5.08
 -14   0  -3    4.51    5.74
  -8 -10   1  326.67   12.34
   8  10  -1  329.15    9.47
   8 -10  -1  309.95   15.75
   8  10  -1  316.76   14.96
  -8  10   1  297.26   15.33
   8 -10  -1  340.66   13.54
  -8 -10   1  345.26   10.13
  -8  10   1  311.04   13.67
  -8 -10   1  300.14   17.62
   8  10  -1  312.09   10.96
  -8  10   1  336.53   13.75
  -8 -10   0  100.83   11.71
   8 -10   0  120.14   10.73
  -8  10   0  121.90   10.66
   8  10   0  116.16    5.71
   8  10   0  117.75    7.99
  -8 -10   0  118.81    5.36
  -8 -10   0  114.66    8.62
   8  10   0  119.12    9.83
   8 -10   0  130.30    8.35
  -8  10   0  119.85    8.84
  -8  10   0  104.16    8.63
 -12   8   2  360.53   12.19
  12  -8  -2  343.56   15.06
  12  -8  -2  345.24   15.66
  12   8  -2  324.50   12.65
  12   8  -2  348.13   14.29
 -12   8   2  356.70   17.39
 -12   8   2  347.90   11.93
  12   8  -2  344.03    9.44
  12   8  -2  342.19   14.88
  12   8  -2  369.71   10.87
 -12  -8   2  359.48   16.00
   8   2   5   26.78    7.82
  -8  -2  -5   40.15    7.64
  -8   2  -5   31.62    6.17
  -8   2  -5   41.00    6.18
   8   2   5   49.53   10.00
   8  -2   5   20.99    7.23
  -8  -2  -5   33.10    5.85
   8  -2   5   30.81    6.10
   8   2   5   32.81    6.21
   8  -2   5   28.08    5.54
  -8  -2  -5   35.05    6.19
  -8   2  -5   35.84    6.93
   8  -6   4   44.18    7.68
   8   6   4   30.07    7.52
  -8  -6  -4   41.38    5.42
  -8   6  -4   50.86    7.53
   8  -6   4   37.37    6.99
   8  -6   4   35.44    4.91
  -8  -6  -4   50.69    8.01
  -8  -6  -4   44.43    5.14
  -8   6  -4   36.29    5.48
 -15   3  -2  274.97   12.43
  15  -3   2  303.95   16.06
  15  -3   2  255.81   11.89
 -15  -3  -2  262.82   12.07
 -15   3  -2  272.69   13.45
  15   3   2  250.95   13.22
  15   3   2  289.95   15.51
  15   3   2  289.48    9.70
 -15  -3  -2  298.78   16.31
 -15  -3  -2  267.58    9.73
  -3   7   5   75.58    6.81
   3   7  -5   74.49    6.85
   3   7  -5   77.11    4.27
   3  -7  -5   61.16    8.24
  -3   7   5   78.04    9.31
  -3  -7   5   73.07    7.39
  -3   7   5   67.13    8.18
   3   7  -5   64.19    7.68
  -3  -7   5   73.08    9.53
   3  -7  -5   79.24    7.24
  -3 -11   1   64.75    6.40
  -3  11   1   52.75    7.83
  -3  11   1   58.39    7.49
   3 -11  -1   55.42    7.15
  -3 -11   1   63.68    9.49
   3 -11  -1   72.57    8.93
   3  11  -1   77.05    5.17
   3  11  -1   56.28    6.46
  -3 -11   1   64.15    5.05
   3 -11  -1   75.13    6.98
   3  11  -1   62.48    8.55
  -3  11   1   69.18    6.53
 -15   5  -1   79.74    9.18
 -15  -5  -1   98.96    4.54
  15  -5   1   95.40    6.89
  15   5   1   82.13    9.83
 -15  -5  -1   88.91   10.81
  15   5   1   95.44    8.40
 -15  -5  -1   83.61    7.15
 -15   5  -1  120.78   12.19
  15   5   1  103.23    4.34
  15  -5   1  115.94   10.69
 -15   5  -1  113.96    7.68
   1  -3   6  335.90   13.48
   1   3   6  402.92   12.22
   1  -3   6  293.37   10.94
  -1   3  -6  408.27   12.16
   1   3   6  360.26   18.28
  -1   3  -6  331.07   13.36
   1   3   6  364.32   16.84
  -1  -3  -6  334.06   15.92
  -1   3  -6  339.86   16.06
   1   3   6  366.64   11.17
   1  -3   6  336.97   18.26
  13  -7   1    0.73    5.93
  13  -7   1    3.16    5.06
 -13   7  -1    2.59    3.80
  13  -7   1    2.85    4.29
 -13   7  -1    3.03    5.71
 -13  -7  -1    3.94    6.10
  13   7   1    9.07    5.11
 -13  -7  -1   11.88   11.26
 -13   7  -1    3.92    8.33
  17   3  -2  242.86   13.52
  17   3  -2  294.88   11.70
  17   3  -2  302.64   10.12
  17  -3  -2  267.40   14.32
 -17   3   2  265.86   14.68
  17   3  -2  278.23    9.00
 -17  -3   2  294.53   11.71
 -12   6   4   37.70    5.35
 -12  -6   4   10.51   10.62
  12   6  -4   30.57    5.28
  12  -6  -4   45.83    5.04
 -12   6   4   40.40    5.82
 -12  -6   4   18.49    7.98
  12  -6  -4   32.05    7.11
 -12   6   4   50.04    8.97
  12   6  -4   42.69    5.45
  12  -6  -4   37.15    6.00
  12   6  -4   32.00    6.13
  12   6  -4   35.72    5.84
 -12  -6   4   36.31    6.15
  12   6  -4   28.22    6.32
   3   1   6  318.86   11.14
   3  -1   6  278.81   16.16
  -3   1  -6  293.67   13.06
  -3  -1  -6  275.49   13.76
   3  -1   6  280.87   13.26
   3  -1   6  263.39   10.43
  -3  -1  -6  290.78   14.25
  -3   1  -6  310.78   10.79
   3   1   6  299.75   16.86
  -3   1  -6  302.91   14.83
   1  -7  -5  158.47   11.56
   1   7  -5  147.01    9.04
   1  -7  -5  170.29   11.16
   1  -7  -5  172.35   10.48
  -1  -7   5  169.53    6.20
   1   7  -5  155.52   10.69
  -1   7   5  167.00    9.00
  -1   7   5  172.49   12.97
  -1   7   5  148.29   10.24
  -1  -7   5  145.44   11.62
   1   7  -5  158.80    5.78
  -1  -7   5  170.63    9.72
   7  -3  -6  297.69    6.74
   7   3  -6  266.27   11.84
   7  -3  -6  283.70   15.03
   7   3  -6  315.12    7.47
  -7   3   6  315.49    6.72
  -7   3   6  352.27   16.20
   7  -3  -6  341.28   15.50
  -7  -3   6  348.79   16.62
  -7  -3   6  321.79   13.15
  -7   3   6  334.76   16.85
  11  -3   4  165.07   11.68
 -11   3  -4  168.72   10.86
  11   3   4  182.28   13.04
 -11   3  -4  180.19   11.45
  11   3   4  170.35   11.59
  11  -3   4  159.61   11.85
  11  -3   4  168.02   10.27
 -11  -3  -4  174.27    9.35
 -11  -3  -4  171.26   12.32
   9   1  -6  256.74   13.76
  -9  -1   6  257.69   13.39
   9   1  -6  262.96   13.10
  -9   1   6  273.89   15.54
   9  -1  -6  272.29   13.59
  -9   1   6  264.15   13.30
  -9  -1   6  289.80   14.49
   9  -1  -6  234.52   13.04
  -9  -1   6  303.42   16.41
 -17  -3   0    2.94    6.75
  17  -3   0    7.23    6.50
 -17  -3   0    6.53    3.39
 -17   3   0    6.33    5.77
  17   3   0    5.41    6.07
  17  -3   0    7.49    2.83
 -17   3   0    4.08    2.73
  17   3   0    3.43    3.71
 -17   3   0    7.96    8.31
  17   3   0    3.36    2.93
 -17  -3   0    7.36    3.38
  -2   4   6  121.04   11.88
  -2   4   6   93.08   10.44
   2  -4  -6  116.66    9.85
  -2  -4   6  125.08   11.73
   2   4  -6  114.34    7.29
   2   4  -6  109.85   10.17
   2  -4  -6  114.74    8.90
   2   4  -6  141.10    6.96
  -2  -4   6  125.34    6.82
  -2   4   6  128.35    6.39
  -2  -4   6  125.41    8.00
   2  10  -3 1229.31   24.85
   2 -10  -3 1133.61   25.68
   2 -10  -3 1152.28   26.18
  -2  10   3 1118.30   27.31
  -2 -10   3 1147.13   27.91
  -2  10   3 1137.29   26.05
  -2 -10   3 1208.53   26.11
   2 -10  -3 1196.51   27.83
   4   4  -6  119.97    7.55
   4   4  -6  103.58    5.59
  -4   4   6  115.62   10.64
  -4   4   6  110.04   10.51
   4  -4  -6   82.30    9.80
   4  -4  -6   95.54    6.48
  -4  -4   6  105.05    5.97
  -4   4   6   95.53    5.26
   4   4  -6  103.98   10.30
  -4  -4   6  115.75   11.44
  -4  -4   6  110.38    7.55
  17  -1  -3   41.88    6.68
 -17  -1   3   40.45    6.53
 -17   1   3   43.48    6.94
 -17   1   3   43.78    6.63
  17   1  -3   46.04    6.68
  17   1  -3   44.93    3.62
 -17  -1   3   41.82    6.91
  17   1  -3   49.03    6.36
  17   1  -3   47.69    3.32
 -17   1   3   25.92   14.15
   4   8   4  520.14   18.34
   4  -8   4  483.27   19.18
  -4   8  -4  512.53   18.59
  -4  -8  -4  485.93   18.69
   4  -8   4  463.82    9.89
  -4   8  -4  560.35   12.66
  -4  -8  -4  491.53   15.40
   4  -8   4  464.93   17.84
   4   8   4  489.91   14.94
   4   8   4  505.34   20.53
 -15   5   3   39.34    6.39
  15   5  -3   57.33    6.06
 -15  -5   3   45.59    6.05
  15  -5  -3   49.91    7.43
  15  -5  -3   50.21    6.97
  15  -5  -3   50.35    3.63
  15   5  -3   42.21    6.70
  15   5  -3   49.52    5.83
  15   5  -3   46.23    5.34
 -15   5   3   46.27    3.76
 -15  -5   3   34.63    9.51
  15   5  -3   29.33    6.23
  15   5  -3   48.72    8.93
 -15   5   3   51.10    8.41
 -14  -6   3   15.85    9.42
  14   6  -3   25.93    4.49
  14  -6  -3   12.76    3.06
  14   6  -3    5.41    5.04
  14  -6  -3   18.36    5.51
  14   6  -3    7.56    4.67
  14   6  -3   13.97    4.10
 -14  -6   3   15.99    4.33
 -14   6   3   16.95    3.46
 -14   6   3   20.05    6.78
  14   6  -3   11.09    4.00
 -14   6   3   13.83    5.04
  14  -6  -3   22.46    7.14
 -14  -6   3    5.32    7.98
 -15   3   4  143.32   12.18
  15   3  -4  114.03    8.82
  15  -3  -4  131.96    5.65
 -15  -3   4  114.58   17.57
 -15   3   4  138.77    6.09
  15   3  -4  142.80    8.16
 -15  -3   4  137.93    8.05
 -15   3   4  125.33    8.79
 -15  -3   4  124.46    9.83
  15  -3  -4  146.44   11.47
  15   3  -4  130.60    9.95
  15  -3  -4  128.82    9.56
   8   8  -4  506.01   11.46
  -8   8   4  534.68   17.81
  -8   8   4  523.03   16.85
  -8   8   4  523.08   20.46
   8   8  -4  461.60   17.31
   8  -8  -4  535.83   16.57
  -8  -8   4  440.98   17.67
   8   8  -4  517.55   16.18
   8  -8  -4  500.73   16.55
   8   8  -4  489.19   16.03
   8   8  -4  418.16   11.87
  -8  -8   4  426.60   17.88
   8  -8  -4  534.65   19.28
  -8   8  -3   95.32    9.78
   8  -8   3   94.27    6.48
  -8  -8  -3  129.29   10.92
   8  -8   3   99.05    9.16
  -8  -8  -3  124.22   14.14
  -8  -8  -3  108.23    6.01
   8  -8   3  102.80    9.98
  -8   8  -3  115.50    8.75
   8   8   3  103.30   10.55
   8   8   3  112.88    6.08
   0  10  -3  166.08   10.26
   0 -10  -3  166.98   11.89
   0  10   3  178.72   12.56
   0 -10   3  145.88   11.36
   0 -10  -3  155.72   10.85
   0  10   3  166.47   10.36
   0 -10  -3  154.91    9.91
   0 -10   3  156.52   11.61
   3 -11   1  376.21   10.16
  -3 -11  -1  391.37   12.46
   3  11   1  364.13   13.29
   3 -11   1  360.03   17.09
  -3 -11  -1  353.15   13.53
   3  11   1  370.60   13.04
   3  11   1  393.08   17.35
  -3 -11  -1  362.79   17.96
  -3  11  -1  352.29   14.84
  -3  11  -1  368.93   15.81
   5   7  -5   88.69    4.75
   5  -7  -5   82.96    6.94
   5   7  -5   75.05    8.03
   5   7  -5   95.53    6.92
  -5   7   5   75.07    8.62
   5  -7  -5   94.08    9.44
  -5   7   5   84.37    9.17
  -5  -7   5   71.41    8.68
  -5  -7   5   97.56    8.39
  -5   7   5   92.65    7.23
  18   0  -1   20.06    2.97
 -18   0   1   13.73    8.96
  18   0  -1   18.66    6.63
 -18   0   1   18.22    2.26
  18   0  -1   10.56    4.25
 -18   0   1   26.71    6.04
  11   9  -1  319.22    7.27
 -11   9   1  312.72   12.77
 -11  -9   1  315.40   20.62
  11  -9  -1  322.87   16.21
 -11   9   1  321.05   16.13
 -11  -9   1  328.33   14.28
  11  -9  -1  333.05   13.97
 -11   9   1  312.76   12.15
  11   9  -1  352.86    8.94
  11   9  -1  316.15   12.36
  11   9  -1  304.85   14.07
  12   0   4  727.33   23.67
 -12   0  -4  756.49   23.06
 -12   0  -4  754.89   20.15
  12   0   4  707.23   23.21
  12   0   4  766.58   19.82
 -17   1  -1 1125.63   20.40
 -17  -1  -1 1121.62   22.58
  17  -1   1 1182.48   30.64
  17   1   1 1092.78   21.54
 -17   1  -1 1110.69   25.09
  17   1   1 1152.94   29.76
  17  -1   1 1199.05   21.32
  17   1   1 1178.34   23.15
 -17  -1  -1 1149.28   20.87
  17  -1   1 1142.89   23.86
  14   2   3  116.91    7.58
  14   2   3  124.68   10.89
  14  -2   3  133.59   11.37
 -14  -2  -3  108.64    8.87
 -14   2  -3  117.45    9.37
 -14  -2  -3  126.85    7.84
  14  -2   3  117.17    9.52
  14   2   3  145.39   11.62
 -14   2  -3  137.75   11.25
 -14   2  -3  122.59    9.55
 -14  -2  -3  122.48   11.01
  -4  10   3  392.72   17.01
  -4 -10   3  350.13   17.13
   4 -10  -3  429.84   16.87
   4 -10  -3  412.72   16.64
  -4  10   3  427.65   17.39
   4  10  -3  366.16   13.56
  -4 -10   3  440.33   15.59
  -4 -10   3  410.74   18.14
   4  -6   5  297.25   12.99
  -4   6  -5  306.26   14.73
  -4   6  -5  308.90   10.67
   4   6   5  339.97   14.26
  -4   6  -5  338.97   13.66
   4   6   5  321.40   13.54
  -4  -6  -5  287.78   12.68
  -4  -6  -5  284.59   14.88
   4  -6   5  329.23   16.48
   4  -6   5  313.08   10.53
   4   6   5  313.48   16.87
 -16   0   4  944.03   25.24
 -16   0   4  948.64   14.18
  16   0  -4  890.92   24.03
  16   0  -4  875.46   21.10
 -16   0   4  909.04   21.76
  16   0  -4  928.09   14.83
  16   4  -3   81.36    5.79
  16   4  -3   68.38    9.87
  16   4  -3   80.05    8.05
  16  -4  -3   68.19    8.54
  16   4  -3   76.71    5.90
 -16   4   3   93.78    8.53
  16   4  -3   75.34    6.63
 -16   4   3   70.86    8.97
 -16  -4   3   79.92    7.19
  16  -4  -3   74.65    7.88
  11  -9   0    9.97    5.04
 -11  -9   0   -1.51    4.63
 -11   9   0    6.03    4.04
  11   9   0   -6.23    5.39
 -11  -9   0    1.55    9.45
 -11   9   0   -0.74    5.90
  11   9   0    0.62    3.71
  11  -9   0   -1.60    5.97
 -11   9   0    1.08    3.78
  11  -9   0   -1.44    6.13
 -16  -4  -1   55.63    6.19
 -16   4  -1   78.74   12.43
  16   4   1   61.14    7.43
  16  -4   1   67.43    9.21
 -16  -4  -1   58.92    4.62
 -16   4  -1   56.27    7.61
  16  -4   1   62.00    5.65
 -16  -4  -1   57.08    9.59
  16   4   1   33.62    7.33
  16   4   1   59.10    4.24
 -16   4  -1   67.76    6.41
  16   0   2 1871.27   29.24
 -16   0  -2 1685.14   29.34
 -16   0  -2 2039.11   40.85
  16   0   2 1907.26   38.92
  16   0   2 1759.36   30.88
 -16   0  -2 1876.34   30.32
   1  -9  -4  164.65   10.65
   1   9  -4  132.61   10.39
   1   9  -4  154.20   10.66
  -1  -9   4  108.84   10.21
  -1   9   4  151.42   10.37
  -1   9   4  161.28   10.72
  -1   9   4  180.33   12.66
   1  -9  -4  156.64   11.70
  -1  -9   4  139.57   10.69
   1  -9  -4  160.27   11.32
  12  -4  -5 1427.71   22.59
 -12   4   5 1469.33   25.26
 -12   4   5 1460.04   23.28
  12  -4  -5 1429.76   32.10
  12   4  -5 1426.41   26.65
 -12   4   5 1479.49   33.80
  12  -4  -5 1506.81   25.03
  12   4  -5 1435.73   24.66
 -12  -4   5 1347.42   26.16
  12   4  -5 1437.15   27.99
 -12  -4   5 1429.60   29.96
  -3  -9   4  213.43   12.30
   3  -9  -4  197.61   11.53
   3   9  -4  174.60   10.82
   3   9  -4  200.77   11.10
  -3   9   4  168.69   11.87
   3  -9  -4  213.30   12.54
  -3  -9   4  176.48   12.74
  -3   9   4  196.60   12.04
  -3   9   4  179.56   11.12
   0   4  -6  142.85    7.92
   0   4   6  130.40    7.66
   0  -4   6  143.87    8.79
   0   4  -6  150.63   11.97
   0   4   6  146.30   12.77
   0   4  -6  142.80    8.21
   0   4   6  132.73   11.32
   0  -4   6  153.68   12.95
   0  -4   6  139.29    7.68
   0  -4  -6  128.49   10.95
  12  -8   1  113.38   10.75
  12   8   1   99.57    9.13
 -12  -8  -1   99.68    9.82
 -12  -8  -1  145.38   17.15
  12  -8   1  130.62   10.63
  12  -8   1  109.56    8.45
 -12   8  -1  118.79    8.71
 -12   8  -1  109.05   10.12
   5  11   0    7.33    3.71
  -5 -11   0    9.28    7.03
  -5  11   0    9.49    5.01
   5  11   0   10.11    4.10
  -5  11   0    4.14    5.41
   5  11   0   -5.90    6.07
   5 -11   0    2.44    3.52
  -5 -11   0    6.80    3.90
  -5 -11   0    2.32    2.89
   5 -11   0    9.90    6.17
  -4   0  -6  692.51   20.46
  -4   0  -6  663.17   16.03
   4   0   6  664.63   24.15
   4   0   6  656.64   16.06
   1  -7   5  131.98   11.39
   1   7   5  151.65   10.41
   1  -7   5  150.61    6.29
  -1   7  -5  134.67    6.02
   1   7   5  156.27    9.46
  -1  -7  -5  142.39   11.63
  -1   7  -5  147.67    9.37
  -1  -7  -5  150.48   10.53
  -1   7  -5  135.31   10.61
  -1  -7  -5  151.64   11.79
   1   7   5  125.53   11.47
   1  -7   5  144.14    9.68
   6   4  -6  136.00    8.16
   6   4  -6  121.25   10.73
  -6   4   6  154.04   11.95
  -6   4   6  110.37    5.48
   6  -4  -6  132.37    5.80
  -6  -4   6   85.54    5.92
  -6  -4   6  110.95   10.86
   6  -4  -6  129.77   11.16
  -6  -4   6  141.10    8.77
   6   4  -6  139.71    6.17
  -6   4   6  102.88   11.59
  18   0  -2 2194.21   34.76
 -18   0   2 2130.58   35.21
 -13   7   3   97.57   10.77
 -13  -7   3   77.89   11.17
  13   7  -3   93.70    6.45
  13  -7  -3  100.22    6.21
 -13   7   3   87.49    6.27
  13   7  -3   70.44    7.30
  13   7  -3   87.69    7.84
  13  -7  -3   82.66    8.89
 -13   7   3   98.62    8.97
  13   7  -3   97.47    8.16
  13  -7  -3   95.24    8.67
  13   7  -3  100.22    7.13
  -7  -7  -4  671.86   22.22
   7  -7   4  664.05   22.19
   7  -7   4  662.31   15.36
   7   7   4  626.14   22.52
  -7   7  -4  685.58   16.99
  -7  -7  -4  628.68   16.02
   7  -7   4  649.55   20.64
   7   7   4  712.48   17.21
  10   0  -6  615.24   19.40
  10   0  -6  525.39    8.95
  10   0  -6  525.21    7.89
  10   0  -6  656.00   20.23
 -10   0   6  719.57   20.69
 -10   0   6  653.43   22.70
  11   7  -4  494.61   16.49
 -11  -7   4  275.83   17.16
 -11   7   4  536.86   16.90
  11   7  -4  466.22   16.64
 -11  -7   4  301.55   20.16
  11  -7  -4  580.63   17.43
  11   7  -4  465.40   16.58
  11   7  -4  578.59   16.70
  11  -7  -4  614.54   16.00
 -11  -7   4  587.01   19.24
 -11   7   4  584.06   22.09
  11  -7  -4  577.77   20.92
 -11   7   4  545.00   16.00
   9   9  -3    7.47    5.51
  -9   9   3    1.55    4.40
  -9  -9   3   -0.31    4.77
   9  -9  -3    2.89    5.00
  -9   9   3   -6.25    6.99
   9   9  -3    1.70    2.57
   9   9  -3    5.54    4.03
  -9  -9   3   -1.26    6.57
   9   9  -3    1.56    2.94
   9  -9  -3   10.85    5.73
   9  -9  -3    1.77    3.65
  13   3  -5   75.15    7.22
  13  -3  -5   78.76    6.44
  13   3  -5   81.59    8.02
  13  -3  -5   80.88    9.08
  13   3  -5   84.26    6.33
 -13  -3   5   83.25    9.30
 -13   3   5   80.40    6.61
 -13   3   5   74.19    6.27
  13  -3  -5   75.57    6.06
 -13  -3   5   86.80    7.37
 -13   3   5   89.46   10.19
  13   3  -5   79.54    7.23
  14   0  -5   61.61    5.86
 -14   0   5   59.81    8.75
  14   0  -5   56.44    5.63
 -14   0   5   60.40    5.81
  14   0  -5   62.69    7.77
   9  -1   5  157.19   10.71
   9   1   5  153.92   10.69
  -9  -1  -5  150.24    9.97
   9   1   5  146.92   12.63
  -9   1  -5  143.78   10.85
   9  -1   5  136.81   12.27
  -9   1  -5  148.23    9.82
  -9  -1  -5  145.81    9.47
  -9   1  -5  133.27   10.07
  -9  -1  -5  149.18   11.23
   9   1   5  127.11    9.32
   6 -10   2  183.74    7.44
   6  10   2  173.00   12.28
   6 -10   2  172.94    8.40
   6  10   2  177.62    7.93
  -6 -10  -2  180.81   14.37
  -6 -10  -2  172.72    7.25
   6 -10   2  161.56   12.12
   6 -10   2  162.16   11.37
  -6  10  -2  153.11   11.28
  -6 -10  -2  180.25   11.22
  -5 -11   1  728.31   17.11
  -5  11   1  744.26   19.14
  -5 -11   1  716.40   25.63
   5  11  -1  787.80   15.31
   5 -11  -1  722.79   23.35
  -5  11   1  686.55   20.85
   5 -11  -1  758.97   19.11
  -5 -11   1  768.09   16.10
   5  11  -1  715.16   16.60
  -5  11   1  742.90   22.27
   5  11  -1  744.63   22.37
 -11   5   5    6.36    3.84
 -11  -5   5   10.13    5.38
 -11   5   5    7.28    4.75
 -11  -5   5   -1.53    6.99
  11   5  -5    4.31    3.11
 -11   5   5    6.86    5.88
  11   5  -5   -9.06    6.20
  11   5  -5   11.00    4.08
  11  -5  -5    6.76    5.55
  11   5  -5    2.41    3.98
  11  -5  -5    0.35    3.57
  11  -5  -5    3.21    4.03
   8 -10  -2  167.12   10.03
   8 -10  -2  132.96   10.66
  -8  10   2  150.47    9.82
   8  10  -2  159.30    7.26
   8  10  -2  167.05    7.90
  -8 -10   2  136.71   12.29
  -8  10   2  148.25    9.97
  -8 -10   2  149.11    7.80
   8 -10  -2  167.38   10.80
  -8 -10   2  116.99    8.00
   8  10  -2  148.70   11.22
  -8  10   2  149.41   11.92
   8  10   1   91.07    7.67
  -8 -10  -1  106.26    9.10
   8 -10   1  118.35   10.30
   8 -10   1   91.72    9.68
   8  10   1   87.50    4.59
   8  10   1   80.84    9.12
  -8  10  -1   84.89    7.83
  -8 -10  -1   92.96   11.74
  -8  10  -1  100.05    9.68
   8 -10   1   88.57    6.55
  -8 -10  -1   92.67    4.34
   2  10   3 1359.45   25.47
  -2 -10  -3 1418.16   25.60
   2 -10   3 1339.79   30.47
  -2 -10  -3 1382.13   31.48
  -2 -10  -3 1441.87   29.85
  -2  10  -3 1200.53   26.70
   2 -10   3 1254.01   29.99
   2  10   3 1423.54   32.37
 -18  -2   1   14.21    4.29
  18  -2  -1    4.17    6.00
  18   2  -1    7.52    3.81
  18   2  -1    4.07    2.77
 -18  -2   1    6.47    2.60
 -18   2   1    3.45    5.38
 -18   2   1    3.07    9.70
 -18  -2   1   14.07   10.03
  18   2  -1   10.48    6.61
  18   0   0 1767.68   37.08
 -18   0   0 1636.27   29.40
  18   0   0 1690.39   22.67
  18   0   0 1816.89   29.68
 -18   0   0 1706.79   20.91
  -1 -11   2    6.92    1.79
  -1  11   2    9.70    5.41
   1  11  -2   12.09    5.95
  -1  11   2    0.93    4.88
  -1 -11   2    9.73    4.44
   1 -11  -2    3.32    4.45
   1 -11  -2    1.75    3.95
  -1  11   2    2.90    4.17
   1  11  -2    7.88    1.97
   1  11  -2    3.77    4.48
  -1 -11   2   -4.47    6.05
   1 -11  -2    7.08    6.00
  12  -2   4  118.34   10.79
 -12  -2  -4  115.32    8.00
 -12   2  -4  103.54    9.47
 -12  -2  -4  115.21   10.61
 -12   2  -4  116.05    9.49
  12   2   4  106.00    7.67
  12   2   4  112.40   11.29
  12   2   4  111.51    9.90
  12  -2   4  112.84   10.88
  -1   9  -4   25.29    6.28
   1  -9   4   23.74    6.44
   1   9   4   31.59    6.14
  -1  -9  -4   25.83    5.33
  -1  -9  -4   27.73    7.10
   1  -9   4   18.62    7.05
  -1  -9  -4   22.38    6.59
   1   9   4   20.50    5.58
   1   9   4   17.80    6.64
   9  -9   2  225.59   13.99
   9  -9   2  236.51   10.98
  -9  -9  -2  229.00   13.11
   9   9   2  204.97   13.31
  -9  -9  -2  238.54    6.00
   9  -9   2  223.80   12.22
  -9   9  -2  194.26   12.95
   9   9   2  235.77    6.40
  -5   9   4   39.01    7.49
   5  -9  -4   34.03    7.05
   5  -9  -4   46.54    6.74
  -5  -9   4   34.92    6.89
  -5   9   4   40.27    6.30
   5   9  -4   31.10    5.56
  -5   9   4   38.08    7.62
   5   9  -4   33.37    5.77
  -5  -9   4   30.24    6.26
  -5  -9   4   34.04    5.54
 -16  -2   4   87.44   17.48
 -16   2   4   98.87    8.07
 -16  -2   4  103.84    6.37
  16  -2  -4   96.87    8.26
  16  -2  -4  116.66   10.41
 -16  -2   4   99.09    9.35
 -16   2   4  106.84   10.91
  16   2  -4  113.08    8.47
 -16   2   4  116.35    4.76
  16   2  -4   98.66    6.31
  16   2  -4   93.59    8.76
  16  -2  -4  103.58    4.59
  11   9  -2  220.09   12.09
 -11   9   2  240.00   14.96
  11   9  -2  215.53    7.77
  11  -9  -2  222.54   12.55
  11   9  -2  257.17    9.96
 -11  -9   2  187.79   17.12
 -11   9   2  234.88   10.76
  11   9  -2  201.99    9.71
  11  -9  -2  238.95   13.28
 -16   2  -2  498.99   21.19
 -16  -2  -2  496.17   20.86
  16   2   2  447.05   13.03
 -16  -2  -2  436.41   15.13
 -16   2  -2  430.24   15.17
  16   2   2  417.75   16.25
  16  -2   2  416.85   15.75
  16   2   2  439.72   19.27
 -16   2  -2  433.52   16.22
 -16  -2  -2  424.04   13.25
  16  -2   2  442.07   15.20
  16  -2   2  452.13   19.66
   7  -7  -5   18.66    4.96
   7  -7  -5   24.92    4.72
  -7  -7   5   23.68    5.91
  -7  -7   5   21.74    6.22
   7   7  -5   28.00    3.56
   7   7  -5   30.27    6.09
  -7   7   5   38.47    5.35
  -7   7   5   35.14    7.47
   7   7  -5    1.68    4.62
  -7   7   5   38.95    7.63
   7  -7  -5   24.25    6.80
   7   7  -5   24.67    4.63
  -1  11  -2  109.81    9.92
  -1 -11  -2  124.15   11.35
   1 -11   2  134.23   11.46
  -1 -11  -2  124.61    8.38
   1  11   2  127.94   10.73
  -1  11  -2  128.72    9.28
   1  11   2  116.66    8.64
  -1 -11  -2  127.60    9.36
   1  11   2  131.10    9.47
   1 -11   2  126.04    4.23
  -3   3  -6   25.23    6.60
   3   3   6   35.60    5.73
  -3  -3  -6   29.02    6.40
  -3   3  -6   24.54    4.46
   3   3   6   27.48    4.78
  -3  -3  -6   22.70    5.75
   3  -3   6   29.99    7.98
   3   3   6   36.14    8.62
   3  -3   6   22.82    4.75
   3  -3   6   22.60    4.58
  -3   3  -6   26.05    5.63
  -3  11   2  117.52   10.04
  -3  11   2  131.61   10.28
  -3 -11   2  121.47   11.54
   3  11  -2  124.87    8.48
   3 -11  -2  125.82    8.97
   3 -11  -2  123.53   10.49
  -3  11   2  133.06    9.30
  -3 -11   2  127.13    8.52
   3  11  -2  101.42    9.73
  -3 -11   2  106.74    4.82
   3  11  -2  108.38    4.64
   3 -11  -2  113.70    9.16
   4  -2   6  415.79   13.83
   4  -2   6  420.66   16.51
  -4   2  -6  433.73   14.36
   4   2   6  476.03   20.92
  -4   2  -6  429.17   18.14
   4  -2   6  461.62   20.96
  -4   2  -6  469.27   16.71
  -4  -2  -6  464.36   18.10
  -4  -2  -6  439.75   16.67
   4   2   6  475.51   14.37
  18  -2  -2  415.03   17.44
 -18   2   2  392.62   17.25
  18   2  -2  424.48   10.46
 -18   2   2  469.88   30.23
  18   2  -2  406.57   17.31
  18   2  -2  408.99   14.61
 -18  -2   2  444.31   15.36
  18   2  -2  423.31    9.90
 -18  -2   2  474.46   24.52
  -9  -3   6   14.19    4.97
  -9  -3   6   21.39    6.35
   9   3  -6   16.06    2.78
  -9   3   6   29.06    7.56
   9  -3  -6   24.37    5.79
  -9   3   6   18.62    6.22
   9   3  -6   22.43    5.37
   9  -3  -6   14.57    6.43
   9  -3  -6   13.89    2.65
  -9   3   6   15.36    2.91
  -9  -3   6   10.14    6.84
  10   2  -6  376.95    9.09
 -10  -2   6  441.95   16.37
  10   2  -6  435.01   17.10
 -10   2   6  487.07    9.21
  10   2  -6  437.80    9.30
 -10  -2   6  521.28   18.76
 -10   2   6  465.47   20.08
 -10  -2   6  453.15   19.49
  10  -2  -6  386.72    8.07
 -10   2   6  431.79   16.98
  10   2  -6  426.20   16.39
  10  -2  -6  404.58   17.73
  10  -2  -6  464.88   16.96
  17   3  -3  108.04    9.14
 -17   3   3   85.75    8.37
 -17  -3   3   10.58   11.69
 -17  -3   3   96.52    8.38
  17   3  -3   98.06    5.69
 -17   3   3   33.34   15.09
  17   3  -3  109.22    6.80
  17   3  -3   98.06    7.72
 -17   3   3  101.50   10.00
  17  -3  -3   98.13    8.94
   6  10  -3  779.36   23.56
   6  10  -3  780.29   11.06
  -6  10   3  763.78   23.45
   6 -10  -3  835.82   23.42
  -6 -10   3  785.05   24.64
   6  10  -3  764.73   18.42
  -6  10   3  824.78   22.70
   6 -10  -3  825.91   22.87
  -6 -10   3  835.39   20.50
 -14  -2   5  120.23   10.02
  14   2  -5  112.04    7.19
 -14   2   5  116.39    7.52
  14   2  -5  103.19    7.60
  14   2  -5   78.23    7.97
 -14   2   5  115.06    7.12
  14  -2  -5  103.76    9.50
 -14  -2   5  117.51    7.74
  14  -2  -5  103.76    6.70
  14  -2  -5  105.53    7.01
 -14   2   5  117.25   11.04
  14   2  -5  110.80    9.12
   5 -11   1  183.82   12.93
   5  11   1  174.94   12.52
   5 -11   1  193.72    8.17
  -5  11  -1  178.67   11.43
  -5 -11  -1  183.70    8.00
   5  11   1  178.04    9.89
   5  11   1  176.86    8.78
  -5  11  -1  177.76   11.63
  -5 -11  -1  157.06   13.52
  -5 -11  -1  178.21   10.35
  -3   5   6    0.25    3.15
  -3   5   6    0.10    6.09
   3   5  -6    6.40    3.55
   3   5  -6   -1.80    3.06
   3  -5  -6    5.05    4.50
   3  -5  -6   -2.26    5.30
  -3   5   6    6.28    5.75
  -3  -5   6    6.12    3.49
  -3  -5   6    8.50    6.17
  -3  -5   6    0.06    3.32
   3   5  -6    6.70    5.41
 -10   6   5    8.17    6.18
  10  -6  -5   -0.08    3.91
  10   6  -5    2.15    4.93
 -10  -6   5    1.57    5.16
  10   6  -5   -0.19    3.05
  10   6  -5   -0.25    2.96
 -10  -6   5    2.00    6.54
  10   6  -5    4.71    4.45
  10  -6  -5    2.12    3.57
 -10   6   5   -2.97    3.86
 -10   6   5    3.19    4.81
  10  -6  -5    0.44    6.46
 -18   2   0  218.84    7.45
  18  -2   0  240.15   14.91
  18   2   0  206.09    9.54
 -18   2   0  211.62   12.11
 -18  -2   0  216.01    8.82
  18  -2   0  229.39   12.35
 -18  -2   0  211.03   10.09
  18   2   0  236.24   10.10
  18   2   0  210.71   14.14
 -18  -2   0  231.57   18.16
  18  -2   0  203.87    7.40
  12   8  -3  532.93   15.67
  12   8  -3  505.33   13.83
 -12   8   3  544.34   21.28
  12   8  -3  564.21   16.06
  12  -8  -3  563.85   19.81
  12  -8  -3  568.83   19.32
  12  -8  -3  549.10   14.87
 -12   8   3  551.06   15.55
  12   8  -3  525.43   17.59
  -2  -4  -6    4.23    5.21
   2   4   6    9.54    4.24
  -2   4  -6    7.24    4.10
   2  -4   6   10.50    4.41
   2   4   6    0.89    5.39
   2  -4   6    8.35    7.10
   2   4   6    5.07    3.60
   2  -4   6    7.66    4.07
  -2   4  -6    8.12    3.91
  -2   4  -6   13.81    6.40
   2   4   6   11.92    7.50
  17  -3   1  137.44    7.80
 -17  -3  -1  142.31   13.70
 -17   3  -1  146.12    8.02
 -17  -3  -1  145.79    8.59
  17   3   1  140.14    9.22
  17  -3   1  170.28   13.15
  17   3   1  159.23    7.39
 -17  -3  -1  151.61    7.65
 -17   3  -1  144.93   10.59
  17   3   1  146.31   11.93
  16   6  -1  395.72   14.14
 -16   6   1  436.16   11.00
 -16  -6   1  391.91   19.75
  16  -6  -1  415.22   18.31
  16   6  -1  372.13   17.85
 -16   6   1  412.67   18.54
 -16  -6   1  390.77    9.44
  16   6  -1  414.06    9.62
 -16  -6   1  386.43   14.23
 -16   6   1  395.33    9.79
  -8   4   6    2.15    5.88
  -8   4   6   13.77    2.92
   8  -4  -6    3.88    4.86
   8  -4  -6    6.23    5.95
   8  -4  -6    7.15    2.59
  -8  -4   6    1.37    5.26
   8   4  -6   10.22    5.79
  -8  -4   6   10.48    4.21
  -8  -4   6    1.77    4.42
   8   4  -6    9.02    2.65
   8   4  -6    7.12    4.02
  -8   4   6    5.75    5.41
   1   5  -6  345.40   16.83
  -1   5   6  348.05   17.94
  -1  -5   6  297.95   11.43
   1  -5  -6  387.06   16.00
  -1  -5   6  283.52   12.16
  -1   5   6  308.00   16.00
   1   5  -6  321.31   11.50
   1  -5  -6  303.12   15.72
  -1  -5   6  337.42   18.24
  -1   5   6  312.91   11.63
   1   5  -6  344.97   11.49
   5   5  -6  367.01   16.42
   5  -5  -6  336.35   10.95
  -5   5   6  348.38   10.36
  -5  -5   6  341.59   17.44
   5  -5  -6  380.75   17.26
   5   5  -6  363.88   10.92
  -5   5   6  362.64   17.34
   5   5  -6  329.21   11.04
  -5   5   6  350.72   17.51
  -5  -5   6  337.15   12.63
  -8   4  -5 2279.30   37.42
  -8  -4  -5 2228.35   34.00
   8  -4   5 2167.21   32.58
  -8  -4  -5 2185.61   40.04
   8  -4   5 2198.20   41.19
   8   4   5 2238.69   35.80
  -8   4  -5 2168.95   33.46
  -8  -4  -5 2175.78   32.16
  -8   4  -5 2139.67   36.87
   8  -4   5 2299.33   36.23
   8   4   5 2170.43   42.35
   7   9   3   26.47    4.13
  -7  -9  -3   25.13    3.89
   7  -9   3   24.30    6.92
  -7   9  -3   50.09    7.67
   7   9   3   29.25    7.76
  -7   9  -3   33.21    6.66
  -7  -9  -3   24.65    6.59
   7  -9   3   25.18    6.82
  -7  -9  -3   23.03    8.83
   7  -9   3   27.29    4.01
 -11  -9  -1  101.57    9.56
 -11   9  -1  103.90   10.01
  11  -9   1  101.03    8.37
  11  -9   1  102.92   10.72
  11  -9   1  131.14   11.19
 -11  -9  -1  130.21   16.10
  11   9   1   94.48    9.32
 -11   9  -1  111.04    8.93
   5  -1   6  571.91   23.83
  -5  -1  -6  598.10   19.72
  -5   1  -6  586.57   16.70
  -5   1  -6  552.80   20.25
  -5   1  -6  616.94   19.61
   5   1   6  633.37   24.15
   5   1   6  618.81   17.27
  -5  -1  -6  599.43   20.17
   5  -1   6  629.34   16.96
  12  -6   3  248.82   14.84
  12  -6   3  236.89   12.88
 -12   6  -3  235.95   13.66
  12  -6   3  250.26   12.10
 -12  -6  -3  246.48    8.15
 -12  -6  -3  233.69   14.58
  12   6   3  243.66   14.02
  12   6   3  244.10   14.45
 -12   6  -3  236.97   12.94
 -12  -6  -3  248.20    7.77
  -3  -7  -5    4.35    7.14
  -3   7  -5    8.65    4.85
  -3  -7  -5    3.11    5.46
   3   7   5    4.94    4.51
  -3  -7  -5    8.72    4.99
   3  -7   5    7.42    6.56
   3  -7   5   11.77    5.16
   3  -7   5    4.33    2.65
  -3   7  -5    0.56    2.68
   3   7   5    5.81    6.66
   3   7   5    6.31    4.39
  -3   7  -5   16.27    5.91
  15  -7  -1   21.02    6.90
 -15   7   1   46.94   13.18
  15   7  -1   27.41    5.33
 -15  -7   1   26.42    8.09
 -15   7   1   25.36    4.11
  15   7  -1   26.53    2.73
 -15   7   1   18.99    3.48
 -15  -7   1   23.23   11.14
  15   7  -1   22.11    2.62
 -15  -7   1   27.40    5.57
 -15   7   1   20.19    6.64
  13   5   3    4.49    5.84
  13  -5   3   12.91    5.42
 -13  -5  -3    7.47    3.47
 -13  -5  -3   13.99    3.22
  13  -5   3    4.48    6.17
  13  -5   3    6.61    5.29
  13   5   3    6.51    5.94
 -13   5  -3    5.09    4.83
 -13   5  -3    2.88    5.02
 -13   5  -3   16.64    7.02
 -13  -5  -3    5.05    6.23
   7  -5   5    5.85    3.51
   7   5   5   13.02    7.14
  -7   5  -5   15.37    4.66
  -7   5  -5    5.13    4.37
  -7  -5  -5    2.99    3.84
   7   5   5    5.46    5.10
  -7   5  -5    5.14    5.27
  -7  -5  -5    5.43    5.76
   7  -5   5   10.60    5.13
  -7  -5  -5    1.82    3.99
   7  -5   5   14.95    6.78
   7   5   5   14.56    6.80
  11   1  -6  683.92   20.45
  11   1  -6  611.46   11.50
 -11  -1   6  679.98   20.37
 -11  -1   6  657.72   23.81
  11   1  -6  666.80   20.32
  11  -1  -6  646.36   21.16
  11  -1  -6  618.22   10.44
 -11   1   6  694.80   23.80
  11  -1  -6  708.47   20.21
 -11   1   6  672.60   19.65
  11   1  -6  649.81   11.08
   6  -8   4  543.92   12.68
   6   8   4  605.19   16.39
  -6  -8  -4  590.89   21.23
  -6   8  -4  557.28   20.15
   6   8   4  535.26   21.52
  -6  -8  -4  550.31   15.67
   6  -8   4  535.98   19.53
   6  -8   4  543.42   20.59
   3 -11   2   94.03    6.23
  -3 -11  -2   98.90    6.96
   3 -11   2   95.87   10.28
  -3  11  -2   96.42    9.07
  -3 -11  -2  111.48   11.79
   3  11   2   93.32    7.36
   3  11   2  103.27    8.61
   3 -11   2  100.12    4.62
  -3 -11  -2  107.06    8.74
   3  11   2  102.06   10.25
  -5 -11   2  110.67    5.95
  -5  11   2  112.11    8.51
  -5  11   2  109.45    9.52
  -5 -11   2  120.50   11.58
  -5 -11   2  123.52    8.25
   5  11  -2  109.16    9.96
   5 -11  -2  120.38   10.50
  -5  11   2  111.08   10.11
   5  11  -2  126.50    5.50
   5 -11  -2  114.70    9.05
   5  11  -2  124.64    7.97
 -10  -8   4  464.57   18.13
 -10   8   4  520.80   17.85
  10   8  -4  482.20   14.34
 -10   8   4  547.99   21.82
 -10   8   4  552.39   17.46
  10  -8  -4  533.85   20.55
 -10  -8   4  355.18   17.77
  10   8  -4  505.68   17.48
  10  -8  -4  605.78   16.91
 -10  -8   4  367.97   18.59
  10   8  -4  483.47   17.47
  10   8  -4  541.85   16.35
  10  -8  -4  540.45   17.88
   4 -10   3  106.60    9.99
   4  10   3  105.84    7.54
   4 -10   3   97.65    9.93
   4 -10   3  103.67    4.24
   4  10   3  104.22   10.52
  -4 -10  -3   96.25    7.12
   4 -10   3  101.05    4.40
  -4 -10  -3   99.55   10.91
  -4  10  -3  109.32    9.52
  -4 -10  -3   83.11    8.60
 -17   5   1  155.83    5.97
 -17  -5   1  144.34    8.45
  17   5  -1  151.99    6.84
  17   5  -1  121.90    7.84
  17   5  -1  133.74   11.59
  17  -5  -1  127.43   11.24
 -17  -5   1  141.04   14.27
 -17   5   1  148.62   11.79
 -17  -5   1  144.17    7.23
 -17   5   1  136.18    5.23
  18   0  -3   16.81    6.21
 -18   0   3   24.97    6.61
  10 -10  -1   53.99    8.31
 -10  10   1   47.60    8.77
 -10 -10   1   50.62   10.81
  10  10  -1   55.77    7.52
  10  10  -1   45.98    5.40
  10  10  -1   46.18    3.69
 -10  10   1   44.48    6.25
  10 -10  -1   43.78    6.30
 -10  10   1   54.54    6.61
 -10 -10   1   38.38    6.41
   9  -3   5  161.92   10.79
   9   3   5  142.55   12.86
  -9   3  -5  152.84   10.59
  -9   3  -5  153.95   10.72
   9  -3   5  169.90   12.86
   9   3   5  155.00   10.71
   9  -3   5  148.29    9.73
  -9  -3  -5  145.85    9.72
  -9  -3  -5  131.12    9.39
  -9   3  -5  134.48   10.24
  -9  -3  -5  142.02   11.82
  15   1   3  205.75   12.50
  15  -1   3  201.69   13.79
 -15   1  -3  212.82   13.92
  15  -1   3  197.65   11.95
 -15  -1  -3  201.52   11.79
 -15   1  -3  185.83   11.48
  15   1   3  206.23   13.59
 -15   1  -3  193.99   11.35
 -15  -1  -3  204.91   13.64
  15   1   3  181.58    9.84
  15  -1   3  193.48   10.68
 -15  -1  -3  188.52   10.26
 -14  -6  -2  143.36   11.63
  14  -6   2  149.20   12.30
 -14   6  -2  145.25    9.65
 -14  -6  -2  137.63    4.75
  14  -6   2  135.91    9.24
 -14   6  -2  137.07   11.21
  14   6   2  144.11   11.87
 -14  -6  -2  153.73    5.16
  14  -6   2  156.65   10.72
  14   6   2  147.49   10.72
   3   9   4  132.36    8.96
  -3  -9  -4  160.05   12.79
   3  -9   4  129.60    4.27
   3   9   4  149.13   12.61
  -3  -9  -4  152.22   11.02
   3  -9   4  127.12   11.27
  -3   9  -4  138.32   10.60
  -3  -9  -4  124.43    8.69
  -3   9  -4  161.15    7.42
   3  -9   4  138.85   10.41
 -11  -7  -3   49.95   12.64
  11  -7   3   33.37    5.38
 -11  -7  -3   31.10    7.33
 -11   7  -3   42.67    8.63
 -11   7  -3   32.35    7.45
  11  -7   3   30.80    5.89
  11   7   3   31.24    7.28
 -11  -7  -3   39.77    3.94
  11  -7   3   38.02    7.54
 -11  -7  -3   29.28    3.50
  -7   9   4  109.81    9.60
   7  -9  -4  115.23   10.30
  -7  -9   4   80.23    9.74
   7   9  -4   95.09    8.16
  -7   9   4   93.76    9.26
   7  -9  -4   82.95    8.59
   7   9  -4   94.23    8.17
   7   9  -4   66.65    4.64
   7   9  -4   79.46    4.66
  -7   9   4  101.93   10.77
  -7  -9   4   98.36   10.06
  10  10   0 3782.91   23.16
 -10  10   0 3641.09   45.47
  10  10   0 3651.88   42.24
 -10 -10   0 4087.84   66.35
  10 -10   0 3711.49   52.22
  10  10   0 3412.85   48.51
 -10  10   0 3765.74   43.60
 -10 -10   0 3853.37   46.42
 -10 -10   0 3597.67   21.77
  10 -10   0 3701.96   42.62
 -10  10   0 3567.79   52.15
   7 -11   0    2.79    7.67
   7  11   0    5.42    3.81
   7 -11   0    6.16    5.93
  -7  11   0    0.07    4.27
  -7 -11   0    1.92    2.72
  -7 -11   0    6.36    4.18
  -7  11   0    2.19    5.24
   7 -11   0   11.26    4.34
   7  11   0    4.99    5.82
  -7 -11   0    7.26    7.38
   7  11   0    2.26    3.29
 -16   6   2  128.44    5.86
  16   6  -2  117.37    8.05
  16   6  -2  121.39   10.81
 -16   6   2  133.43    5.66
  16   6  -2  122.92    6.83
  16  -6  -2  129.19   10.77
 -16  -6   2  113.61    6.56
 -16  -6   2  151.86   15.02
  16   6  -2  131.73    8.94
  16  -6  -2  114.08   10.16
 -16   6   2  117.68   10.94
 -10   0  -5  126.32    9.78
  10   0   5  130.31   10.44
 -10   0  -5  114.54    9.04
 -10   0  -5  134.07   11.10
  10   0   5  129.76   11.49
 -16  -6   0   58.99    6.44
  16  -6   0   67.76    5.61
 -16  -6   0   59.02    3.28
  16  -6   0   58.49    8.94
  16   6   0   69.83    9.51
 -16   6   0   65.32    9.42
  16   6   0   70.99    3.12
 -16   6   0   62.66    5.74
  16   6   0   63.50    6.77
 -16  -6   0   60.42    9.36
  15   7   0    1.28    4.30
 -15  -7   0    6.05    4.21
 -15  -7   0    4.07    5.59
  15  -7   0    5.35    6.52
 -15   7   0    3.96    3.86
 -15   7   0    5.59    5.84
 -15  -7   0   -0.07   10.56
 -15   7   0   11.73   11.43
  -7 -11   1   12.21    3.79
   7  11  -1    7.97    3.32
  -7 -11   1    6.47    3.64
  -7  11   1    3.00    4.37
   7 -11  -1   10.53    4.71
  -7  11   1    8.64    4.33
   7  11  -1    4.94    5.18
  -7 -11   1    4.71    6.51
   7 -11  -1   10.77    6.12
  -7  11   1    1.61    5.55
   7  11  -1    3.57    2.93
  -2   8   5  160.96    9.82
   2  -8  -5  138.59   11.40
  -2   8   5  168.36   11.52
   2   8  -5  147.54    4.92
   2   8  -5  140.93   10.55
  -2  -8   5  161.88   10.52
  -2  -8   5  143.05   12.05
   2   8  -5  151.85    9.67
   2  -8  -5  164.91   10.42
  -2   8   5  149.39   12.29
 -13  -7  -2   50.74    8.19
  13  -7   2   52.06    8.83
 -13   7  -2   43.83    7.29
  13   7   2   42.98    7.64
 -13   7  -2   56.91    7.18
  13  -7   2   56.86    7.06
 -13   7  -2   58.05    9.30
 -13  -7  -2   56.04   13.88
  13  -7   2   48.92    6.70
  14  -8  -1   18.54    6.78
 -14   8   1   20.65    7.39
  14   8  -1   13.47    1.80
  14  -8  -1   25.24    6.15
 -14   8   1   12.79    3.75
 -14  -8   1   16.90   11.91
 -14  -8   1   12.72    6.27
  14   8  -1   16.54    2.22
  14   8  -1   24.10    5.44
 -14   8   1   17.11    3.96
  14   8  -1   18.08    5.23
 -15   7   2   35.19    4.30
 -15  -7   2   11.89   11.26
  15   7  -2   36.04    4.02
  15  -7  -2   32.45    7.06
  15   7  -2   38.74    4.39
 -15  -7   2    7.38    8.22
  15   7  -2   44.85    6.30
  15   7  -2   36.68    5.47
  15   7  -2   27.97    5.58
 -15   7   2   40.76    8.43
  15  -7  -2   41.46    7.46
 -15   7   2   36.20    4.15
 -14   4  -3  218.87   12.36
  14   4   3  203.32    8.58
  14   4   3  191.83   12.95
  14  -4   3  196.45   11.63
 -14  -4  -3  207.69   13.96
  14  -4   3  216.03   14.17
 -14   4  -3  188.06   12.38
 -14  -4  -3  204.12    8.43
  14   4   3  203.11   13.63
 -14   4  -3  243.78   14.25
 -15  -5  -2   86.58    4.86
 -15  -5  -2   89.99    9.85
  15  -5   2   90.31   10.24
 -15   5  -2   78.49    8.84
  15   5   2   89.67    4.76
  15  -5   2   97.93    7.99
  15   5   2   85.94   10.24
 -15   5  -2   80.23    7.53
  15   5   2   87.67    8.74
   4   8  -5   65.44    7.85
  -4   8   5   59.57    8.37
  -4  -8   5   61.40    7.61
  -4   8   5   57.22    8.45
   4  -8  -5   60.53    8.36
   4   8  -5   64.57    6.71
   4   8  -5   63.93    3.44
   4  -8  -5   63.45    6.70
  -4   8   5   73.63    7.20
  -4  -8   5   75.24    9.51
 -13   1  -4   41.34    6.51
  13  -1   4   32.07    6.50
 -13  -1  -4   40.12    6.09
  13   1   4   52.85    8.72
  13   1   4   34.79    7.62
 -13   1  -4   39.79    7.27
  13   1   4   40.43    5.62
  13  -1   4   35.97    7.83
 -13  -1  -4   36.61    7.54
  -6  -6  -5   37.27    9.74
  -6  -6  -5   18.04    6.58
   6  -6   5   31.21    6.17
  -6  -6  -5   15.56    4.47
   6   6   5   20.60    5.81
   6  -6   5   17.68    7.12
  -6   6  -5   22.42    4.33
   6   6   5   20.83    7.58
   6  -6   5   24.61    4.38
  -6   6  -5   21.69    5.60
  -6   6  -5   19.52    6.32
   1   5   6  336.14   15.86
  -1   5  -6  312.85   11.90
  -1   5  -6  305.13   11.12
   1  -5   6  327.45   12.05
   1  -5   6  315.90   11.93
  -1  -5  -6  305.77   16.04
   1   5   6  317.79   17.77
   1   5   6  312.68   12.32
  -1   5  -6  329.60   16.24
   1  -5   6  317.76   17.41
 -17  -5   2   58.51   11.54
 -17   5   2   73.01    3.25
 -17  -5   2   66.28    6.04
  17  -5  -2   66.10    8.70
 -17   5   2   71.82    3.42
  17   5  -2   66.57    5.69
  17   5  -2   59.98    8.82
  17   5  -2   62.07    6.24
  17   5  -2   73.77    6.88
 -17   5   2   69.90    9.48
  15   1  -5   -0.56    6.48
  15  -1  -5    6.20    5.95
  15   1  -5   -1.16    3.53
  15  -1  -5    1.27    3.24
 -15   1   5    6.44    6.56
 -15   1   5    0.66    3.46
  15   1  -5    0.89    3.08
  15  -1  -5    5.94    3.57
 -15  -1   5    0.84    5.39
 -15   1   5    4.35    3.55
 -15  -1   5    2.14    3.31
  15   1  -5   -4.82    5.48
  -7   5   6  258.96   15.57
   7   5  -6  296.61   14.70
  -7  -5   6  119.89    8.03
  -7   5   6  261.27   14.46
   7  -5  -6  268.92   15.09
  -7  -5   6  235.26   10.58
   7   5  -6  220.59    9.04
   7  -5  -6  260.14    9.33
   7   5  -6  208.97    9.83
  -7   5   6  209.85    8.54
  -7  -5   6  313.67   16.39
  17   1  -4   18.25    8.69
  17   1  -4   47.11    4.32
  17  -1  -4   45.90    7.74
 -17  -1   4   35.99   14.69
  17  -1  -4   42.81    3.36
 -17  -1   4   40.49    6.87
 -17   1   4   40.34    6.44
 -17   1   4   36.54    7.67
  17  -1  -4   39.05    6.14
 -17   1   4   45.76    3.07
  17   1  -4   36.26    6.03
 -11  -5  -4  340.31   11.88
 -11   5  -4  335.50   14.76
  11   5   4  314.41   16.85
 -11  -5  -4  321.19   12.01
 -11   5  -4  326.01   15.74
 -11  -5  -4  306.83   16.45
  11  -5   4  318.49   16.09
  11  -5   4  320.33   13.62
  11  -5   4  309.49   15.75
  11   5   4  313.94   15.60
  18   0   1   -4.03    6.62
 -18   0  -1   -2.78    7.47
  18   0   1   -1.94    4.46
 -18   0  -1    0.12    3.33
 -18   0  -1    3.65    4.26
  18   0   1   -2.40    3.97
 -17  -5   0   14.10    4.09
  17  -5   0   10.53    3.25
 -17   5   0   26.41   11.81
 -17   5   0   12.48    6.42
 -17  -5   0    4.19    8.05
 -17  -5   0   17.33    3.24
  17   5   0   18.82    7.13
  17   5   0   15.87    5.07
  17  -5   0   16.22    6.84
 -17   5   0   18.49    3.55
  17   5   0   15.60    2.88
   0  -8  -5  208.84   12.52
   0   8  -5  184.60    5.82
   0  -8  -5  195.40   12.78
   0  -8  -5  184.02   11.56
   0   8   5  184.85   10.60
   0   8  -5  176.31   11.68
   0   8   5  188.65   11.39
   0   8  -5  211.67   11.20
   0  -8   5  196.19    5.90
   0   8   5  186.68   13.33
   0  -8   5  217.68   11.84
   0  12   0  208.99   13.08
   0  12   0  199.24   11.56
   0  12   0  219.99    9.48
   0 -12   0  225.17   11.31
   0 -12   0  196.04   13.89
   0 -12   0  219.59    9.58
   9  -7  -5   50.05    6.71
   9   7  -5   49.49    6.85
  -9   7   5   33.20    5.43
  -9  -7   5   19.67    5.91
   9   7  -5   43.21    5.74
  -9   7   5   38.51    6.74
  -9  -7   5   52.64    8.00
   9   7  -5   46.28    4.67
   9  -7  -5   50.79    8.20
  -9   7   5   43.58    7.84
   9  -7  -5   41.78    5.61
 -18  -2   3  190.11   11.41
 -18   2   3  202.06   13.09
  18   2  -3  175.23   10.57
  18   2  -3  185.70    6.61
  18   2  -3  202.77    7.28
  18  -2  -3  175.88   11.45
 -18  -2   3  216.79   20.78
  18   2  -3  190.04   11.73
 -10  -6  -4   73.69    9.46
 -10   6  -4   83.91    7.78
 -10   6  -4   81.07    9.09
  10   6   4   62.85    8.35
 -10  -6  -4   73.53    5.96
  10  -6   4   70.99    8.43
  10   6   4   76.44   10.11
  10  -6   4   83.00    7.29
 -10  -6  -4   72.44    6.12
  10  -6   4   76.09    8.52
  -6   0  -6  815.06   23.35
   6   0   6  835.47   20.06
   6   0   6  857.83   27.44
  -6   0  -6  824.82   19.95
  15   5  -4  231.75   14.83
 -15  -5   4  205.89   18.17
  15  -5  -4  332.82   13.93
  15   5  -4  320.50   13.90
 -15   5   4  332.90   17.45
 -15   5   4  327.99   13.88
  15   5  -4  312.79   13.23
  15   5  -4  241.81   14.92
  15   5  -4  299.16   13.93
  15  -5  -4  372.94   17.11
 -15   5   4  308.33    9.69
  15  -5  -4  339.57    9.27
 -15  -5   4  302.42   13.51
  14  -8   0  933.01   26.62
 -14   8   0  863.61   18.62
 -14  -8   0  864.36   26.20
 -14   8   0  891.45   20.15
 -14   8   0  882.58   27.13
  14   8   0  861.50   23.24
 -19  -1   1  318.14   13.36
  19  -1  -1  317.74    6.00
  19   1  -1  336.41    9.38
 -19   1   1  320.11    5.59
 -19   1   1  423.77   23.41
 -19  -1   1  415.60   23.68
 -19  -1   1  330.56    8.33
  19  -1  -1  307.34   14.21
  19  -1  -1  317.51   16.69
  19   1  -1  316.23   16.39
  19   1  -1  314.43   13.05
 -19   1   1  304.05   14.49
  10  -2   5   36.57    6.72
 -10  -2  -5   19.08    4.77
 -10  -2  -5   25.60    5.43
 -10  -2  -5   27.37    6.80
  10   2   5   38.77    8.40
 -10   2  -5   17.28    5.80
  10  -2   5   22.03    6.68
  10   2   5   36.81    6.99
 -10   2  -5   24.86    5.69
 -18  -4   1   18.44    4.13
 -18   4   1   17.62    2.37
  18   4  -1   17.98    7.42
  18   4  -1   17.83    3.79
 -18   4   1   26.94   11.91
 -18  -4   1   17.33    9.41
 -18  -4   1   17.12    4.01
  18   4  -1   22.19    3.83
 -18   4   1   21.30    2.22
 -18   4   1   21.88    6.45
  18  -4  -1   26.17    7.23
  14  -6  -4   68.15    8.85
 -14  -6   4   20.05    9.56
 -14   6   4   68.28    7.16
 -14   6   4   69.73    9.69
  14  -6  -4   65.94    5.22
 -14  -6   4   38.28   11.21
  14   6  -4   69.45    7.13
 -14   6   4   60.70    5.73
  14   6  -4   15.88    6.95
  14   6  -4   38.41    6.88
 -14  -6   4   39.63    6.27
  14  -6  -4   66.16    7.37
  14   6  -4   59.62    7.06
 -12   0   6  798.87   25.52
 -12   0   6  759.88   20.94
  12   0  -6  792.23   23.08
  12   0  -6  748.08   20.40
   8 -10  -3  520.47   17.40
   8  10  -3  493.60   14.20
  -8  10   3  543.79   18.45
   8 -10  -3  515.04   18.90
   8  10  -3  518.65   19.72
   8 -10  -3  488.43   18.54
  -8 -10   3  544.14   16.55
  -8  10   3  548.51   21.42
   8  10  -3  525.36   11.70
  -8 -10   3  505.30   21.94
  -8 -10  -2  469.01   18.08
   8 -10   2  444.79   14.80
   8  10   2  448.39   10.14
  -8 -10  -2  510.73   24.21
  -8  10  -2  439.51   18.22
   8 -10   2  447.36   12.69
  -8 -10  -2  466.01    9.86
   8  10   2  422.70   18.59
   8 -10   2  438.94   19.30
   8 -10   2  395.05   16.62
  -2 -12   0   95.88   11.30
  -2 -12   0  101.53    7.73
  -2  12   0  115.68   10.29
   2  12   0  112.28    7.20
   2 -12   0  111.21    7.19
   2  12   0  116.42   10.17
   2  12   0  105.43    8.33
  -2  12   0  109.11    9.43
  -2 -12   0  100.43    7.14
   2 -12   0  101.63   10.51
  -2  12   0   99.14    6.72
 -12   8  -2  193.10   11.57
  12   8   2  182.65   12.77
  12  -8   2  250.21   12.63
 -12  -8  -2  231.50   14.23
  12  -8   2  204.76   11.71
 -12   8  -2  205.11   13.36
  12  -8   2  203.45   13.71
 -12  -4  -4   88.13    7.20
  12  -4   4   82.80    9.95
 -12  -4  -4   84.72    6.81
  12  -4   4   76.26    8.94
 -12   4  -4   80.59    8.73
 -12  -4  -4   81.30    9.70
  12   4   4  101.76   10.85
  12   4   4   81.79    9.24
 -12   4  -4   91.24    9.50
  10 -10  -2  440.54   15.27
 -10  10   2  423.48   19.39
  10 -10  -2  422.38   17.96
  10  10  -2  398.32   12.94
 -10 -10   2  395.37   21.58
  10  10  -2  407.35   17.12
 -10  10   2  449.82   15.78
  10  10  -2  403.17   11.13
  10 -10  -2  414.57   16.82
  10  10  -2  423.56   12.88
 -10  -8  -3  452.55   10.50
 -10   8  -3  453.37   18.61
  10  -8   3  461.75   18.94
 -10  -8  -3  472.64   10.05
 -10  -8  -3  480.18   19.57
  10  -8   3  451.99   14.57
  10   8   3  439.18   19.44
  10  -8   3  443.40   17.77
 -14   8   2  239.55    9.74
  14   8  -2  272.99    9.17
  14  -8  -2  237.43   13.78
  14  -8  -2  237.96   13.83
 -14  -8   2  197.12   18.76
  14   8  -2  244.41   12.30
  14   8  -2  239.25    7.95
 -14   8   2  183.44   13.60
  14   8  -2  255.81   12.18
 -14   8   2  248.56    9.96
  11   9  -3    5.48    4.64
 -11  -9   3    1.13    5.32
 -11  -9   3    7.01    7.74
  11   9  -3    4.23    3.07
  11  -9  -3   10.38    6.04
 -11   9   3    4.69    6.13
  11   9  -3    2.59    3.66
 -11   9   3    6.99    4.32
  11  -9  -3    5.22    5.31
  11   9  -3    2.38    3.06
  11  -9  -3    7.84    4.07
 -17   1  -2  140.03    9.61
  17   1   2  140.96    8.29
  17   1   2  138.63   12.26
 -17  -1  -2  125.01    8.79
 -17  -1  -2  166.12   13.66
  17  -1   2  141.55    9.79
 -17  -1  -2  138.15    8.68
 -17   1  -2  165.38   13.33
  17  -1   2  150.95   12.73
  17  -1   2  140.70    9.30
 -17   1  -2  134.96    8.94
  17   1   2  136.62   10.20
   5   3   6   23.62    6.76
   5  -3   6   10.39    4.63
  -5  -3  -6    7.64    4.83
  -5  -3  -6   10.69    6.31
   5  -3   6   11.10    4.62
  -5   3  -6   20.15    6.71
  -5   3  -6   17.01    5.30
   5  -3   6    6.59    6.63
  -5   3  -6   15.19    4.79
   5   3   6   15.93    7.95
   5   3   6   16.81    5.11
  -6   8   5  588.49   17.66
  -6   8   5  606.29   20.88
  -6   8   5  585.52   21.38
  -6  -8   5  567.61   21.33
   6   8  -5  574.00   17.03
  -6  -8   5  570.30   19.10
   6   8  -5  531.86   18.20
   6   8  -5  591.26   10.98
   6  -8  -5  576.78   17.06
   6  -8  -5  583.65   21.14
  16   4  -4   66.72    9.79
  16   4  -4   83.38    7.04
  16  -4  -4   88.47    8.35
  16  -4  -4   93.47    4.56
 -16   4   4   92.69    5.06
  16   4  -4   92.95    8.42
 -16  -4   4   90.35    8.61
  16  -4  -4   87.46    9.36
 -16   4   4   92.22    8.27
  16   4  -4   91.84    8.32
 -16   4   4   94.20   10.58
  16   4  -4   84.72    6.92
 -19   1   2  140.88   10.87
  19   1  -2  139.19   10.75
  19   1  -2  142.13    4.94
  19   1  -2  141.25    5.07
  19   1  -2  138.12    9.45
  19  -1  -2  119.18   10.53
 -19   1   2  118.55   18.45
 -19  -1   2  169.07   17.80
 -19  -1   2  165.90   10.71
 -16  -4  -2   69.97    5.47
  16  -4   2   61.47    6.92
  16   4   2   64.61    5.11
  16   4   2   54.12    8.84
 -16   4  -2   87.56   11.14
  16   4   2   74.36    8.56
 -16  -4  -2   74.15   10.46
 -16  -4  -2   63.27    7.05
 -16   4  -2   54.89    7.15
 -16   4  -2   59.38    7.93
  16  -4   2   63.11    9.60
   7  11   1    4.77    5.42
   7 -11   1    8.00    3.79
   7 -11   1    2.59    6.07
   7  11   1   10.27    3.46
  -7 -11  -1    3.02    7.03
  -7  11  -1    8.05    4.77
  -7  11  -1    6.62    5.65
   7 -11   1    6.51    5.38
  -7 -11  -1    7.85    4.97
  -7 -11  -1    5.95    2.43
   7  11   1   11.25    4.31
   0 -12   1  376.06   14.84
   0  12  -1  368.49   10.04
   0 -12  -1  391.31   18.38
   0 -12  -1  375.74   13.64
   0  12   1  394.04   14.15
   0 -12   1  390.88   18.27
   0  12   1  382.05   17.50
   0 -12   1  392.42   10.41
   0  12   1  367.72   15.26
   0 -12  -1  396.50   14.79
   0  12  -1  371.47   16.64
   0  12  -1  338.48   14.31
  11  -3  -6   28.07    6.10
  11  -3  -6   20.42    6.51
 -11   3   6   24.69    7.95
  11   3  -6   31.28    3.75
  11   3  -6    4.22    8.48
  11   3  -6   23.88    5.74
 -11  -3   6   20.56    6.62
 -11  -3   6   21.59    5.86
 -11   3   6   23.16    3.38
 -11   3   6   19.41    5.51
  11  -3  -6   23.21    3.18
  11   3  -6   25.87    5.71
  11   3  -6   26.60    3.67
   4   4   6  433.18   15.02
  -4   4  -6  435.84   15.04
   4   4   6  408.39   20.70
   4  -4   6  422.86   20.33
  -4   4  -6  457.57   18.93
   4  -4   6  395.70   14.68
  -4  -4  -6  434.25   16.84
  -4   4  -6  398.34   15.53
   4  -4   6  379.13   14.61
  -4  -4  -6  430.03   18.52
  18   4  -2   76.42    6.38
  18   4  -2   72.25    6.16
  18  -4  -2   68.42    9.04
 -18   4   2   59.52   16.60
 -18  -4   2   77.50    6.81
 -18   4   2   74.21    9.43
  18   4  -2   70.17    5.58
  18   4  -2   76.78    9.00
 -18  -2  -1   38.16    8.86
 -18  -2  -1   45.74    5.55
  18  -2   1   41.75    5.26
 -18   2  -1   48.89    5.36
  18   2   1   41.86    5.99
  18   2   1   37.47    8.46
 -18   2  -1   58.60   12.63
  18  -2   1   37.75    8.16
 -18  -2  -1   42.18    5.60
 -18   2  -1   41.53    6.93
  18   2   1   52.39    5.21
   2   6  -6   22.58    6.35
   2   6  -6   18.67    4.50
   2  -6  -6   32.13    7.17
  -2  -6   6   24.41    8.32
   2   6  -6   25.64    3.97
  -2   6   6   17.69    6.62
  -2  -6   6   21.53    4.93
  -2   6   6   11.90    4.15
  -2  -6   6   21.07    3.96
  -2   6   6   16.72    6.94
   2  -6  -6   20.66    5.99
   9  -7   4  670.08   22.33
   9  -7   4  649.38   21.87
  -9   7  -4  736.37   19.70
   9  -7   4  673.74   17.11
  -9  -7  -4  703.77   24.40
   9   7   4  600.97   22.72
  -9   7  -4  690.34   22.35
  -9  -7  -4  602.74   15.70
  -9  -7  -4  629.49   14.89
   4   6  -6   23.85    3.81
   4   6  -6   17.88    6.33
  -4   6   6   23.27    8.04
   4  -6  -6   19.78    4.60
  -4   6   6   16.97    3.96
  -4   6   6   19.47    6.32
   4  -6  -6   18.64    7.28
   4   6  -6   21.07    4.20
  -4  -6   6   18.69    7.13
  -4  -6   6   16.23    3.83
  -4  -6   6   20.06    4.75
  -2 -12   1   22.40    8.15
   2  12  -1    7.06    4.55
  -2 -12   1   14.80    4.58
  -2  12   1   13.91    4.31
   2  12  -1   17.48    6.37
   2 -12  -1   14.21    6.60
  -2 -12   1   17.46    3.55
  -2  12   1   13.42    5.09
   2 -12  -1   17.72    4.80
   2  12  -1   19.87    3.55
  -2  12   1   14.24    5.55
 -10  -4   6  410.54   18.32
  10  -4  -6  444.54   11.14
  10  -4  -6  475.01   19.24
 -10   4   6  447.31   17.20
 -10   4   6  509.18   21.11
  10   4  -6  141.93   15.29
 -10   4   6  457.34   11.21
  10   4  -6  477.17   15.51
  10  -4  -6  480.14   17.43
 -10  -4   6  412.69   19.21
  10   4  -6  452.08   11.64
 -10  -4   6   80.20    8.41
  -5 -11  -2   94.04   11.11
   5 -11   2  100.61    5.52
  -5 -11  -2   93.25    6.41
   5  11   2  103.66    6.98
  -5 -11  -2  111.09    9.46
   5 -11   2   91.31   10.45
   5  11   2   94.85   10.57
   5 -11   2   93.67    9.68
  -5  11  -2   82.11    8.79
   5 -11   2   97.97    6.70
 -13   5   5   62.11    6.38
  13  -5  -5   68.91    6.55
 -13  -5   5   76.65    7.74
  13  -5  -5   69.92    8.94
  13  -5  -5   67.16    6.19
  13   5  -5   70.12    7.29
 -13   5   5   70.15    6.71
  13   5  -5   67.85    6.88
 -13  -5   5   71.45    7.78
 -13   5   5   81.33   10.09
  13   5  -5   65.67    6.79
   7  11  -2   86.54    9.10
   7 -11  -2   79.76    9.04
   7  11  -2   84.79    6.49
  -7 -11   2   60.35   10.65
  -7  11   2   92.82    8.86
  -7 -11   2   78.60    6.70
  -7  11   2   85.55    9.67
   7 -11  -2   97.24    8.80
  -7 -11   2   66.83    5.87
   7  11  -2   88.53    5.35
  14  -4  -5  582.27   20.88
  14   4  -5  562.11   17.51
  14  -4  -5  582.29   14.61
 -14  -4   5  558.03   17.06
 -14   4   5  605.73   22.55
  14   4  -5  537.14   15.92
 -14   4   5  574.01   16.36
 -14  -4   5  588.13   20.14
  14  -4  -5  526.46   15.20
 -14   4   5  620.73   15.99
  14   4  -5  592.00   18.44
  14   4  -5  469.13   17.21
 -10  10  -1  155.81   12.26
  10 -10   1  151.81   12.13
  10 -10   1  151.01    9.07
 -10 -10  -1  153.58   11.06
  10 -10   1  167.08   12.91
  10  10   1  151.20   11.53
 -10 -10  -1  149.03   16.15
  -6  -2  -6   36.22    7.01
   6  -2   6   38.21    9.01
   6  -2   6   25.65    5.84
  -6   2  -6   38.73    7.93
   6   2   6   46.53    6.30
  -6   2  -6   27.76    6.55
   6   2   6   34.26    8.46
  -6  -2  -6   33.22    7.48
   6   2   6   64.14   10.57
  -6   2  -6   32.40    5.72
  15   3   3   93.96    9.53
  15   3   3  101.26   10.44
  15  -3   3   92.87   10.36
 -15  -3  -3   95.35    6.95
  15   3   3   91.60    6.51
  15  -3   3   95.84    9.18
 -15   3  -3   93.43    8.47
 -15  -3  -3  103.85   10.79
 -15   3  -3   94.40   10.22
 -15   3  -3   81.95    9.03
  13   9  -1   67.74    6.86
  13  -9  -1   82.60    8.43
 -13  -9   1   65.48   13.92
  13  -9  -1   73.42    9.09
 -13  -9   1   67.38    8.29
 -13   9   1   83.24    7.33
  13   9  -1   77.54    3.27
 -13   9   1   73.98    6.51
 -13   9   1   76.14   10.03
  13   9  -1   75.68    7.88
  13   9  -1   84.37    3.92
  13  -7  -4  731.79   20.51
  13  -7  -4  731.60   16.66
  13   7  -4  714.31   18.62
 -13   7   4  743.35   25.66
  13   7  -4  664.12   21.30
 -13  -7   4  335.01   20.40
 -13   7   4  731.93   20.62
 -13  -7   4  451.93   22.53
  13  -7  -4  731.60   23.32
  13   7  -4  726.26   20.17
  13   7  -4  584.74   19.43
 -13   7   4  688.04   17.23
   1 -11  -3   19.42    5.51
  -1 -11   3   16.27    6.82
  -1 -11   3   32.91    7.99
   1  11  -3   28.61    5.95
  -1  11   3   20.12    6.56
   1 -11  -3   32.21    7.61
  -1  11   3   23.59    5.93
   1 -11  -3   34.13    5.82
  18   4   0   11.66    4.34
 -18   4   0   28.18   10.52
 -18  -4   0    2.50    7.04
 -18   4   0    6.88    5.88
  18  -4   0   19.88    6.88
  18   4   0   11.90    6.96
  18  -4   0   14.64    3.37
 -18  -4   0   10.69    3.30
  18   4   0   13.11    3.45
 -18  -4   0   15.68    4.15
 -18   4   0   13.20    3.54
  -5  -7  -5   30.64    9.90
   5  -7   5   26.67    7.04
   5   7   5   24.42    5.85
  -5  -7  -5   22.20    4.90
  -5   7  -5   23.74    6.36
  -5   7  -5   24.19    5.76
   5   7   5   13.61    6.89
  -5  -7  -5   22.06    6.46
   5  -7   5   25.79    4.15
  -5   7  -5   27.18    4.43
   5  -7   5   22.14    5.74
   5   7   5   25.22    5.74
  12   2  -6   49.74    6.98
 -12   2   6   55.18    4.52
  12  -2  -6   45.84    4.14
  12   2  -6   48.96    4.38
  12  -2  -6   47.14    7.95
  12   2  -6   54.90    6.95
 -12   2   6   44.02    8.80
  12  -2  -6   50.21    6.91
 -12  -2   6   45.18    8.80
  12   2  -6   44.13    4.69
 -12   2   6   58.15    7.12
 -12  -2   6   61.52    7.88
  19  -1   0   54.09    6.96
 -19  -1   0   56.96   12.12
  19  -1   0   56.13    9.20
 -19   1   0   53.08    4.33
  19   1   0   57.53    6.41
  19   1   0   53.49    5.44
  19  -1   0   49.91    4.56
 -19   1   0   53.16    7.13
 -19  -1   0   59.59    6.82
 -19   1   0   66.26   12.82
 -19  -1   0   49.00    4.35
  19   1   0   49.29    8.55
  -2 -10   4  268.99   14.40
   2  10  -4  267.14   13.19
  -2  10   4  260.93   15.13
  -2 -10   4  243.41   15.27
  -2  10   4  273.25   14.04
   2 -10  -4  270.60   14.11
   2 -10  -4  283.87   14.76
  -2  -8  -5  546.33   18.27
  -2   8  -5  510.30   10.85
  -2  -8  -5  501.78   19.88
   2   8   5  530.57   22.08
   2  -8   5  564.25   10.84
  -2   8  -5  495.51   18.65
   2   8   5  537.44   17.74
   2   8   5  496.39   16.96
   2  -8   5  483.13   20.49
  -2   8  -5  517.73   17.78
   2  -8   5  542.08   18.27
  -2  -8  -5  568.39   21.60
  -2 -12  -1   75.65    6.78
   2  12   1   69.06    9.24
  -2 -12  -1   71.36    7.12
  -2  12  -1   68.59    5.17
   2  12   1   66.35    7.04
  -2  12  -1   58.20    7.50
  -2  12  -1   68.44    8.49
   2  12   1   80.37    7.19
   2 -12   1   77.16   10.07
  -2 -12  -1   63.99    9.76
   2 -12   1   69.46    4.95
  -3  11   3  182.29   12.47
  -3  11   3  194.91   12.48
   3 -11  -3  191.46   12.42
   3 -11  -3  172.28   11.17
   3  11  -3  172.45   10.28
  -3 -11   3  198.48   13.52
   5  -9   4   23.12    6.88
  -5   9  -4   34.29    4.56
   5  -9   4   27.22    3.24
  -5   9  -4   22.55    6.02
   5   9   4   23.00    7.46
  -5  -9  -4   24.59    4.75
  -5  -9  -4   31.59    8.29
   5   9   4   21.05    4.41
   5  -9   4   22.69    6.45
  -5  -9  -4   24.29    6.44
  13  -9   0   49.84    9.60
 -13   9   0   42.45    5.64
 -13  -9   0   40.98   12.45
  13   9   0   27.81    6.32
  13  -9   0   36.74    8.36
 -13   9   0   35.84    8.13
 -13   9   0   29.37    5.35
 -13  -9   0   34.86    6.96
  13  -9   0   27.07    5.51
  -4  12   0   32.37    6.89
   4 -12   0   30.01    4.72
  -4 -12   0   26.65    5.16
  -4  12   0   30.93    4.85
   4 -12   0   19.37    7.02
   4  12   0   26.46    6.71
   4  12   0   29.89    4.78
  -4 -12   0   26.19    8.48
  -4  12   0   23.95    6.50
   4  12   0   33.06    5.46
  -4 -12   0   27.31    4.39
  13  -3   4    7.32    6.32
  13   3   4    4.83    6.33
 -13  -3  -4    7.78    6.30
 -13  -3  -4    2.50    3.61
  13  -3   4   -1.63    5.45
  13   3   4   -9.58    6.89
 -13   3  -4   -1.57    5.48
  13   3   4    2.05    3.70
 -13   3  -4    1.01    5.35
  16   6  -3  585.49   16.22
 -16  -6   3  547.71   15.65
  16  -6  -3  539.50   19.20
  16   6  -3  556.72   16.30
 -16   6   3  563.48   11.56
  16   6  -3  509.48   17.09
 -16   6   3  590.16   11.36
  16  -6  -3  602.17   21.74
 -16   6   3  615.23   22.91
  15  -7   1    7.47    6.29
 -15   7  -1   13.18    9.35
 -15   7  -1    3.99    6.40
 -15  -7  -1    9.30    7.08
  15   7   1   11.09    5.69
  15  -7   1    5.83    4.01
 -15   7  -1   11.06    4.46
   6  10   3  690.86   15.76
   6  10   3  705.13   24.14
   6 -10   3  689.44   22.69
  -6 -10  -3  670.07   15.84
   6 -10   3  740.94   23.66
  -6  10  -3  687.34   22.36
  -6 -10  -3  707.01   22.12
   6 -10   3  692.04   13.36
  16   6   1    8.75    6.52
 -16   6  -1   10.56    5.82
 -16  -6  -1    9.21    4.43
  16  -6   1    5.92    6.47
 -16   6  -1   18.61    8.57
  16   6   1   10.73    5.38
 -16   6  -1   11.25    4.23
 -16  -6  -1   12.23    6.61
  16   6   1   10.04    1.81
  16  -6   1   13.49    4.45
   9  -9  -4   19.48    5.11
   9   9  -4   14.25    4.89
  -9   9   4   28.45    7.36
   9  -9  -4   21.92    6.57
  -9   9   4   20.19    5.28
   9   9  -4    9.57    4.31
   9   9  -4   14.94    3.65
  -9  -9   4   11.70    6.57
  -9  -9   4   18.72    6.66
   9  -9  -4   18.40    5.57
 -12   6   5    2.03    6.85
  12  -6  -5    9.97    6.84
  12   6  -5    0.49    3.50
  12  -6  -5    2.46    3.47
 -12   6   5    3.24    3.81
  12  -6  -5    4.11    4.18
  12   6  -5    1.20    4.09
 -12  -6   5   -7.36    5.45
 -12  -6   5    2.84    7.54
  12   6  -5   -1.72    6.11
  12   6  -5   -2.45    3.43
 -12   6   5    5.37    4.65
   3  -5   6   37.97    5.54
   3   5   6   43.62    6.07
  -3   5  -6   32.72    5.73
   3  -5   6   46.16    6.39
   3   5   6   39.57    8.67
  -3  -5  -6   37.39    7.50
  -3   5  -6   41.93    7.85
  -3   5  -6   51.41    5.75
   3   5   6   45.46    6.91
   3   5   6   49.24    7.86
   3  -5   6   44.37    8.79
   0  -6   6  259.84   12.91
   0   6   6  285.03   15.27
   0  -6   6  321.18   18.18
   0  -6  -6  289.53   17.01
   0   6  -6  341.76   11.07
   0  -6  -6  415.37   17.77
   0   6  -6  285.89   13.23
   0  -6   6  240.76   10.17
   0   6   6  314.07   12.87
   0   6  -6  371.05   17.49
   0   6   6  326.73   17.96
   0 -10   4   18.68    6.34
   0 -10  -4   19.66    5.58
   0 -10   4   10.77    5.47
   0  10   4    7.56    4.88
   0  10   4   17.73    6.61
   0 -10  -4   11.61    6.03
   0  10  -4   11.22    4.90
   0 -10  -4   13.86    5.68
  15   3  -5   34.91    5.01
 -15   3   5   32.02    4.33
 -15   3   5   32.21    7.68
  15  -3  -5   41.23    4.76
  15  -3  -5   28.84    5.16
 -15  -3   5   34.36    7.25
  15  -3  -5   36.66    7.42
 -15   3   5   41.21    5.36
 -15  -3   5   31.66    5.37
  15   3  -5   30.03    6.05
  15   3  -5   15.78    5.98
  15   3  -5   36.25    4.95
   4 -10  -4   14.03    5.96
   4 -10  -4   12.27    5.68
  -4  10   4    4.26    5.83
   4  10  -4   14.26    4.86
  -4 -10   4    8.52    5.98
  -4  10   4   10.42    5.88
  -4 -10   4    0.46    5.54
  -1 -11  -3   47.23    8.84
  -1  11  -3   51.69    6.68
   1  11   3   47.45    6.85
  -1 -11  -3   44.73    7.05
   1 -11   3   51.63    7.91
   1 -11   3   51.72    8.37
   1  11   3   55.83    8.32
  -1 -11  -3   52.65    6.33
  -6   6   6  347.09   16.87
   6   6  -6  349.85   11.08
   6  -6  -6  385.18   17.31
  -6   6   6  366.13   11.86
   6   6  -6  342.38   12.13
  -6   6   6  361.75   18.08
   6  -6  -6  368.41   12.07
   6   6  -6  371.81   16.93
  -6  -6   6  395.70   18.01
 -17  -3   4   -1.64   12.12
  17   3  -4   -0.30    3.11
 -17  -3   4    2.24    5.37
 -17   3   4    1.13    5.62
  17  -3  -4    4.02    4.85
  17   3  -4    0.02    3.77
  17   3  -4    0.98    2.93
  17  -3  -4   -3.35    5.73
  17   3  -4   -3.39    4.62
 -17   3   4    3.03    4.65
 -17   3   4    2.39    1.96
  17   3  -4   -1.13    6.84
  17  -3  -4    3.79    1.77
   9   5  -6   43.95    4.54
  -9   5   6   41.61    4.85
  -9   5   6   38.95    7.27
  -9   5   6   59.11    9.37
   9  -5  -6   42.86    8.04
   9   5  -6   42.95    5.59
  -9  -5   6   56.07    8.60
   9   5  -6   43.35    8.11
   9  -5  -6   40.35    4.37
  -9  -5   6   17.69    6.10
   9  -5  -6   33.30    6.50
   9   5  -6   20.54    7.70
  -4   0   7   16.46    6.87
   4   0  -7    5.80    5.36
  -4   0   7    2.42    6.14
 -17  -5   3  345.01   13.43
  17  -5  -3  381.24   16.28
 -17   5   3  387.47   18.39
  17   5  -3  378.05   13.44
 -17   5   3  361.27    7.08
 -17   5   3  360.55    6.57
  17   5  -3  342.54   13.13
  17   5  -3  369.73   16.24
  17   5  -3  354.29   12.14
  17  -5  -3  368.01   17.14
   4  12  -1   56.55    6.15
  -4 -12   1   61.05    5.51
   4  12  -1   76.71    5.49
   4 -12  -1   63.96    9.04
  -4  12   1   60.69    6.41
   4 -12  -1   75.16    7.02
  -4  12   1   53.34    7.97
  -4 -12   1   64.34    6.23
   4  12  -1   68.54    8.73
  -4 -12   1   52.95    8.90
  -4  12   1   64.78    8.11
  15   7  -3  189.68   11.52
  15   7  -3  204.50   11.08
 -15   7   3  220.61   15.07
  15   7  -3  217.05   10.07
  15  -7  -3  186.21   12.13
 -15  -7   3  172.60   17.14
 -15   7   3  196.32    8.37
  15  -7  -3  213.29    8.29
  15   7  -3  198.82   11.50
  15   7  -3  209.11    9.50
  15  -7  -3  207.24   13.43
  11  -9   2   96.94    8.33
  11   9   2   84.49    9.74
[truncated: 2,117,333 more chars]
